# Supplementary material for: Neuromorphic electro-stimulation based on atomically thin semiconductor for damage-free inflammation inhibition
Source: Nat Commun. 2024 Feb 13;15:1327. doi: 10.1038/s41467-024-45590-8 (PMC10864345; doi:10.1038/s41467-024-45590-8)
Supplement: Supplementary file 4 — Source Data [file 41467_2024_45590_MOESM4_ESM.xlsx]

## Sheet: Figure 2e
-1171.77	8
-1169.85	20
-1167.93	14
-1166.01	-4
-1164.09	10
-1162.17	-1
-1160.25	1
-1158.33	29
-1156.41	-6
-1154.49	-9
-1152.57	-17
-1150.65	-9
-1148.74	-7
-1146.82	-25
-1144.9	4
-1142.99	0
-1141.07	9
-1139.15	-3
-1137.24	2
-1135.32	-8
-1133.41	10
-1131.5	-6
-1129.58	2
-1127.67	-6
-1125.76	10
-1123.85	-9
-1121.93	-3
-1120.02	-10
-1118.11	6
-1116.2	-3
-1114.29	13
-1112.38	2
-1110.47	1
-1108.56	0
-1106.65	-6
-1104.75	0
-1102.84	15
-1100.93	3
-1099.02	-20
-1097.12	17
-1095.21	14
-1093.31	-10
-1091.4	16
-1089.5	-1
-1087.59	-9
-1085.69	-13
-1083.78	-9
-1081.88	4
-1079.98	-14
-1078.07	-3
-1076.17	8
-1074.27	4
-1072.37	-6
-1070.47	4
-1068.57	-16
-1066.67	4
-1064.77	4
-1062.87	6
-1060.97	-5
-1059.07	-29
-1057.17	0
-1055.27	6
-1053.38	-1
-1051.48	-8
-1049.58	12
-1047.69	14
-1045.79	9
-1043.89	-3
-1042	12
-1040.11	16
-1038.21	-9
-1036.32	-6
-1034.42	11
-1032.53	3
-1030.64	-1
-1028.75	3
-1026.85	-6
-1024.96	-18
-1023.07	-18
-1021.18	0
-1019.29	-5
-1017.4	11
-1015.51	-1
-1013.62	-1
-1011.73	11
-1009.84	-12
-1007.96	-7
-1006.07	-7
-1004.18	-3
-1002.29	-16
-1000.41	-3
-998.52	-5
-996.64	-4
-994.75	-14
-992.87	0
-990.98	-3
-989.1	10
-987.21	-13
-985.33	3
-983.45	15
-981.57	-11
-979.68	-11
-977.8	-12
-975.92	21
-974.04	11
-972.16	-9
-970.28	-13
-968.4	-26
-966.52	9
-964.64	16
-962.76	3
-960.88	0
-959.01	4
-957.13	-6
-955.25	-9
-953.38	-19
-951.5	-6
-949.62	9
-947.75	3
-945.87	-6
-944	-3
-942.12	2
-940.25	-18
-938.38	6
-936.5	16
-934.63	1
-932.76	-7
-930.89	33
-929.02	13
-927.14	-3
-925.27	16
-923.4	-1
-921.53	14
-919.66	7
-917.79	-23
-915.93	-13
-914.06	22
-912.19	-9
-910.32	-1
-908.45	-20
-906.59	-5
-904.72	-6
-902.85	-7
-900.99	12
-899.12	19
-897.26	6
-895.39	-19
-893.53	-11
-891.67	2
-889.8	4
-887.94	18
-886.08	-18
-884.21	7
-882.35	0
-880.49	-12
-878.63	-21
-876.77	-18
-874.91	-9
-873.05	-6
-871.19	25
-869.33	-5
-867.47	0
-865.61	14
-863.75	4
-861.9	9
-860.04	-10
-858.18	-34
-856.33	6
-854.47	2
-852.61	-11
-850.76	16
-848.9	15
-847.05	-4
-845.2	7
-843.34	1
-841.49	-1
-839.64	-17
-837.78	7
-835.93	-11
-834.08	-1
-832.23	-11
-830.38	2
-828.53	-8
-826.68	15
-824.83	-13
-822.98	14
-821.13	7
-819.28	13
-817.43	-4
-815.58	-1
-813.73	21
-811.89	1
-810.04	-16
-808.19	12
-806.35	8
-804.5	-15
-802.66	-6
-800.81	35
-798.97	23
-797.12	16
-795.28	-1
-793.43	6
-791.59	-17
-789.75	-7
-787.91	-16
-786.06	-8
-784.22	0
-782.38	10
-780.54	12
-778.7	10
-776.86	1
-775.02	6
-773.18	12
-771.34	10
-769.5	2
-767.66	-1
-765.83	11
-763.99	-18
-762.15	-4
-760.32	4
-758.48	-8
-756.64	-14
-754.81	-25
-752.97	34
-751.14	-19
-749.3	-2
-747.47	-1
-745.64	6
-743.8	4
-741.97	-4
-740.14	9
-738.31	-11
-736.47	5
-734.64	12
-732.81	7
-730.98	-18
-729.15	-7
-727.32	7
-725.49	-13
-723.66	-6
-721.83	14
-720	2
-718.18	-2
-716.35	-14
-714.52	-5
-712.7	6
-710.87	18
-709.04	-3
-707.22	3
-705.39	16
-703.57	20
-701.74	-17
-699.92	11
-698.09	-13
-696.27	7
-694.45	4
-692.62	-13
-690.8	-5
-688.98	10
-687.16	-1
-685.34	-9
-683.52	-2
-681.7	-30
-679.88	9
-678.06	4
-676.24	7
-674.42	-7
-672.6	25
-670.78	12
-668.96	7
-667.15	3
-665.33	-9
-663.51	9
-661.7	17
-659.88	-7
-658.06	-3
-656.25	8
-654.43	6
-652.62	5
-650.8	21
-648.99	-18
-647.18	14
-645.36	-1
-643.55	8
-641.74	9
-639.93	4
-638.12	-14
-636.3	-4
-634.49	-12
-632.68	-9
-630.87	6
-629.06	10
-627.25	2
-625.45	-17
-623.64	3
-621.83	-3
-620.02	12
-618.21	11
-616.41	5
-614.6	-2
-612.79	-11
-610.99	0
-609.18	-1
-607.38	3
-605.57	-9
-603.77	-4
-601.96	-5
-600.16	2
-598.36	-2
-596.55	-1
-594.75	-14
-592.95	-16
-591.15	-10
-589.34	1
-587.54	-4
-585.74	-12
-583.94	-15
-582.14	4
-580.34	23
-578.54	17
-576.74	-4
-574.94	17
-573.15	-4
-571.35	-7
-569.55	-1
-567.75	22
-565.96	7
-564.16	4
-562.36	14
-560.57	1
-558.77	-4
-556.98	31
-555.18	15
-553.39	2
-551.6	4
-549.8	13
-548.01	8
-546.22	-6
-544.42	-18
-542.63	9
-540.84	-1
-539.05	-15
-537.26	-2
-535.47	-1
-533.68	1
-531.89	-9
-530.1	24
-528.31	-11
-526.52	13
-524.73	29
-522.94	-3
-521.16	-10
-519.37	-10
-517.58	-25
-515.79	-1
-514.01	16
-512.22	-11
-510.44	17
-508.65	11
-506.87	5
-505.08	-7
-503.3	9
-501.52	-7
-499.73	18
-497.95	-10
-496.17	-5
-494.38	11
-492.6	-10
-490.82	-10
-489.04	16
-487.26	7
-485.48	29
-483.7	5
-481.92	-21
-480.14	1
-478.36	-13
-476.58	-3
-474.8	5
-473.03	1
-471.25	1
-469.47	-11
-467.69	-19
-465.92	9
-464.14	-2
-462.37	-7
-460.59	0
-458.82	25
-457.04	-4
-455.27	-16
-453.49	8
-451.72	-9
-449.95	-6
-448.17	-9
-446.4	19
-444.63	-24
-442.86	4
-441.09	-10
-439.32	16
-437.54	-5
-435.77	6
-434	19
-432.23	-6
-430.47	-6
-428.7	-6
-426.93	-3
-425.16	-10
-423.39	-11
-421.62	21
-419.86	6
-418.09	18
-416.32	-8
-414.56	-9
-412.79	19
-411.03	1
-409.26	14
-407.5	4
-405.73	5
-403.97	5
-402.21	-8
-400.44	-3
-398.68	19
-396.92	3
-395.16	-2
-393.39	-3
-391.63	19
-389.87	10
-388.11	-7
-386.35	-6
-384.59	21
-382.83	-8
-381.07	0
-379.31	-2
-377.56	14
-375.8	9
-374.04	-12
-372.28	-17
-370.53	3
-368.77	-1
-367.01	3
-365.26	10
-363.5	6
-361.75	-15
-359.99	10
-358.24	11
-356.48	-8
-354.73	41
-352.97	4
-351.22	7
-349.47	9
-347.72	13
-345.96	-5
-344.21	44
-342.46	-2
-340.71	-7
-338.96	6
-337.21	5
-335.46	1
-333.71	5
-331.96	-12
-330.21	15
-328.46	-9
-326.71	10
-324.97	14
-323.22	0
-321.47	-8
-319.72	22
-317.98	-3
-316.23	22
-314.49	-7
-312.74	12
-311	-4
-309.25	-10
-307.51	-6
-305.76	22
-304.02	18
-302.28	6
-300.53	-3
-298.79	4
-297.05	-10
-295.31	13
-293.56	14
-291.82	6
-290.08	0
-288.34	-13
-286.6	7
-284.86	-2
-283.12	9
-281.38	-1
-279.65	0
-277.91	-2
-276.17	7
-274.43	6
-272.69	2
-270.96	0
-269.22	10
-267.48	-23
-265.75	-7
-264.01	3
-262.28	1
-260.54	14
-258.81	3
-257.07	2
-255.34	11
-253.61	18
-251.87	-2
-250.14	8
-248.41	18
-246.68	9
-244.94	12
-243.21	10
-241.48	-3
-239.75	10
-238.02	-8
-236.29	-17
-234.56	7
-232.83	6
-231.1	-2
-229.37	20
-227.65	-16
-225.92	-2
-224.19	5
-222.46	19
-220.74	3
-219.01	-3
-217.28	-1
-215.56	-11
-213.83	0
-212.11	-5
-210.38	-16
-208.66	8
-206.93	-9
-205.21	16
-203.49	-2
-201.76	9
-200.04	15
-198.32	8
-196.6	7
-194.88	13
-193.15	11
-191.43	-16
-189.71	17
-187.99	-4
-186.27	8
-184.55	-8
-182.83	9
-181.11	19
-179.4	1
-177.68	34
-175.96	7
-174.24	14
-172.53	9
-170.81	-12
-169.09	-5
-167.38	-7
-165.66	1
-163.94	36
-162.23	13
-160.51	4
-158.8	13
-157.09	8
-155.37	3
-153.66	-6
-151.95	-8
-150.23	-1
-148.52	1
-146.81	-3
-145.1	1
-143.39	9
-141.67	1
-139.96	9
-138.25	11
-136.54	-9
-134.83	-12
-133.13	-10
-131.42	3
-129.71	8
-128	4
-126.29	-5
-124.58	1
-122.88	30
-121.17	7
-119.46	15
-117.76	2
-116.05	-3
-114.35	1
-112.64	21
-110.94	22
-109.23	0
-107.53	-11
-105.82	-7
-104.12	-2
-102.42	7
-100.71	-3
-99.01	12
-97.31	-3
-95.61	-2
-93.91	3
-92.2	9
-90.5	13
-88.8	17
-87.1	-1
-85.4	-2
-83.7	-11
-82.01	29
-80.31	4
-78.61	6
-76.91	-26
-75.21	-1
-73.51	-12
-71.82	5
-70.12	11
-68.42	-7
-66.73	6
-65.03	1
-63.34	3
-61.64	17
-59.95	1
-58.25	-10
-56.56	13
-54.87	4
-53.17	-3
-51.48	-1
-49.79	-11
-48.1	29
-46.4	11
-44.71	8
-43.02	12
-41.33	-4
-39.64	-5
-37.95	18
-36.26	14
-34.57	11
-32.88	4
-31.19	-10
-29.5	-19
-27.81	-1
-26.13	2
-24.44	1
-22.75	-4
-21.06	26
-19.38	-2
-17.69	12
-16.01	0
-14.32	21
-12.63	23
-10.95	14
-9.27	44
-7.58	62
-5.9	122
-4.21	330
-2.53	482
-0.85	523
0.84	892
2.52	904
4.2	588
5.88	187
7.56	67
9.24	5
10.92	18
12.6	15
14.28	21
15.96	16
17.64	-10
19.32	-15
21	19
22.68	-6
24.36	28
26.03	2
27.71	-1
29.39	-4
31.06	30
32.74	5
34.42	0
36.09	-3
37.77	1
39.44	42
41.12	17
42.79	25
44.46	40
46.14	63
47.81	112
49.48	118
51.16	161
52.83	205
54.5	231
56.17	328
57.84	362
59.51	420
61.18	415
62.85	441
64.52	471
66.19	501
67.86	466
69.53	490
71.2	472
72.87	459
74.54	456
76.2	446
77.87	471
79.54	458
81.21	496
82.87	466
84.54	425
86.2	504
87.87	482
89.53	517
91.2	458
92.86	471
94.53	464
96.19	484
97.85	430
99.52	453
101.18	463
102.84	435
104.5	427
106.16	467
107.83	461
109.49	428
111.15	454
112.81	465
114.47	479
116.13	468
117.79	481
119.45	428
121.1	459
122.76	460
124.42	447
126.08	506
127.74	466
129.39	476
131.05	455
132.71	462
134.36	467
136.02	456
137.67	518
139.33	511
140.98	460
142.64	488
144.29	499
145.95	487
147.6	479
149.25	504
150.91	462
152.56	462
154.21	519
155.86	516
157.51	506
159.16	513
160.82	473
162.47	474
164.12	524
165.77	490
167.42	532
169.06	528
170.71	534
172.36	507
174.01	506
175.66	488
177.31	526
178.95	530
180.6	514
182.25	485
183.89	503
185.54	539
187.18	546
188.83	539
190.47	533
192.12	479
193.76	518
195.41	484
197.05	540
198.69	514
200.34	515
201.98	486
203.62	516
205.26	550
206.91	526
208.55	492
210.19	528
211.83	485
213.47	519
215.11	526
216.75	537
218.39	507
220.03	565
221.67	480
223.31	543
224.94	538
226.58	523
228.22	530
229.86	505
231.49	540
233.13	521
234.77	478
236.4	492
238.04	424
239.67	405
241.31	433
242.94	450
244.58	485
246.21	456
247.85	435
249.48	449
251.11	449
252.74	400
254.38	433
256.01	438
257.64	452
259.27	423
260.9	417
262.53	422
264.16	468
265.79	428
267.42	437
269.05	424
270.68	443
272.31	481
273.94	412
275.57	454
277.2	496
278.82	498
280.45	493
282.08	563
283.71	603
285.33	588
286.96	611
288.58	597
290.21	517
291.83	525
293.46	459
295.08	493
296.71	538
298.33	518
299.95	504
301.58	466
303.2	478
304.82	512
306.44	482
308.07	505
309.69	510
311.31	506
312.93	528
314.55	459
316.17	503
317.79	504
319.41	537
321.03	540
322.65	566
324.27	485
325.89	535
327.5	500
329.12	532
330.74	525
332.36	543
333.97	567
335.59	555
337.21	579
338.82	559
340.44	591
342.05	561
343.67	543
345.28	576
346.9	598
348.51	613
350.12	612
351.74	600
353.35	608
354.96	638
356.58	648
358.19	623
359.8	629
361.41	641
363.02	631
364.63	662
366.24	682
367.85	723
369.46	796
371.07	779
372.68	805
374.29	914
375.9	921
377.51	1040
379.11	1169
380.72	1365
382.33	1396
383.94	1305
385.54	1131
387.15	925
388.76	827
390.36	693
391.97	736
393.57	717
395.18	753
396.78	811
398.39	937
399.99	1161
401.59	1471
403.2	1845
404.8	2351
406.4	2643
408	2753
409.61	2587
411.21	2008
412.81	1681
414.41	1254
416.01	1118
417.61	965
419.21	881
420.81	786
422.41	714
424.01	682
425.61	692
427.21	664
428.81	662
430.4	650
432	636
433.6	638
435.2	641
436.79	694
438.39	671
439.99	668
441.58	653
443.18	681
444.77	687
446.37	669
447.96	695
449.55	675
451.15	680
452.74	707
454.34	725
455.93	696
457.52	720
459.11	710
460.71	694
462.3	690
463.89	701
465.48	641
467.07	641
468.66	636
470.25	639
471.84	565
473.43	569
475.02	550
476.61	524
478.2	555
479.79	530
481.37	564
482.96	552
484.55	545
486.14	566
487.72	562
489.31	564
490.9	539
492.48	547
494.07	531
495.65	560
497.24	584
498.82	542
500.41	554
501.99	592
503.57	554
505.16	554
506.74	541
508.32	613
509.91	536
511.49	528
513.07	570
514.65	579
516.23	545
517.81	542
519.39	539
520.97	547
522.55	602
524.13	567
525.71	571
527.29	580
528.87	598
530.45	569
532.03	557
533.61	586
535.18	604
536.76	595
538.34	567
539.91	605
541.49	589
543.07	593
544.64	581
546.22	592
547.79	560
549.37	596
550.94	618
552.52	624
554.09	572
555.66	589
557.24	566
558.81	624
560.38	609
561.95	618
563.53	609
565.1	649
566.67	688
568.24	593
569.81	610
571.38	640
572.95	647
574.52	663
576.09	619
577.66	588
579.23	620
580.8	651
582.37	611
583.94	616
585.5	658
587.07	602
588.64	615
590.21	685
591.77	671
593.34	658
594.9	628
596.47	676
598.04	683
599.6	594
601.17	640
602.73	617
604.29	614
605.86	626
607.42	638
608.98	634
610.55	629
612.11	613
613.67	636
615.23	596
616.8	591
618.36	597
619.92	647
621.48	635
623.04	592
624.6	642
626.16	618
627.72	624
629.28	628
630.84	600
632.4	647
633.96	618
635.51	632
637.07	611
638.63	633
640.19	591
641.74	588
643.3	612
644.86	606
646.41	578
647.97	586
649.52	610
651.08	571
652.63	567
654.19	579
655.74	569
657.3	594
658.85	536
660.4	590
661.96	587
663.51	558
665.06	561
666.61	614
668.17	597
669.72	594
671.27	592
672.82	584
674.37	598
675.92	578
677.47	551
679.02	567
680.57	564
682.12	618
683.67	559
685.22	582
686.76	598
688.31	613
689.86	614
691.41	626
692.95	610
694.5	639
696.05	604
697.59	630
699.14	595
700.68	654
702.23	673
703.78	659
705.32	642
706.86	646
708.41	638
709.95	647
711.5	676
713.04	653
714.58	665
716.12	670
717.67	622
719.21	635
720.75	658
722.29	659
723.83	620
725.37	664
726.91	659
728.45	709
729.99	661
731.53	665
733.07	702
734.61	657
736.15	645
737.69	665
739.23	620
740.77	666
742.3	679
743.84	666
745.38	663
746.91	688
748.45	660
749.99	672
751.52	717
753.06	673
754.59	669
756.13	640
757.66	627
759.2	696
760.73	716
762.26	639
763.8	647
765.33	632
766.86	644
768.4	645
769.93	664
771.46	704
772.99	678
774.52	644
776.06	680
777.59	705
779.12	681
780.65	729
782.18	696
783.71	684
785.24	682
786.76	671
788.29	699
789.82	700
791.35	661
792.88	667
794.41	636
795.93	688
797.46	681
798.99	634
800.51	646
802.04	678
803.56	678
805.09	667
806.62	703
808.14	695
809.66	686
811.19	712
812.71	699
814.24	677
815.76	703
817.28	695
818.81	685
820.33	631
821.85	697
823.37	742
824.9	685
826.42	676
827.94	645
829.46	663
830.98	652
832.5	634
834.02	704
835.54	681
837.06	649
838.58	639
840.1	723
841.62	691
843.13	690
844.65	690
846.17	692
847.69	701
849.2	671
850.72	698
852.24	703
853.75	695
855.27	691
856.78	692
858.3	704
859.81	677
861.33	712
862.84	721
864.36	639
865.87	723
867.39	724
868.9	719
870.41	700
871.92	669
873.44	683
874.95	747
876.46	730
877.97	720
879.48	710
881	735
882.51	709
884.02	681
885.53	729
887.04	709
888.55	708
890.06	706
891.56	680
893.07	757
894.58	724
896.09	686
897.6	739
899.1	727
900.61	743
902.12	711
903.63	729
905.13	730
906.64	690
908.14	701
909.65	727
911.16	711
912.66	714
914.16	728
915.67	732
917.17	695
918.68	726
920.18	712
921.68	712
923.19	737
924.69	753
926.19	702
927.69	717
929.2	736
930.7	761
932.2	792
933.7	719
935.2	737
936.7	772
938.2	751
939.7	748
941.2	748
942.7	761
944.2	764
945.7	765
947.2	752
948.69	759
950.19	709
951.69	787
953.19	711
954.68	724
956.18	789
957.68	780
959.17	758
960.67	761
962.16	776
963.66	791
965.15	754
966.65	704
968.14	717
969.64	749
971.13	728
972.62	778
974.12	708
975.61	773
977.1	740
978.6	738
980.09	756
981.58	784
983.07	831
984.56	797
986.05	807
987.54	809
989.04	761
990.53	785
992.02	850
993.5	828
994.99	821
996.48	803
997.97	798
999.46	757
1000.95	773
1002.44	783
1003.92	774
1005.41	779
1006.9	732
1008.39	772
1009.87	797
1011.36	768
1012.84	767
1014.33	824
1015.81	812
1017.3	846
1018.78	803
1020.27	792
1021.75	793
1023.24	884
1024.72	782
1026.2	781
1027.69	807
1029.17	796
1030.65	767
1032.14	796
1033.62	807
1035.1	818
1036.58	790
1038.06	761
1039.54	767
1041.02	773
1042.5	781
1043.98	793
1045.46	801
1046.94	783
1048.42	797
1049.9	803
1051.38	849
1052.86	795
1054.34	775
1055.81	808
1057.29	825
1058.77	832
1060.25	802
1061.72	837
1063.2	864
1064.67	812
1066.15	894
1067.63	837
1069.1	865
1070.58	843
1072.05	832
1073.53	832
1075	832
1076.47	801
1077.95	834
1079.42	866
1080.89	844
1082.37	841
1083.84	805
1085.31	838
1086.78	844
1088.25	889
1089.73	838
1091.2	816
1092.67	877
1094.14	857
1095.61	881
1097.08	916
1098.55	907
1100.02	854
1101.49	847
1102.96	861
1104.42	861
1105.89	894
1107.36	852
1108.83	874
1110.3	860
1111.76	889
1113.23	898
1114.7	914
1116.16	926
1117.63	913
1119.09	861
1120.56	941
1122.03	917
1123.49	923
1124.96	911
1126.42	894
1127.88	959
1129.35	853
1130.81	889
1132.27	894
1133.74	845
1135.2	911
1136.66	910
1138.13	916
1139.59	856
1141.05	855
1142.51	953
1143.97	879
1145.43	928
1146.89	918
1148.35	882
1149.81	898
1151.27	916
1152.73	904
1154.19	881
1155.65	923
1157.11	894
1158.57	862
1160.03	915
1161.48	854
1162.94	871
1164.4	911
1165.86	904
1167.31	874
1168.77	884
1170.22	927
1171.68	956
1173.14	859
1174.59	913
1176.05	955
1177.5	959
1178.96	946
1180.41	956
1181.86	960
1183.32	914
1184.77	920
1186.22	926
1187.68	946
1189.13	954
1190.58	931
1192.03	956
1193.49	965
1194.94	941
1196.39	1004
1197.84	927
1199.29	980
1200.74	914
1202.19	937
1203.64	927
1205.09	1014
1206.54	992
1207.99	976
1209.44	946
1210.89	991
1212.34	940
1213.78	943
1215.23	999
1216.68	990
1218.13	981
1219.57	972
1221.02	1034
1222.47	933
1223.91	1010
1225.36	963
1226.8	981
1228.25	984
1229.69	932
1231.14	995
1232.58	974
1234.03	965
1235.47	993
1236.91	967
1238.36	974
1239.8	975
1241.24	1003
1242.69	982
1244.13	994
1245.57	948
1247.01	950
1248.45	966
1249.9	971
1251.34	1022
1252.78	991
1254.22	992
1255.66	979
1257.1	1026
1258.54	999
1259.98	1015
1261.42	1083
1262.85	995
1264.29	1020
1265.73	1061
1267.17	1022
1268.61	1024
1270.04	976
1271.48	1026
1272.92	1033
1274.36	996
1275.79	1047
1277.23	977
1278.66	1047
1280.1	1094
1281.53	1048
1282.97	994
1284.4	1045
1285.84	1004
1287.27	1068
1288.71	1050
1290.14	1037
1291.57	1046
1293.01	1034
1294.44	1097
1295.87	1076
1297.3	1058
1298.74	1074
1300.17	1106
1301.6	1105
1303.03	1041
1304.46	1009
1305.89	1063
1307.32	1092
1308.75	1079
1310.18	1055
1311.61	1048
1313.04	1028
1314.47	1052
1315.9	1085
1317.33	1096
1318.76	1053
1320.19	1085
1321.61	1074
1323.04	1116
1324.47	1131
1325.9	1076
1327.32	1123
1328.75	1087
1330.18	1099
1331.6	1181
1333.03	1066
1334.45	1103
1335.88	1111
1337.3	1099
1338.73	1126
1340.15	1112
1341.58	1094
1343	1108
1344.42	1172
1345.85	1135
1347.27	1179
1348.69	1123
1350.11	1107
1351.54	1084
1352.96	1214
1354.38	1147
1355.8	1189
1357.22	1090
1358.64	1104
1360.06	1149
1361.48	1156
1362.9	1195
1364.32	1178
1365.74	1192
1367.16	1121
1368.58	1241
1370	1228
1371.42	1211
1372.84	1130
1374.26	1172
1375.67	1208
1377.09	1164
1378.51	1229
1379.92	1253
1381.34	1282
1382.76	1297
1384.17	1221
1385.59	1249
1387.01	1317
1388.42	1296
1389.84	1269
1391.25	1253
1392.67	1258
1394.08	1304
1395.49	1281
1396.91	1224
1398.32	1246
1399.73	1215
1401.15	1221
1402.56	1233
1403.97	1268
1405.38	1231
1406.8	1224
1408.21	1162
1409.62	1177
1411.03	1177
1412.44	1219
1413.85	1201
1415.26	1221
1416.67	1177
1418.08	1214
1419.49	1207
1420.9	1205
1422.31	1183
1423.72	1148
1425.13	1125
1426.54	1161
1427.94	1199
1429.35	1225
1430.76	1178
1432.17	1203
1433.57	1250
1434.98	1225
1436.39	1227
1437.79	1162
1439.2	1205
1440.6	1149
1442.01	1204
1443.41	1155
1444.82	1154
1446.22	1208
1447.63	1181
1449.03	1227
1450.44	1183
1451.84	1164
1453.24	1193
1454.65	1208
1456.05	1214
1457.45	1121
1458.85	1211
1460.26	1227
1461.66	1212
1463.06	1253
1464.46	1190
1465.86	1166
1467.26	1148
1468.66	1225
1470.06	1197
1471.46	1176
1472.86	1152
1474.26	1195
1475.66	1186
1477.06	1252
1478.46	1214
1479.86	1255
1481.25	1238
1482.65	1245
1484.05	1233
1485.45	1153
1486.84	1278
1488.24	1247
1489.64	1193
1491.03	1227
1492.43	1227
1493.83	1282
1495.22	1213
1496.62	1270
1498.01	1256
1499.41	1264
1500.8	1289
1502.19	1215
1503.59	1320
1504.98	1235
1506.38	1240
1507.77	1239
1509.16	1222
1510.55	1273
1511.95	1283
1513.34	1267
1514.73	1256
1516.12	1317
1517.51	1302
1518.91	1237
1520.3	1300
1521.69	1301
1523.08	1326
1524.47	1259
1525.86	1257
1527.25	1139
1528.64	1103
1530.02	1199
1531.41	1156
1532.8	1161
1534.19	1269
1535.58	1347
1536.97	1329
1538.35	1232
1539.74	1315
1541.13	1262
1542.51	1283
1543.9	1323
1545.29	1330
1546.67	1365
1548.06	1332
1549.44	1329
1550.83	1356
1552.21	1311
1553.6	1294
1554.98	1308
1556.37	1396
1557.75	1293
1559.14	1297
1560.52	1361
1561.9	1373
1563.29	1313
1564.67	1268
1566.05	1294
1567.43	1353
1568.81	1287
1570.2	1290
1571.58	1235
1572.96	1332
1574.34	1339
1575.72	1374
1577.1	1242
1578.48	1318
1579.86	1343
1581.24	1295
1582.62	1320
1584	1391
1585.38	1386
1586.76	1352
1588.13	1367
1589.51	1358
1590.89	1383
1592.27	1382
1593.65	1363
1595.02	1374
1596.4	1389
1597.78	1414
1599.15	1393
1600.53	1366
1601.9	1442
1603.28	1396
1604.65	1396
1606.03	1456
1607.4	1425
1608.78	1352
1610.15	1391
1611.53	1408
1612.9	1418
1614.27	1373
1615.65	1419
1617.02	1419
1618.39	1402
1619.77	1444
1621.14	1377
1622.51	1370
1623.88	1413
1625.25	1420
1626.62	1373
1628	1320
1629.37	1405
1630.74	1441
1632.11	1326
1633.48	1334
1634.85	1384
1636.22	1368
1637.59	1420
1638.95	1385
1640.32	1378
1641.69	1387
1643.06	1338
1644.43	1369
1645.8	1389
1647.16	1411
1648.53	1416
1649.9	1337
1651.26	1360
1652.63	1391
1654	1373
1655.36	1371
1656.73	1387
1658.09	1345
1659.46	1333
1660.82	1374
1662.19	1345
1663.55	1285
1664.92	1355
1666.28	1363
1667.64	1325
1669.01	1390
1670.37	1357
1671.73	1362
1673.1	1403
1674.46	1388
1675.82	1394
1677.18	1340
1678.55	1288
1679.91	1338
1681.27	1360
1682.63	1363
1683.99	1425
1685.35	1334
1686.71	1382
1688.07	1422
1689.43	1449
1690.79	1357
1692.15	1460
1693.51	1349
1694.87	1396
1696.22	1383
1697.58	1350
1698.94	1388
1700.3	1421
1701.66	1446
1703.01	1344
1704.37	1446
1705.73	1409
1707.08	1352
1708.44	1348
1709.8	1375
1711.15	1318
1712.51	1413
1713.86	1417
1715.22	1338
1716.57	1449
1717.93	1325
1719.28	1364
1720.63	1356
1721.99	1411
1723.34	1450
1724.69	1437
1726.05	1425
1727.4	1415
1728.75	1476
1730.11	1393
1731.46	1452
1732.81	1421
1734.16	1382
1735.51	1383
1736.86	1444
1738.21	1436
1739.56	1388
1740.91	1483
1742.26	1451
1743.61	1448
1744.96	1388
1746.31	1419
1747.66	1452
1749.01	1441
1750.36	1463
1751.71	1446
1753.06	1451
1754.4	1462
1755.75	1471
1757.1	1379
1758.45	1443
1759.79	1477
1761.14	1441
1762.49	1492
1763.83	1496
1765.18	1463
1766.52	1407
1767.87	1487
1769.21	1488
1770.56	1433
1771.9	1510
1773.25	1475
1774.59	1461
1775.93	1467
1777.28	1536
1778.62	1530
1779.96	1506
1781.31	1587
1782.65	1615
1783.99	1577
1785.33	1671
1786.68	1631
1788.02	1542
1789.36	1604
1790.7	1577
1792.04	1547
1793.38	1503
1794.72	1538
1796.06	1532
1797.4	1422
1798.74	1446
1800.08	1503
1801.42	1505
1802.76	1486
1804.1	1501
1805.44	1426
1806.78	1445
1808.11	1521
1809.45	1418
1810.79	1488
1812.13	1492
1813.46	1437
1814.8	1519
1816.14	1432
1817.47	1530
1818.81	1442
1820.14	1521
1821.48	1432
1822.82	1539
1824.15	1507
1825.49	1475
1826.82	1460
1828.15	1492
1829.49	1460
1830.82	1510
1832.16	1554
1833.49	1496
1834.82	1516
1836.16	1507
1837.49	1512
1838.82	1484
1840.15	1484
1841.48	1523
1842.82	1553
1844.15	1483
1845.48	1578
1846.81	1535
1848.14	1509
1849.47	1504
1850.8	1566
1852.13	1570
1853.46	1512
1854.79	1510
1856.12	1563
1857.45	1554
1858.78	1515
1860.11	1570
1861.43	1582
1862.76	1507
1864.09	1536
1865.42	1508
1866.74	1571
1868.07	1502
1869.4	1566
1870.72	1558
1872.05	1531
1873.38	1477
1874.7	1570
1876.03	1563
1877.35	1570
1878.68	1549
1880	1564
1881.33	1491
1882.65	1557
1883.98	1544
1885.3	1558
1886.63	1568
1887.95	1599
1889.27	1548
1890.59	1588
1891.92	1588
1893.24	1587
1894.56	1566
1895.88	1532
1897.21	1606
1898.53	1536
1899.85	1589
1901.17	1561
1902.49	1573
1903.81	1654
1905.13	1581
1906.45	1624
1907.77	1595
1909.09	1676
1910.41	1594
1911.73	1615
1913.05	1607
1914.37	1559
1915.69	1596
1917	1539
1918.32	1570
1919.64	1630
1920.96	1590
1922.27	1596
1923.59	1667
1924.91	1639
1926.22	1523
1927.54	1572
1928.86	1597
1930.17	1623
1931.49	1592
1932.8	1569
1934.12	1613
1935.43	1599
1936.75	1609
1938.06	1569
1939.38	1572
1940.69	1615
1942	1653
1943.32	1557
1944.63	1652
1945.94	1580
1947.26	1608
1948.57	1619
1949.88	1582
1951.19	1640
1952.5	1593
1953.82	1582
1955.13	1595
1956.44	1571
1957.75	1641
1959.06	1614
1960.37	1652
1961.68	1668
1962.99	1609
1964.3	1673
1965.61	1648
1966.92	1624
1968.23	1635
1969.54	1705
1970.84	1693
1972.15	1679
1973.46	1625
1974.77	1639
1976.07	1725
1977.38	1713
1978.69	1658
1980	1677
1981.3	1633
1982.61	1630
1983.91	1686
1985.22	1677
1986.53	1647
1987.83	1688
1989.14	1689
1990.44	1713
1991.75	1615
1993.05	1651
1994.35	1641
1995.66	1590
1996.96	1753
[truncated: 48 more rows]

## Sheet: Figure 2f
Biocompatibility of PDMS and PI
CCK-8 test of PDMS		CTRL	PDMS	CTRL	PDMS
	Times	24h		48h
Individual Replicates		n = 8
		97.431	81.9312	96.8903	93.5079
		107.879	100.072	95.3628	81.724
		94.9051	81.3571	102.455	107.583
		113.849	77.109	106.928	98.2324
		90.657	114.424	86.4157	101.037
		99.2681	81.5867	103.219	77.4686
		85.9497	92.8609	108.129	84.5608
		110.061	72.4016	100.6	87.6159
Two-sided Student’s unpaired t-test
CTRL vs. PDMS, 24th	ns, p = 0.0603
CTRL vs. PDMS, 48th	ns, p = 0.0749
CCK-8 test of PI		CTRL	PI	CTRL	PI
	Times	24h		48h
Individual Replicates		n = 8
		108.78	87.3451	101.928	101.764
		110.979	98.6672	99.811	105.054
		78.7711	95.5893	99.0044	99.3069
		111.858	87.455	91.5438	93.0561
		68.9879	90.2031	101.525	91.0397
		112.737	103.614	103.743	92.9553
		116.475	94.7099	102.029	86.9061
		91.4122	92.6214	100.416	91.4619
Two-sided Student’s unpaired t-test
CTRL vs. PI, 24th	ns, p = 0.3653
CTRL vs. PI, 48th	ns, p = 0.0802

## Sheet: Figure 3a
Vgate	AIdrain	Vgate	AIdrain	Vgate	AIdrain	Vgate	AIdrain	Vgate	AIdrain	Vgate	AIdrain	Vgate	AIdrain	Vgate	AIdrain	Vgate	AIdrain	Vgate	AIdrain	Vgate	AIdrain	Vgate	AIdrain
-9	1.8e-13	-12	3.4e-13	-15	1.4e-13	-15	3.7e-13	-15	2e-14	-15	5e-14	-15	1.4e-13	-15	3.9e-13	-15	9e-14	-15	9e-14	-15	3e-14	-15	3.8e-13
-8.87	1.54e-12	-11.81	6.6e-13	-14.75	1.8e-13	-14.75	4.1e-13	-14.75	2.1e-13	-14.75	3.9e-13	-14.75	3e-13	-14.75	3.3e-13	-14.75	2.3e-13	-14.75	7e-14	-14.75	3.2e-13	-14.75	2.1e-13
-8.74	3.01e-12	-11.62	2.51e-12	-14.5	8e-14	-14.5	6.1e-13	-14.5	2.9e-13	-14.5	2.7e-13	-14.5	2.1e-13	-14.5	2.9e-13	-14.5	1.9e-13	-14.5	7e-14	-14.5	5.8e-13	-14.5	6.2e-13
-8.61	6.3e-12	-11.43	7.47e-12	-14.25	3.6e-13	-14.25	6.6e-13	-14.25	4.9e-13	-14.25	6e-14	-14.25	7.8e-13	-14.25	2.2e-13	-14.25	8e-14	-14.25	3.5e-13	-14.25	3.9e-13	-14.25	5.1e-13
-8.48	1.144e-11	-11.24	1.658e-11	-14	6.8e-13	-14	9.9e-13	-14	5.7e-13	-14	7.2e-13	-14	1.39e-12	-14	1.09e-12	-14	1.28e-12	-14	7.6e-13	-14	5.5e-13	-14	7.4e-13
-8.35	1.765e-11	-11.05	3.178e-11	-13.75	2.65e-12	-13.75	2.63e-12	-13.75	2.91e-12	-13.75	3.19e-12	-13.75	4.07e-12	-13.75	4.1e-12	-13.75	3.02e-12	-13.75	3.15e-12	-13.75	3.87e-12	-13.75	2.36e-12
-8.22	3.004e-11	-10.86	5.511e-11	-13.5	8.69e-12	-13.5	9.22e-12	-13.5	1.003e-11	-13.5	7.51e-12	-13.5	1.446e-11	-13.5	1.295e-11	-13.5	1.033e-11	-13.5	7.64e-12	-13.5	9.55e-12	-13.5	7.73e-12
-8.09	4.172e-11	-10.67	9.752e-11	-13.25	1.922e-11	-13.25	2.25e-11	-13.25	2.305e-11	-13.25	2.324e-11	-13.25	3.224e-11	-13.25	3.043e-11	-13.25	2.33e-11	-13.25	1.981e-11	-13.25	2.205e-11	-13.25	1.875e-11
-7.96	6.911e-11	-10.48	1.9207e-10	-13	4.234e-11	-13	5.491e-11	-13	5.276e-11	-13	5.218e-11	-13	7.828e-11	-13	6.85e-11	-13	5.137e-11	-13	4.662e-11	-13	4.885e-11	-13	4.141e-11
-7.83	1.0649e-10	-10.29	2.9898e-10	-12.75	9.944e-11	-12.75	1.2098e-10	-12.75	1.0151e-10	-12.75	1.1386e-10	-12.75	1.6684e-10	-12.75	1.469e-10	-12.75	1.261e-10	-12.75	1.0304e-10	-12.75	1.0755e-10	-12.75	9.205e-11
-7.7	1.6542e-10	-10.1	4.4282e-10	-12.5	2.1555e-10	-12.5	2.5353e-10	-12.5	2.101e-10	-12.5	2.5142e-10	-12.5	2.6163e-10	-12.5	3.2687e-10	-12.5	2.6374e-10	-12.5	2.1684e-10	-12.5	2.207e-10	-12.5	1.9411e-10
-7.57	2.2467e-10	-9.91	7.3949e-10	-12.25	4.4982e-10	-12.25	4.8326e-10	-12.25	4.4964e-10	-12.25	4.5502e-10	-12.25	6.2504e-10	-12.25	6.0577e-10	-12.25	5.0995e-10	-12.25	4.5613e-10	-12.25	4.4288e-10	-12.25	3.7418e-10
-7.44	3.5504e-10	-9.72	1.0548e-09	-12	8.6924e-10	-12	8.8004e-10	-12	8.3089e-10	-12	9.313e-10	-12	7.6013e-10	-12	8.7292e-10	-12	8.5749e-10	-12	7.5706e-10	-12	8.6645e-10	-12	6.9995e-10
-7.31	4.7592e-10	-9.53	1.8117e-09	-11.75	1.2957e-09	-11.75	1.1792e-09	-11.75	1.241e-09	-11.75	1.1018e-09	-11.75	1.1607e-09	-11.75	1.2429e-09	-11.75	1.2428e-09	-11.75	1.1117e-09	-11.75	1.175e-09	-11.75	9.816e-10
-7.18	5.8666e-10	-9.34	3.1603e-09	-11.5	1.9959e-09	-11.5	2.6805e-09	-11.5	2.3723e-09	-11.5	2.2389e-09	-11.5	2.3819e-09	-11.5	2.5986e-09	-11.5	2.9502e-09	-11.5	2.3178e-09	-11.5	2.063e-09	-11.5	1.8902e-09
-7.05	7.4278e-10	-9.15	4.8261e-09	-11.25	3.671e-09	-11.25	4.1286e-09	-11.25	4.1309e-09	-11.25	3.8268e-09	-11.25	4.2935e-09	-11.25	4.5195e-09	-11.25	4.9218e-09	-11.25	4.4916e-09	-11.25	3.785e-09	-11.25	3.4303e-09
-6.92	9.8191e-10	-8.96	6.7506e-09	-11	5.7038e-09	-11	6.9034e-09	-11	6.5346e-09	-11	6.5301e-09	-11	6.6172e-09	-11	7.4596e-09	-11	7.5516e-09	-11	7.0132e-09	-11	5.9147e-09	-11	5.6656e-09
-6.79	1.256e-09	-8.77	1.00697e-08	-10.75	9.0505e-09	-10.75	1.1727e-08	-10.75	9.759e-09	-10.75	9.5911e-09	-10.75	9.1283e-09	-10.75	1.1462e-08	-10.75	1.07854e-08	-10.75	1.03682e-08	-10.75	9.0354e-09	-10.75	8.2049e-09
-6.66	1.938e-09	-8.58	1.19738e-08	-10.5	1.17548e-08	-10.5	1.4595e-08	-10.5	1.5312e-08	-10.5	1.418e-08	-10.5	1.36454e-08	-10.5	1.64148e-08	-10.5	1.88998e-08	-10.5	1.9782e-08	-10.5	1.24802e-08	-10.5	1.05732e-08
-6.53	2.6897e-09	-8.39	1.5301e-08	-10.25	1.9036e-08	-10.25	2.00256e-08	-10.25	2.0951e-08	-10.25	2.02894e-08	-10.25	2.07318e-08	-10.25	2.20592e-08	-10.25	2.4704e-08	-10.25	2.46272e-08	-10.25	1.7192e-08	-10.25	1.83422e-08
-6.4	3.7481e-09	-8.2	2.10482e-08	-10	2.74732e-08	-10	2.70324e-08	-10	2.93742e-08	-10	2.9243e-08	-10	2.94444e-08	-10	3.07116e-08	-10	2.94086e-08	-10	3.2856e-08	-10	2.49466e-08	-10	2.5109e-08
-6.27	5.1599e-09	-8.01	2.97486e-08	-9.75	3.411e-08	-9.75	3.50308e-08	-9.75	3.80556e-08	-9.75	3.70752e-08	-9.75	3.83066e-08	-9.75	3.94584e-08	-9.75	3.56002e-08	-9.75	3.7254e-08	-9.75	3.4499e-08	-9.75	3.23838e-08
-6.14	6.3726e-09	-7.82	3.61254e-08	-9.5	4.37356e-08	-9.5	4.19006e-08	-9.5	4.70422e-08	-9.5	4.57404e-08	-9.5	4.77808e-08	-9.5	4.40066e-08	-9.5	4.34262e-08	-9.5	5.00364e-08	-9.5	3.79928e-08	-9.5	4.27376e-08
-6.01	8.5912e-09	-7.63	4.3902e-08	-9.25	5.02988e-08	-9.25	5.02642e-08	-9.25	5.30078e-08	-9.25	5.43486e-08	-9.25	5.77204e-08	-9.25	5.10446e-08	-9.25	5.15884e-08	-9.25	5.26856e-08	-9.25	5.01254e-08	-9.25	4.98222e-08
-5.88	1.03744e-08	-7.44	5.0126e-08	-9	5.72386e-08	-9	5.52858e-08	-9	6.17578e-08	-9	5.95942e-08	-9	6.2834e-08	-9	5.8887e-08	-9	5.80274e-08	-9	5.75562e-08	-9	5.51608e-08	-9	5.5323e-08
-5.75	1.3089e-08	-7.25	5.90624e-08	-8.75	6.22682e-08	-8.75	6.20992e-08	-8.75	6.48502e-08	-8.75	6.63926e-08	-8.75	6.81204e-08	-8.75	6.35416e-08	-8.75	6.05348e-08	-8.75	6.00912e-08	-8.75	5.71364e-08	-8.75	5.68114e-08
-5.62	1.637e-08	-7.06	6.32146e-08	-8.5	6.6151e-08	-8.5	6.56836e-08	-8.5	6.69118e-08	-8.5	6.8819e-08	-8.5	7.08582e-08	-8.5	6.61328e-08	-8.5	6.50048e-08	-8.5	6.19408e-08	-8.5	5.92134e-08	-8.5	5.92996e-08
-5.49	1.99012e-08	-6.87	6.72482e-08	-8.25	6.9718e-08	-8.25	6.81164e-08	-8.25	7.08508e-08	-8.25	7.04618e-08	-8.25	7.27684e-08	-8.25	7.0273e-08	-8.25	6.54238e-08	-8.25	6.29066e-08	-8.25	6.05104e-08	-8.25	6.06912e-08
-5.36	2.31708e-08	-6.68	6.89826e-08	-8	7.18754e-08	-8	7.07786e-08	-8	7.1708e-08	-8	7.2272e-08	-8	7.38266e-08	-8	7.10602e-08	-8	6.62292e-08	-8	6.47126e-08	-8	6.26026e-08	-8	6.21806e-08
-5.23	2.83992e-08	-6.49	7.18266e-08	-7.75	7.24288e-08	-7.75	7.28446e-08	-7.75	7.33582e-08	-7.75	7.32918e-08	-7.75	7.44096e-08	-7.75	7.12496e-08	-7.75	6.7496e-08	-7.75	6.5506e-08	-7.75	6.3956e-08	-7.75	6.30514e-08
-5.1	3.22054e-08	-6.3	7.37924e-08	-7.5	7.46026e-08	-7.5	7.3984e-08	-7.5	7.44404e-08	-7.5	7.4631e-08	-7.5	7.54574e-08	-7.5	7.33038e-08	-7.5	6.79476e-08	-7.5	6.607e-08	-7.5	6.42674e-08	-7.5	6.37308e-08
-4.97	3.67136e-08	-6.11	7.37148e-08	-7.25	7.50768e-08	-7.25	7.5294e-08	-7.25	7.53896e-08	-7.25	7.51834e-08	-7.25	7.56872e-08	-7.25	7.35476e-08	-7.25	6.85968e-08	-7.25	6.6513e-08	-7.25	6.50762e-08	-7.25	6.38594e-08
-4.84	4.29892e-08	-5.92	7.3819e-08	-7	7.45522e-08	-7	7.56806e-08	-7	7.63238e-08	-7	7.67404e-08	-7	7.64468e-08	-7	7.42702e-08	-7	6.88392e-08	-7	6.70014e-08	-7	6.53498e-08	-7	6.48296e-08
-4.71	4.6451e-08	-5.73	7.49116e-08	-6.75	7.6596e-08	-6.75	7.65044e-08	-6.75	7.71042e-08	-6.75	7.69716e-08	-6.75	7.72074e-08	-6.75	7.52242e-08	-6.75	6.90916e-08	-6.75	6.70304e-08	-6.75	6.6115e-08	-6.75	6.4797e-08
-4.58	5.5214e-08	-5.54	7.5629e-08	-6.5	7.66158e-08	-6.5	7.62252e-08	-6.5	7.7402e-08	-6.5	7.73336e-08	-6.5	7.71922e-08	-6.5	7.5377e-08	-6.5	6.9293e-08	-6.5	6.72484e-08	-6.5	6.58734e-08	-6.5	6.53872e-08
-4.45	5.9627e-08	-5.35	7.54376e-08	-6.25	7.7025e-08	-6.25	7.70796e-08	-6.25	7.74972e-08	-6.25	7.76912e-08	-6.25	7.7944e-08	-6.25	7.5277e-08	-6.25	6.9112e-08	-6.25	6.84782e-08	-6.25	6.6182e-08	-6.25	6.5521e-08
-4.32	6.3226e-08	-5.16	7.65772e-08	-6	7.71552e-08	-6	7.63444e-08	-6	7.7758e-08	-6	7.84902e-08	-6	7.79792e-08	-6	7.54728e-08	-6	6.93654e-08	-6	6.83972e-08	-6	6.66502e-08	-6	6.5629e-08
-4.19	6.6391e-08	-4.97	7.74828e-08	-5.75	7.69482e-08	-5.75	7.72998e-08	-5.75	7.78278e-08	-5.75	7.86416e-08	-5.75	7.78898e-08	-5.75	7.73628e-08	-5.75	7.00366e-08	-5.75	6.82048e-08	-5.75	6.63306e-08	-5.75	6.59972e-08
-4.06	6.87198e-08	-4.78	7.76398e-08	-5.5	7.8345e-08	-5.5	7.62842e-08	-5.5	7.75046e-08	-5.5	7.8857e-08	-5.5	7.74822e-08	-5.5	7.61318e-08	-5.5	7.00212e-08	-5.5	6.8187e-08	-5.5	6.6901e-08	-5.5	6.4762e-08
-3.93	6.9765e-08	-4.59	7.79068e-08	-5.25	7.79078e-08	-5.25	7.67952e-08	-5.25	7.85714e-08	-5.25	7.8521e-08	-5.25	7.75614e-08	-5.25	7.62148e-08	-5.25	7.00466e-08	-5.25	6.908e-08	-5.25	6.72356e-08	-5.25	6.50988e-08
-3.8	7.10084e-08	-4.4	7.80146e-08	-5	7.8119e-08	-5	7.7486e-08	-5	7.84956e-08	-5	7.88712e-08	-5	7.78494e-08	-5	7.67738e-08	-5	7.02854e-08	-5	6.88312e-08	-5	6.6831e-08	-5	6.50742e-08
-3.67	7.13828e-08	-4.21	7.84142e-08	-4.75	7.85728e-08	-4.75	7.72254e-08	-4.75	7.88296e-08	-4.75	8.00526e-08	-4.75	7.7419e-08	-4.75	7.63764e-08	-4.75	7.05196e-08	-4.75	6.94424e-08	-4.75	6.69252e-08	-4.75	6.5053e-08
-3.54	7.51648e-08	-4.02	7.80516e-08	-4.5	7.82204e-08	-4.5	7.74704e-08	-4.5	7.84634e-08	-4.5	7.89108e-08	-4.5	7.75142e-08	-4.5	7.67738e-08	-4.5	7.0589e-08	-4.5	6.9172e-08	-4.5	6.67748e-08	-4.5	6.5408e-08
-3.41	7.625e-08	-3.83	7.89656e-08	-4.25	7.96388e-08	-4.25	7.77172e-08	-4.25	7.8819e-08	-4.25	7.90584e-08	-4.25	7.7594e-08	-4.25	7.67726e-08	-4.25	7.04388e-08	-4.25	6.93144e-08	-4.25	6.75824e-08	-4.25	6.53042e-08
-3.28	7.48184e-08	-3.64	7.8672e-08	-4	7.90368e-08	-4	7.77766e-08	-4	7.85854e-08	-4	8.01012e-08	-4	7.80888e-08	-4	7.66204e-08	-4	7.07568e-08	-4	6.95284e-08	-4	6.72316e-08	-4	6.53332e-08
-3.15	7.59836e-08	-3.45	7.85896e-08	-3.75	7.9309e-08	-3.75	7.78002e-08	-3.75	7.8772e-08	-3.75	7.9861e-08	-3.75	7.90652e-08	-3.75	7.685e-08	-3.75	7.08e-08	-3.75	6.92598e-08	-3.75	6.75186e-08	-3.75	6.57658e-08
-3.02	7.644e-08	-3.26	7.94502e-08	-3.5	7.92324e-08	-3.5	7.74356e-08	-3.5	7.85198e-08	-3.5	7.9911e-08	-3.5	7.94382e-08	-3.5	7.6609e-08	-3.5	7.03198e-08	-3.5	6.95366e-08	-3.5	6.74984e-08	-3.5	6.5637e-08
-2.89	7.65592e-08	-3.07	7.93344e-08	-3.25	7.9388e-08	-3.25	7.84582e-08	-3.25	7.84318e-08	-3.25	8.03458e-08	-3.25	7.89682e-08	-3.25	7.66298e-08	-3.25	7.0669e-08	-3.25	6.93766e-08	-3.25	6.73942e-08	-3.25	6.5703e-08
-2.76	7.70694e-08	-2.88	7.979e-08	-3	7.90988e-08	-3	7.79252e-08	-3	7.92532e-08	-3	7.89964e-08	-3	7.89424e-08	-3	7.6909e-08	-3	7.092e-08	-3	6.92458e-08	-3	6.75408e-08	-3	6.565e-08
-2.63	7.6869e-08	-2.69	7.93082e-08	-2.75	7.93456e-08	-2.75	7.8378e-08	-2.75	7.84118e-08	-2.75	7.87988e-08	-2.75	7.86672e-08	-2.75	7.7353e-08	-2.75	7.14616e-08	-2.75	6.93686e-08	-2.75	6.71618e-08	-2.75	6.5993e-08
-2.5	7.72274e-08	-2.5	7.9132e-08	-2.5	7.87888e-08	-2.5	7.82418e-08	-2.5	7.90876e-08	-2.5	7.90654e-08	-2.5	7.914e-08	-2.5	7.6771e-08	-2.5	7.04226e-08	-2.5	6.94084e-08	-2.5	6.76354e-08	-2.5	6.5464e-08
-2.37	7.7858e-08	-2.31	8.00338e-08	-2.25	7.9304e-08	-2.25	7.76592e-08	-2.25	7.93006e-08	-2.25	7.89506e-08	-2.25	7.87856e-08	-2.25	7.70666e-08	-2.25	7.03568e-08	-2.25	6.95682e-08	-2.25	6.80426e-08	-2.25	6.58512e-08
-2.24	7.73734e-08	-2.12	7.96518e-08	-2	7.89612e-08	-2	7.81908e-08	-2	7.8726e-08	-2	7.95644e-08	-2	7.96804e-08	-2	7.66042e-08	-2	7.046e-08	-2	6.89368e-08	-2	6.80242e-08	-2	6.56916e-08
-2.11	7.8164e-08	-1.93	7.98582e-08	-1.75	7.95436e-08	-1.75	7.8248e-08	-1.75	7.81686e-08	-1.75	8.10378e-08	-1.75	7.96034e-08	-1.75	7.70898e-08	-1.75	7.0253e-08	-1.75	6.90126e-08	-1.75	6.80336e-08	-1.75	6.58074e-08
-1.98	7.86388e-08	-1.74	8.01016e-08	-1.5	7.97218e-08	-1.5	7.79042e-08	-1.5	7.86422e-08	-1.5	8.09194e-08	-1.5	7.93118e-08	-1.5	7.81682e-08	-1.5	7.04694e-08	-1.5	6.88956e-08	-1.5	6.77956e-08	-1.5	6.59768e-08
-1.85	7.90608e-08	-1.55	7.99748e-08	-1.25	7.97942e-08	-1.25	7.7589e-08	-1.25	7.81596e-08	-1.25	8.10032e-08	-1.25	7.94088e-08	-1.25	7.8503e-08	-1.25	7.07518e-08	-1.25	6.9155e-08	-1.25	6.74348e-08	-1.25	6.60374e-08
-1.72	7.8896e-08	-1.36	7.9292e-08	-1	8.03572e-08	-1	7.87042e-08	-1	7.89974e-08	-1	8.0737e-08	-1	8.00532e-08	-1	7.85108e-08	-1	7.10458e-08	-1	6.94016e-08	-1	6.7494e-08	-1	6.63874e-08
-1.59	7.98898e-08	-1.17	8.0011e-08	-0.75	8.0709e-08	-0.75	7.7531e-08	-0.75	7.85372e-08	-0.75	8.10628e-08	-0.75	7.90124e-08	-0.75	7.73174e-08	-0.75	7.10788e-08	-0.75	6.90688e-08	-0.75	6.77152e-08	-0.75	6.6096e-08
-1.46	7.9131e-08	-0.98	7.96258e-08	-0.5	8.00784e-08	-0.5	7.82172e-08	-0.5	7.84024e-08	-0.5	8.15128e-08	-0.5	7.93628e-08	-0.5	7.7313e-08	-0.5	7.07904e-08	-0.5	6.91272e-08	-0.5	6.78996e-08	-0.5	6.60442e-08
-1.33	7.8814e-08	-0.79	7.99908e-08	-0.25	8.02104e-08	-0.25	7.88214e-08	-0.25	7.8399e-08	-0.25	8.10216e-08	-0.25	8.01884e-08	-0.25	7.64774e-08	-0.25	7.14504e-08	-0.25	6.90428e-08	-0.25	6.78968e-08	-0.25	6.61572e-08
-1.2	7.82864e-08	-0.6	7.94576e-08	0	8.05704e-08	0	7.83784e-08	0	7.81758e-08	0	8.06408e-08	0	7.9409e-08	0	7.66326e-08	0	7.10872e-08	0	6.90554e-08	0	6.78346e-08	0	6.66e-08
-1.07	7.86634e-08	-0.41	8.0202e-08	0.25	8.01972e-08	0.25	7.8451e-08	0.25	7.83208e-08	0.25	8.14684e-08	0.25	7.94804e-08	0.25	7.6434e-08	0.25	7.10774e-08	0.25	6.90586e-08	0.25	6.8055e-08	0.25	6.60068e-08
-0.94	7.9558e-08	-0.22	8.03616e-08	0.5	8.05052e-08	0.5	7.79522e-08	0.5	7.80922e-08	0.5	8.13372e-08	0.5	7.96756e-08	0.5	7.67622e-08	0.5	7.11942e-08	0.5	6.91424e-08	0.5	6.80326e-08	0.5	6.59488e-08
-0.81	7.88204e-08	-0.03	8.0363e-08	0.75	8.0319e-08	0.75	7.8475e-08	0.75	7.86706e-08	0.75	7.9752e-08	0.75	8.0206e-08	0.75	7.63664e-08	0.75	7.05678e-08	0.75	6.92744e-08	0.75	6.7888e-08	0.75	6.603e-08
-0.68	7.85182e-08	0.16	8.06814e-08	1	8.0286e-08	1	7.78882e-08	1	7.79146e-08	1	8.0733e-08	1	7.96298e-08	1	7.6749e-08	1	7.0966e-08	1	6.99992e-08	1	6.78586e-08	1	6.62456e-08
-0.55	7.8919e-08	0.35	8.08158e-08	1.25	8.02522e-08	1.25	7.8639e-08	1.25	7.88396e-08	1.25	8.00716e-08	1.25	7.94146e-08	1.25	7.71078e-08	1.25	7.08824e-08	1.25	6.90632e-08	1.25	6.80416e-08	1.25	6.61526e-08
-0.42	7.90374e-08	0.54	8.02342e-08	1.5	8.03372e-08	1.5	7.83268e-08	1.5	7.88134e-08	1.5	8.05552e-08	1.5	7.974e-08	1.5	7.7922e-08	1.5	7.07712e-08	1.5	6.89494e-08	1.5	6.81586e-08	1.5	6.5921e-08
-0.29	7.96198e-08	0.73	8.06032e-08	1.75	8.00154e-08	1.75	7.85088e-08	1.75	7.9666e-08	1.75	8.01912e-08	1.75	7.96246e-08	1.75	7.70824e-08	1.75	7.19786e-08	1.75	6.91488e-08	1.75	6.79596e-08	1.75	6.61006e-08
-0.16	7.96144e-08	0.92	8.0154e-08	2	7.9927e-08	2	7.89384e-08	2	7.9172e-08	2	8.03536e-08	2	7.94936e-08	2	7.78362e-08	2	7.25038e-08	2	6.9075e-08	2	6.79402e-08	2	6.5956e-08
-0.03	8.02136e-08	1.11	8.06712e-08	2.25	8.00868e-08	2.25	7.85464e-08	2.25	7.982e-08	2.25	8.06916e-08	2.25	8.01104e-08	2.25	7.76472e-08	2.25	7.19092e-08	2.25	6.95118e-08	2.25	6.83678e-08	2.25	6.61412e-08
0.1	7.99556e-08	1.3	7.99848e-08	2.5	8.04298e-08	2.5	7.91556e-08	2.5	7.9547e-08	2.5	7.94696e-08	2.5	8.08558e-08	2.5	7.74268e-08	2.5	7.23126e-08	2.5	6.94336e-08	2.5	6.825e-08	2.5	6.59582e-08
0.23	7.9939e-08	1.49	8.08564e-08	2.75	7.98976e-08	2.75	7.88402e-08	2.75	7.95036e-08	2.75	7.99492e-08	2.75	8.10838e-08	2.75	7.78286e-08	2.75	7.31486e-08	2.75	6.96594e-08	2.75	6.86818e-08	2.75	6.6183e-08
0.36	8.01906e-08	1.68	8.13302e-08	3	8.0481e-08	3	7.90378e-08	3	7.9368e-08	3	8.00534e-08	3	8.05146e-08	3	7.79824e-08	3	7.16984e-08	3	6.96242e-08	3	6.83882e-08	3	6.63646e-08
0.49	7.99286e-08	1.87	8.09688e-08	3.25	7.98534e-08	3.25	7.866e-08	3.25	7.89396e-08	3.25	8.01926e-08	3.25	8.09178e-08	3.25	7.77884e-08	3.25	7.17448e-08	3.25	6.9619e-08	3.25	6.85146e-08	3.25	6.62324e-08
0.62	8.06308e-08	2.06	8.10926e-08	3.5	8.00038e-08	3.5	7.88456e-08	3.5	7.9324e-08	3.5	7.96352e-08	3.5	8.06862e-08	3.5	7.77606e-08	3.5	7.25528e-08	3.5	6.91256e-08	3.5	6.86794e-08	3.5	6.62012e-08
0.75	8.05552e-08	2.25	8.0903e-08	3.75	7.97082e-08	3.75	7.84878e-08	3.75	7.93844e-08	3.75	7.97776e-08	3.75	8.05522e-08	3.75	7.76618e-08	3.75	7.25832e-08	3.75	6.97204e-08	3.75	6.806e-08	3.75	6.64408e-08
0.88	8.03876e-08	2.44	8.16244e-08	4	7.98562e-08	4	7.85932e-08	4	7.93826e-08	4	7.89864e-08	4	8.03792e-08	4	7.76412e-08	4	7.22078e-08	4	6.97004e-08	4	6.79526e-08	4	6.61818e-08
1.01	8.06634e-08	2.63	8.08476e-08	4.25	7.97902e-08	4.25	7.8162e-08	4.25	7.96644e-08	4.25	7.94788e-08	4.25	8.10992e-08	4.25	7.73398e-08	4.25	7.256e-08	4.25	6.91652e-08	4.25	6.8127e-08	4.25	6.6314e-08
1.14	8.1296e-08	2.82	8.0697e-08	4.5	7.9554e-08	4.5	7.8924e-08	4.5	7.97668e-08	4.5	8.01884e-08	4.5	8.08868e-08	4.5	7.72636e-08	4.5	7.25814e-08	4.5	6.91864e-08	4.5	6.8262e-08	4.5	6.6051e-08
1.27	8.11154e-08	3.01	8.09686e-08	4.75	7.91152e-08	4.75	7.87964e-08	4.75	8.011e-08	4.75	7.91114e-08	4.75	8.056e-08	4.75	7.71534e-08	4.75	7.17268e-08	4.75	6.92952e-08	4.75	6.80614e-08	4.75	6.60366e-08
1.4	8.03078e-08	3.2	8.12148e-08	5	8.00136e-08	5	7.86952e-08	5	7.96436e-08	5	8.01772e-08	5	8.04766e-08	5	7.70004e-08	5	7.13504e-08	5	6.94188e-08	5	6.82618e-08	5	6.59634e-08
1.53	8.11148e-08	3.39	8.1602e-08	5.25	7.9793e-08	5.25	7.87562e-08	5.25	7.97818e-08	5.25	8.00456e-08	5.25	8.0694e-08	5.25	7.68064e-08	5.25	7.09272e-08	5.25	6.98988e-08	5.25	6.89244e-08	5.25	6.61232e-08
1.66	8.16308e-08	3.58	8.17588e-08	5.5	8.01278e-08	5.5	7.83182e-08	5.5	8.01572e-08	5.5	7.99446e-08	5.5	8.05584e-08	5.5	7.7275e-08	5.5	7.08138e-08	5.5	6.94228e-08	5.5	6.90538e-08	5.5	6.57376e-08
1.79	8.05928e-08	3.77	8.07208e-08	5.75	8.0264e-08	5.75	7.89572e-08	5.75	7.95268e-08	5.75	7.97666e-08	5.75	8.07422e-08	5.75	7.72762e-08	5.75	7.08474e-08	5.75	6.91982e-08	5.75	6.9373e-08	5.75	6.62102e-08
1.92	8.0463e-08	3.96	8.06192e-08	6	7.96112e-08	6	7.9232e-08	6	8.00182e-08	6	7.9783e-08	6	8.03376e-08	6	7.71146e-08	6	7.06506e-08	6	6.96078e-08	6	6.9222e-08	6	6.63292e-08
2.05	8.09072e-08	4.15	8.16242e-08	6.25	8.0251e-08	6.25	7.88668e-08	6.25	7.99474e-08	6.25	7.9651e-08	6.25	8.02236e-08	6.25	7.80052e-08	6.25	7.11516e-08	6.25	6.9583e-08	6.25	6.90502e-08	6.25	6.63272e-08
2.18	8.17214e-08	4.34	8.0893e-08	6.5	8.09538e-08	6.5	7.98194e-08	6.5	7.9603e-08	6.5	7.96566e-08	6.5	8.04728e-08	6.5	7.75518e-08	6.5	7.1167e-08	6.5	6.98636e-08	6.5	6.95312e-08	6.5	6.62716e-08
2.31	8.11046e-08	4.53	8.12352e-08	6.75	8.01992e-08	6.75	7.89856e-08	6.75	7.98948e-08	6.75	7.97398e-08	6.75	8.0787e-08	6.75	7.68766e-08	6.75	7.14162e-08	6.75	6.93954e-08	6.75	6.94996e-08	6.75	6.62174e-08
2.44	8.088e-08	4.72	8.19002e-08	7	8.05584e-08	7	7.89926e-08	7	7.9745e-08	7	8.02842e-08	7	8.0913e-08	7	7.69644e-08	7	7.22084e-08	7	6.9301e-08	7	6.97092e-08	7	6.63818e-08
2.57	8.16096e-08	4.91	8.1157e-08	7.25	8.00518e-08	7.25	7.931e-08	7.25	8.0394e-08	7.25	7.98388e-08	7.25	8.13028e-08	7.25	7.6592e-08	7.25	7.21112e-08	7.25	6.9106e-08	7.25	6.89106e-08	7.25	6.63816e-08
2.7	8.044e-08	5.1	8.16882e-08	7.5	8.04068e-08	7.5	7.93112e-08	7.5	7.98328e-08	7.5	8.11518e-08	7.5	8.11224e-08	7.5	7.70446e-08	7.5	7.14882e-08	7.5	6.91226e-08	7.5	6.89682e-08	7.5	6.62636e-08
2.83	8.07806e-08	5.29	8.17396e-08	7.75	8.01916e-08	7.75	7.89466e-08	7.75	8.04718e-08	7.75	8.09508e-08	7.75	8.07002e-08	7.75	7.72602e-08	7.75	7.14998e-08	7.75	6.96248e-08	7.75	6.87488e-08	7.75	6.62904e-08
2.96	8.03858e-08	5.48	8.18426e-08	8	7.96844e-08	8	7.9018e-08	8	7.89134e-08	8	8.21928e-08	8	8.1158e-08	8	7.6718e-08	8	7.1474e-08	8	6.96582e-08	8	6.91014e-08	8	6.6499e-08
3.09	8.10234e-08	5.67	8.23514e-08	8.25	8.00622e-08	8.25	7.8864e-08	8.25	8.01922e-08	8.25	7.98812e-08	8.25	8.14842e-08	8.25	7.72638e-08	8.25	7.1676e-08	8.25	6.96302e-08	8.25	6.91762e-08	8.25	6.64948e-08
3.22	8.12258e-08	5.86	8.27028e-08	8.5	8.09534e-08	8.5	7.9218e-08	8.5	8.05314e-08	8.5	8.12002e-08	8.5	8.0808e-08	8.5	7.76044e-08	8.5	7.19196e-08	8.5	6.97922e-08	8.5	6.9147e-08	8.5	6.6388e-08
3.35	8.0992e-08	6.05	8.13798e-08	8.75	7.95428e-08	8.75	7.975e-08	8.75	7.99938e-08	8.75	8.04362e-08	8.75	8.1449e-08	8.75	7.855e-08	8.75	7.2039e-08	8.75	6.96494e-08	8.75	6.92276e-08	8.75	6.65582e-08
3.48	8.20184e-08	6.24	8.2857e-08	9	7.98984e-08	9	8.007e-08	9	8.00448e-08	9	8.0342e-08	9	8.15346e-08	9	7.7609e-08	9	7.1827e-08	9	6.9577e-08	9	6.90812e-08	9	6.64402e-08
3.61	8.06824e-08	6.43	8.2108e-08	9.25	7.9197e-08	9.25	8.0054e-08	9.25	7.97242e-08	9.25	8.26292e-08	9.25	8.10946e-08	9.25	7.80878e-08	9.25	7.20276e-08	9.25	6.97896e-08	9.25	6.90082e-08	9.25	6.6227e-08
3.74	8.12404e-08	6.62	8.16682e-08	9.5	7.9235e-08	9.5	7.99774e-08	9.5	8.03766e-08	9.5	8.141e-08	9.5	8.17678e-08	9.5	7.7942e-08	9.5	7.2389e-08	9.5	6.9911e-08	9.5	6.93364e-08	9.5	6.63528e-08
3.87	8.1713e-08	6.81	8.23986e-08	9.75	7.94352e-08	9.75	8.05642e-08	9.75	7.9697e-08	9.75	8.14266e-08	9.75	8.10684e-08	9.75	7.7914e-08	9.75	7.24132e-08	9.75	7.0048e-08	9.75	6.97672e-08	9.75	6.64452e-08
4	8.15508e-08	7	8.2467e-08	10	7.8872e-08	10	7.98594e-08	10	7.98994e-08	10	8.17618e-08	10	8.12164e-08	10	7.78976e-08	10	7.2357e-08	10	6.95536e-08	10	6.9824e-08	10	6.6074e-08
4	8.14426e-08	7	8.19888e-08	10	7.8767e-08	10	8.00954e-08	10	8.02238e-08	10	8.15222e-08	10	8.16638e-08	10	7.78368e-08	10	7.2206e-08	10	6.96836e-08	10	6.98006e-08	10	6.6279e-08
3.87	8.1604e-08	6.81	8.2213e-08	9.75	7.9091e-08	9.75	7.96206e-08	9.75	7.9387e-08	9.75	8.1832e-08	9.75	8.064e-08	9.75	7.77104e-08	9.75	7.22558e-08	9.75	6.96944e-08	9.75	7.0028e-08	9.75	6.62246e-08
3.74	8.15508e-08	6.62	8.25382e-08	9.5	7.9548e-08	9.5	7.89776e-08	9.5	8.01936e-08	9.5	8.09022e-08	9.5	8.17456e-08	9.5	7.77186e-08	9.5	7.2354e-08	9.5	6.97474e-08	9.5	6.96354e-08	9.5	6.63158e-08
3.61	8.16608e-08	6.43	8.1933e-08	9.25	7.9553e-08	9.25	7.94586e-08	9.25	7.94742e-08	9.25	8.1346e-08	9.25	8.16166e-08	9.25	7.82712e-08	9.25	7.2297e-08	9.25	6.9552e-08	9.25	6.96712e-08	9.25	6.63296e-08
3.48	8.18762e-08	6.24	8.26e-08	9	7.97838e-08	9	7.99602e-08	9	7.92006e-08	9	8.06684e-08	9	8.17206e-08	9	7.81326e-08	9	7.20904e-08	9	6.94762e-08	9	6.96656e-08	9	6.66078e-08
3.35	8.14746e-08	6.05	8.18646e-08	8.75	8.2177e-08	8.75	7.90764e-08	8.75	8.03674e-08	8.75	8.13286e-08	8.75	8.1683e-08	8.75	7.81084e-08	8.75	7.15654e-08	8.75	6.9567e-08	8.75	6.94442e-08	8.75	6.63434e-08
3.22	8.09628e-08	5.86	8.12802e-08	8.5	7.98526e-08	8.5	7.87856e-08	8.5	7.95812e-08	8.5	8.34296e-08	8.5	8.1672e-08	8.5	7.8188e-08	8.5	7.21078e-08	8.5	6.95638e-08	8.5	6.96268e-08	8.5	6.65684e-08
3.09	8.1066e-08	5.67	8.08882e-08	8.25	8.01006e-08	8.25	7.87362e-08	8.25	7.94424e-08	8.25	8.15664e-08	8.25	8.14026e-08	8.25	7.89048e-08	8.25	7.19684e-08	8.25	6.9545e-08	8.25	6.9928e-08	8.25	6.6503e-08
2.96	8.11722e-08	5.48	8.12758e-08	8	8.05742e-08	8	7.86222e-08	8	8.03578e-08	8	8.18874e-08	8	8.16066e-08	8	7.86716e-08	8	7.19208e-08	8	6.94076e-08	8	6.99364e-08	8	6.65214e-08
2.83	8.17912e-08	5.29	8.2054e-08	7.75	8.07536e-08	7.75	7.86514e-08	7.75	7.99594e-08	7.75	8.09554e-08	7.75	8.13934e-08	7.75	7.8504e-08	7.75	7.2007e-08	7.75	7.00142e-08	7.75	6.94726e-08	7.75	6.65324e-08
2.7	8.06656e-08	5.1	8.1996e-08	7.5	8.05206e-08	7.5	7.86744e-08	7.5	7.9637e-08	7.5	8.1475e-08	7.5	8.08102e-08	7.5	7.87144e-08	7.5	7.16384e-08	7.5	6.99564e-08	7.5	6.95282e-08	7.5	6.67726e-08
2.57	8.13984e-08	4.91	8.14452e-08	7.25	8.04508e-08	7.25	7.85416e-08	7.25	7.98948e-08	7.25	8.14018e-08	7.25	8.1874e-08	7.25	7.75432e-08	7.25	7.14304e-08	7.25	6.97852e-08	7.25	6.94542e-08	7.25	6.63826e-08
2.44	8.09552e-08	4.72	8.13416e-08	7	8.1686e-08	7	7.8336e-08	7	8.00514e-08	7	8.06404e-08	7	8.18826e-08	7	7.76568e-08	7	7.16688e-08	7	6.91634e-08	7	6.95202e-08	7	6.63396e-08
2.31	8.1592e-08	4.53	8.16532e-08	6.75	8.08876e-08	6.75	7.92602e-08	6.75	8.01886e-08	6.75	8.11936e-08	6.75	8.11782e-08	6.75	7.71348e-08	6.75	7.17066e-08	6.75	6.93306e-08	6.75	6.9375e-08	6.75	6.62782e-08
2.18	8.08228e-08	4.34	8.16762e-08	6.5	8.04964e-08	6.5	7.87334e-08	6.5	7.97654e-08	6.5	8.07712e-08	6.5	8.11472e-08	6.5	7.70618e-08	6.5	7.15034e-08	6.5	6.88906e-08	6.5	6.98736e-08	6.5	6.6321e-08
2.05	8.08538e-08	4.15	8.10164e-08	6.25	8.05768e-08	6.25	7.89396e-08	6.25	7.9847e-08	6.25	8.03444e-08	6.25	8.05254e-08	6.25	7.66486e-08	6.25	7.15626e-08	6.25	6.95628e-08	6.25	6.97374e-08	6.25	6.6254e-08
1.92	8.03518e-08	3.96	8.0499e-08	6	8.03984e-08	6	7.8244e-08	6	7.95704e-08	6	8.02402e-08	6	8.05752e-08	6	7.68244e-08	6	7.08908e-08	6	6.96918e-08	6	6.9786e-08	6	6.6196e-08
1.79	8.09822e-08	3.77	8.1059e-08	5.75	8.00772e-08	5.75	7.87882e-08	5.75	7.98974e-08	5.75	8.02332e-08	5.75	7.9976e-08	5.75	7.66262e-08	5.75	7.11298e-08	5.75	6.8888e-08	5.75	6.90722e-08	5.75	6.61186e-08
1.66	8.0516e-08	3.58	8.08074e-08	5.5	7.90346e-08	5.5	7.8086e-08	5.5	7.89672e-08	5.5	7.99596e-08	5.5	8.02866e-08	5.5	7.66442e-08	5.5	7.12074e-08	5.5	6.87488e-08	5.5	6.90424e-08	5.5	6.59152e-08
1.53	8.03318e-08	3.39	8.02848e-08	5.25	7.9065e-08	5.25	7.90302e-08	5.25	7.90206e-08	5.25	7.93136e-08	5.25	7.95438e-08	5.25	7.6326e-08	5.25	7.07898e-08	5.25	6.8122e-08	5.25	6.84994e-08	5.25	6.57606e-08
1.4	8.06092e-08	3.2	8.02838e-08	5	7.8467e-08	5	7.80086e-08	5	7.82844e-08	5	7.898e-08	5	7.90368e-08	5	7.74976e-08	5	7.0147e-08	5	6.77614e-08	5	6.85896e-08	5	6.56144e-08
1.27	8.07112e-08	3.01	8.02766e-08	4.75	7.82604e-08	4.75	7.73926e-08	4.75	7.85968e-08	4.75	7.84858e-08	4.75	7.86046e-08	4.75	7.67522e-08	4.75	6.98572e-08	4.75	6.7647e-08	4.75	6.81018e-08	4.75	6.5696e-08
1.14	7.87472e-08	2.82	7.9592e-08	4.5	7.75204e-08	4.5	7.71926e-08	4.5	7.73556e-08	4.5	7.88402e-08	4.5	7.83282e-08	4.5	7.62562e-08	4.5	7.01032e-08	4.5	6.738e-08	4.5	6.79552e-08	4.5	6.52992e-08
1.01	7.88184e-08	2.63	7.97668e-08	4.25	7.61432e-08	4.25	7.60802e-08	4.25	7.64408e-08	4.25	7.78804e-08	4.25	7.73448e-08	4.25	7.56e-08	4.25	6.95106e-08	4.25	6.70006e-08	4.25	6.77078e-08	4.25	6.51494e-08
0.88	7.9079e-08	2.44	7.86116e-08	4	7.53184e-08	4	7.48496e-08	4	7.58042e-08	4	7.72162e-08	4	7.68504e-08	4	7.48944e-08	4	6.89426e-08	4	6.71196e-08	4	6.70134e-08	4	6.47118e-08
0.75	7.8645e-08	2.25	7.90564e-08	3.75	7.37898e-08	3.75	7.4481e-08	3.75	7.48282e-08	3.75	7.61094e-08	3.75	7.67208e-08	3.75	7.4304e-08	3.75	6.82398e-08	3.75	6.6328e-08	3.75	6.64816e-08	3.75	6.47184e-08
0.62	7.8137e-08	2.06	7.7378e-08	3.5	7.12214e-08	3.5	7.2638e-08	3.5	7.3022e-08	3.5	7.44336e-08	3.5	7.51698e-08	3.5	7.29818e-08	3.5	6.75314e-08	3.5	6.55914e-08	3.5	6.58104e-08	3.5	6.41124e-08
0.49	7.77088e-08	1.87	7.67566e-08	3.25	6.93688e-08	3.25	6.99576e-08	3.25	7.17604e-08	3.25	7.21312e-08	3.25	7.2326e-08	3.25	7.11084e-08	3.25	6.5879e-08	3.25	6.42718e-08	3.25	6.45258e-08	3.25	6.28122e-08
0.36	7.73706e-08	1.68	7.5552e-08	3	6.569e-08	3	6.57682e-08	3	6.82952e-08	3	6.93918e-08	3	6.97094e-08	3	6.83592e-08	3	6.42882e-08	3	6.25278e-08	3	6.35436e-08	3	6.08532e-08
0.23	7.69554e-08	1.49	7.45144e-08	2.75	5.82246e-08	2.75	5.85256e-08	2.75	6.28582e-08	2.75	6.35938e-08	2.75	6.61736e-08	2.75	6.40374e-08	2.75	6.11648e-08	2.75	5.9993e-08	2.75	6.12858e-08	2.75	5.88208e-08
0.1	7.63962e-08	1.3	7.2097e-08	2.5	4.99382e-08	2.5	4.02492e-08	2.5	5.26512e-08	2.5	5.32638e-08	2.5	6.09102e-08	2.5	5.76384e-08	2.5	5.62188e-08	2.5	5.5605e-08	2.5	5.75502e-08	2.5	5.42662e-08
-0.03	7.54084e-08	1.11	6.93494e-08	2.25	3.35428e-08	2.25	2.56182e-08	2.25	3.76408e-08	2.25	3.60778e-08	2.25	5.1566e-08	2.25	4.34336e-08	2.25	4.98458e-08	2.25	4.64126e-08	2.25	5.22232e-08	2.25	4.26172e-08
-0.16	7.4411e-08	0.92	6.48398e-08	2	1.9322e-08	2	1.21318e-08	2	2.05938e-08	2	1.88064e-08	2	3.37134e-08	2	2.46794e-08	2	3.18214e-08	2	2.80062e-08	2	4.25638e-08	2	2.40354e-08
-0.29	7.31782e-08	0.73	5.86194e-08	1.75	7.0375e-09	1.75	4.9961e-09	1.75	8.9074e-09	1.75	9.3796e-09	1.75	1.46268e-08	1.75	9.9056e-09	1.75	1.8734e-08	1.75	1.28112e-08	1.75	2.64196e-08	1.75	1.06244e-08
-0.42	7.1969e-08	0.54	4.6668e-08	1.5	2.1178e-09	1.5	1.8301e-09	1.5	3.0375e-09	1.5	2.9223e-09	1.5	6.2149e-09	1.5	3.4494e-09	1.5	7.393e-09	1.5	6.3627e-09	1.5	1.08142e-08	1.5	3.2274e-09
-0.55	6.97316e-08	0.35	3.3139e-08	1.25	5.4611e-10	1.25	5.9583e-10	1.25	9.5128e-10	1.25	7.2212e-10	1.25	1.9325e-09	1.25	1.0404e-09	1.25	2.6999e-09	1.25	1.759e-09	1.25	3.7032e-09	1.25	8.9363e-10
-0.68	6.79858e-08	0.16	2.0694e-08	1	1.5396e-10	1	1.6794e-10	1	2.6271e-10	1	2.3613e-10	1	5.0394e-10	1	3.6831e-10	1	6.1976e-10	1	5.1016e-10	1	1.0805e-09	1	2.3234e-10
-0.81	6.33608e-08	-0.03	1.05858e-08	0.75	4.981e-11	0.75	5.268e-11	0.75	7.534e-11	0.75	7.836e-11	0.75	1.1249e-10	0.75	1.4347e-10	0.75	1.3556e-10	0.75	1.5636e-10	0.75	2.7872e-10	0.75	6.639e-11
-0.94	5.9426e-08	-0.22	4.8865e-09	0.5	1.958e-11	0.5	1.995e-11	0.5	2.863e-11	0.5	2.625e-11	0.5	3.49e-11	0.5	5.463e-11	0.5	3.457e-11	0.5	5.75e-11	0.5	7.698e-11	0.5	2.34e-11
-1.07	5.13706e-08	-0.41	2.2362e-09	0.25	1e-11	0.25	7.88e-12	0.25	1.192e-11	0.25	1.091e-11	0.25	1.387e-11	0.25	1.91e-11	0.25	1.348e-11	0.25	2.371e-11	0.25	2.854e-11	0.25	9.34e-12
-1.2	4.64886e-08	-0.6	7.8257e-10	0	4.63e-12	0	3.69e-12	0	5.54e-12	0	4.22e-12	0	5.75e-12	0	7.26e-12	0	6.19e-12	0	9.69e-12	0	1.199e-11	0	4.87e-12
-1.33	3.44358e-08	-0.79	2.4733e-10	-0.25	1.63e-12	-0.25	2.2e-12	-0.25	2.91e-12	-0.25	2.55e-12	-0.25	3.41e-12	-0.25	3.02e-12	-0.25	3.54e-12	-0.25	4.04e-12	-0.25	4.93e-12	-0.25	2.78e-12
-1.46	2.3309e-08	-0.98	8.853e-11	-0.5	1.57e-12	-0.5	1.15e-12	-0.5	1.22e-12	-0.5	1.03e-12	-0.5	2.6e-12	-0.5	1.33e-12	-0.5	1.72e-12	-0.5	2.38e-12	-0.5	2.25e-12	-0.5	1.42e-12
-1.59	1.64338e-08	-1.17	3.137e-11	-0.75	3e-13	-0.75	5.9e-13	-0.75	7.7e-13	-0.75	5.1e-13	-0.75	1.85e-12	-0.75	1.12e-12	-0.75	8.3e-13	-0.75	1.57e-12	-0.75	1.32e-12	-0.75	7.3e-13
-1.72	1.1024e-08	-1.36	1.313e-11	-1	7.7e-13	-1	7e-13	-1	9.6e-13	-1	6.9e-13	-1	1.73e-12	-1	1.23e-12	-1	4.6e-13	-1	4.4e-13	-1	1.08e-12	-1	5.6e-13
-1.85	5.9398e-09	-1.55	5.79e-12	-1.25	7.8e-13	-1.25	7.9e-13	-1.25	1.8e-13	-1.25	1.6e-13	-1.25	1.3e-13	-1.25	1.2e-13	-1.25	7e-13	-1.25	8.3e-13	-1.25	5.3e-13	-1.25	2e-13
-1.98	3.478e-09	-1.74	3.02e-12	-1.5	4.8e-13	-1.5	6.6e-13	-1.5	8.7e-13	-1.5	1.3e-13	-1.5	3.1e-13	-1.5	1.4e-13	-1.5	2.6e-13	-1.5	5.3e-13	-1.5	2.8e-13	-1.5	4e-13
-2.11	1.5102e-09	-1.93	1.1e-12	-1.75	5.6e-13	-1.75	1.6e-13	-1.75	2.9e-13	-1.75	2.6e-13	-1.75	3e-14	-1.75	3.7e-13	-1.75	4.6e-13	-1.75	3.3e-13	-1.75	1e-13	-1.75	1.8e-13
-2.24	7.6448e-10	-2.12	9.2e-13	-2	1e-13	-2	1.6e-13	-2	9e-14	-2	5.8e-13	-2	5.8e-13	-2	3.5e-13	-2	2.8e-13	-2	6e-14	-2	3e-13	-2	5.3e-13
-2.37	3.7429e-10	-2.31	2.5e-13	-2.25	6e-14	-2.25	1.1e-13	-2.25	7e-14	-2.25	1.2e-13	-2.25	4.9e-13	-2.25	2.1e-13	-2.25	3e-13	-2.25	2.7e-13	-2.25	7.2e-13	-2.25	4e-13
-2.5	1.9266e-10	-2.5	1.2e-13	-2.5	3.7e-13	-2.5	0	-2.5	4.3e-13	-2.5	3.1e-13	-2.5	3e-13	-2.5	1.4e-13	-2.5	2e-14	-2.5	4e-13	-2.5	6e-13	-2.5	1.6e-13
-2.63	9.659e-11	-2.69	2.8e-13	-2.75	1e-14	-2.75	8.5e-13	-2.75	5e-14	-2.75	5.2e-13	-2.75	4.5e-13	-2.75	1.2e-13	-2.75	4e-14	-2.75	3.8e-13	-2.75	2.7e-13	-2.75	1.9e-13
-2.76	4.668e-11	-2.88	8.5e-13	-3	6.3e-13	-3	3e-14	-3	4.7e-13	-3	5.9e-13	-3	1.8e-13	-3	3.4e-13	-3	3.3e-13	-3	3.5e-13	-3	1.8e-13	-3	1e-14
-2.89	2.19e-11	-3.07	7.4e-13	-3.25	1.2e-13	-3.25	2.8e-13	-3.25	2.7e-13	-3.25	7e-14	-3.25	7.8e-13	-3.25	2.3e-13	-3.25	6e-14	-3.25	1.7e-13	-3.25	4.7e-13	-3.25	6.1e-13
-3.02	1.166e-11	-3.26	2e-13	-3.5	1.6e-13	-3.5	1e-13	-3.5	5.6e-13	-3.5	5.9e-13	-3.5	2.5e-13	-3.5	1.5e-13	-3.5	1.5e-13	-3.5	6e-14	-3.5	1.7e-13	-3.5	1.8e-13
-3.15	5.27e-12	-3.45	1.1e-13	-3.75	5.1e-13	-3.75	5e-14	-3.75	4.6e-13	-3.75	2e-14	-3.75	0	-3.75	1.4e-13	-3.75	2.4e-13	-3.75	2.3e-13	-3.75	9.4e-13	-3.75	2e-13
-3.28	2.82e-12	-3.64	2.9e-13	-4	6e-14	-4	2.5e-13	-4	2.6e-13	-4	9e-14	-4	7e-13	-4	7e-14	-4	3.4e-13	-4	6.1e-13	-4	3.4e-13	-4	1.8e-13
-3.41	9.7e-13	-3.83	7.4e-13	-4.25	8.9e-13	-4.25	2.4e-13	-4.25	3.4e-13	-4.25	6.6e-13	-4.25	1e-13	-4.25	6.6e-13	-4.25	1.5e-13	-4.25	9.1e-13	-4.25	9.6e-13	-4.25	7e-13
-3.54	9.7e-13	-4.02	6.2e-13	-4.5	7.4e-13	-4.5	1.05e-12	-4.5	8e-14	-4.5	4.4e-13	-4.5	4.8e-13	-4.5	5.5e-13	-4.5	2.2e-13	-4.5	6.5e-13	-4.5	5.4e-13	-4.5	0
-3.67	1.02e-12	-4.21	5.6e-13	-4.75	1.15e-12	-4.75	4.1e-13	-4.75	1.26e-12	-4.75	4.2e-13	-4.75	9e-14	-4.75	9.3e-13	-4.75	1.04e-12	-4.75	5.9e-13	-4.75	4.8e-13	-4.75	7.3e-13
-3.8	2e-13	-4.4	2e-14	-5	8.5e-13	-5	5e-13	-5	8.7e-13	-5	7.2e-13	-5	3.1e-13	-5	7e-13	-5	4.6e-13	-5	6.2e-13	-5	4.4e-13	-5	1.12e-12
-3.93	1.6e-13	-4.59	1.4e-13	-5.25	5e-13	-5.25	1.25e-12	-5.25	1.18e-12	-5.25	1.16e-12	-5.25	1.4e-12	-5.25	8.2e-13	-5.25	6.9e-13	-5.25	6.3e-13	-5.25	5.9e-13	-5.25	7.8e-13
-4.06	1.4e-13	-4.78	9e-13	-5.5	9.9e-13	-5.5	6.1e-13	-5.5	1.65e-12	-5.5	1.54e-12	-5.5	3.4e-13	-5.5	6.6e-13	-5.5	6e-13	-5.5	1.04e-12	-5.5	7.8e-13	-5.5	6.2e-13
-4.19	4.2e-13	-4.97	6.4e-13	-5.75	9.3e-13	-5.75	1.64e-12	-5.75	1.26e-12	-5.75	1.22e-12	-5.75	1.47e-12	-5.75	1.4e-12	-5.75	8e-13	-5.75	8.4e-13	-5.75	1.12e-12	-5.75	9.7e-13
-4.32	6.2e-13	-5.16	1.3e-13	-6	1.59e-12	-6	1.06e-12	-6	1.28e-12	-6	1.49e-12	-6	1.17e-12	-6	1.21e-12	-6	8.8e-13	-6	1.47e-12	-6	8.7e-13	-6	6.6e-13
-4.45	1.7e-13	-5.35	1.17e-12	-6.25	1.2e-12	-6.25	1.7e-12	-6.25	2.39e-12	-6.25	8.5e-13	-6.25	8e-13	-6.25	1.19e-12	-6.25	1.66e-12	-6.25	1.3e-12	-6.25	5.6e-13	-6.25	7.3e-13
-4.58	1.3e-13	-5.54	6.2e-13	-6.5	1.89e-12	-6.5	2.35e-12	-6.5	2.32e-12	-6.5	1.92e-12	-6.5	1.26e-12	-6.5	1.78e-12	-6.5	1.68e-12	-6.5	9.3e-13	-6.5	1.3e-12	-6.5	7.8e-13
-4.71	4.8e-13	-5.73	3.1e-13	-6.75	2.82e-12	-6.75	2.73e-12	-6.75	2.61e-12	-6.75	1.59e-12	-6.75	1.47e-12	-6.75	1.48e-12	-6.75	9.6e-13	-6.75	7.7e-13	-6.75	9.7e-13	-6.75	5.2e-13
-4.84	3.3e-13	-5.92	8e-13	-7	3.34e-12	-7	2.53e-12	-7	2.88e-12	-7	2.49e-12	-7	1.97e-12	-7	1.99e-12	-7	1.52e-12	-7	1.49e-12	-7	2.28e-12	-7	9.6e-13
-4.97	2.1e-13	-6.11	6.5e-13	-7.25	2.36e-12	-7.25	3.07e-12	-7.25	3.29e-12	-7.25	2.54e-12	-7.25	2.36e-12	-7.25	2.5e-12	-7.25	1.56e-12	-7.25	1.23e-12	-7.25	1.71e-12	-7.25	9.3e-13
-5.1	1.5e-13	-6.3	6.2e-13	-7.5	3.97e-12	-7.5	3.67e-12	-7.5	2.3e-12	-7.5	2.47e-12	-7.5	2.33e-12	-7.5	1.88e-12	-7.5	1.78e-12	-7.5	1.76e-12	-7.5	1.82e-12	-7.5	1.63e-12
-5.23	9e-14	-6.49	1.08e-12	-7.75	3.23e-12	-7.75	3.53e-12	-7.75	3.28e-12	-7.75	3.02e-12	-7.75	1.96e-12	-7.75	2.24e-12	-7.75	1.61e-12	-7.75	1.79e-12	-7.75	2.01e-12	-7.75	1.68e-12
-5.36	1.3e-13	-6.68	1.27e-12	-8	3.37e-12	-8	3.59e-12	-8	3.45e-12	-8	3.22e-12	-8	2.65e-12	-8	2.74e-12	-8	3.35e-12	-8	2.63e-12	-8	2.49e-12	-8	1.71e-12
-5.49	2.2e-13	-6.87	7.7e-13	-8.25	4.31e-12	-8.25	4.84e-12	-8.25	4.76e-12	-8.25	2.58e-12	-8.25	2.67e-12	-8.25	3.47e-12	-8.25	2.98e-12	-8.25	2.28e-12	-8.25	1.63e-12	-8.25	1.72e-12
-5.62	3.2e-13	-7.06	1.03e-12	-8.5	5.18e-12	-8.5	4.29e-12	-8.5	4.39e-12	-8.5	4.41e-12	-8.5	3.36e-12	-8.5	3.35e-12	-8.5	3.71e-12	-8.5	2.02e-12	-8.5	1.95e-12	-8.5	1.37e-12
-5.75	7e-14	-7.25	1.18e-12	-8.75	5.94e-12	-8.75	5.08e-12	-8.75	4.97e-12	-8.75	4.07e-12	-8.75	3.31e-12	-8.75	2.9e-12	-8.75	2.91e-12	-8.75	2.61e-12	-8.75	2.36e-12	-8.75	1.86e-12
-5.88	4.2e-13	-7.44	1.93e-12	-9	6.24e-12	-9	6.41e-12	-9	5.61e-12	-9	4.68e-12	-9	3.84e-12	-9	3.47e-12	-9	2.98e-12	-9	2.63e-12	-9	1.53e-12	-9	2.05e-12
-6.01	4.6e-13	-7.63	1.73e-12	-9.25	7.07e-12	-9.25	8.51e-12	-9.25	5.58e-12	-9.25	3.76e-12	-9.25	3.62e-12	-9.25	3.52e-12	-9.25	3.8e-12	-9.25	3.05e-12	-9.25	2.2e-12	-9.25	2.33e-12
-6.14	6.8e-13	-7.82	2.01e-12	-9.5	8.66e-12	-9.5	6.02e-12	-9.5	7.34e-12	-9.5	5.35e-12	-9.5	4.27e-12	-9.5	4.01e-12	-9.5	3.71e-12	-9.5	3.7e-12	-9.5	2.74e-12	-9.5	2.16e-12
-6.27	1.6e-13	-8.01	2.29e-12	-9.75	9e-12	-9.75	6.88e-12	-9.75	6.8e-12	-9.75	5e-12	-9.75	4.61e-12	-9.75	4.1e-12	-9.75	4.46e-12	-9.75	3.22e-12	-9.75	4.26e-12	-9.75	2.48e-12
-6.4	2.4e-13	-8.2	2.55e-12	-10	1.111e-11	-10	7.27e-12	-10	8.14e-12	-10	6.26e-12	-10	5.16e-12	-10	5.07e-12	-10	4.8e-12	-10	2.72e-12	-10	3.23e-12	-10	1.97e-12
-6.53	4e-14	-8.39	1.88e-12	-10.25	9.51e-12	-10.25	8.8e-12	-10.25	6.94e-12	-10.25	6.36e-12	-10.25	5.66e-12	-10.25	5.27e-12	-10.25	4.72e-12	-10.25	4.15e-12	-10.25	4.17e-12	-10.25	2.75e-12
-6.66	1.3e-12	-8.58	2.77e-12	-10.5	1.152e-11	-10.5	9.54e-12	-10.5	7.93e-12	-10.5	6.37e-12	-10.5	6.23e-12	-10.5	5.29e-12	-10.5	4.22e-12	-10.5	4.15e-12	-10.5	3.83e-12	-10.5	3.28e-12
-6.79	6.8e-13	-8.77	3.1e-12	-10.75	1.167e-11	-10.75	9.58e-12	-10.75	8.3e-12	-10.75	6.55e-12	-10.75	6.64e-12	-10.75	5.52e-12	-10.75	4.66e-12	-10.75	4.88e-12	-10.75	4.46e-12	-10.75	3.2e-12
-6.92	3.8e-13	-8.96	3.75e-12	-11	1.134e-11	-11	7.9e-12	-11	1.007e-11	-11	7.57e-12	-11	6.22e-12	-11	6.21e-12	-11	5.91e-12	-11	4.9e-12	-11	4.28e-12	-11	3.07e-12
-7.05	4.2e-13	-9.15	4.14e-12	-11.25	1.138e-11	-11.25	9.38e-12	-11.25	9.39e-12	-11.25	7.75e-12	-11.25	6.84e-12	-11.25	6.74e-12	-11.25	5.75e-12	-11.25	4.5e-12	-11.25	3.12e-12	-11.25	3.54e-12
-7.18	5.6e-13	-9.34	3.51e-12	-11.5	1.38e-11	-11.5	1.053e-11	-11.5	9.63e-12	-11.5	9.18e-12	-11.5	7.27e-12	-11.5	6.71e-12	-11.5	5.11e-12	-11.5	4.63e-12	-11.5	4.97e-12	-11.5	3.39e-12
-7.31	1.09e-12	-9.53	3.19e-12	-11.75	1.12e-11	-11.75	1.039e-11	-11.75	1.078e-11	-11.75	8.47e-12	-11.75	6.7e-12	-11.75	7.25e-12	-11.75	5.31e-12	-11.75	4.93e-12	-11.75	4.82e-12	-11.75	3.86e-12
-7.44	2.6e-13	-9.72	4.13e-12	-12	1.371e-11	-12	1.228e-11	-12	1.082e-11	-12	1.014e-11	-12	6.78e-12	-12	6.86e-12	-12	6.38e-12	-12	5.48e-12	-12	3.8e-12	-12	3.99e-12
-7.57	1e-14	-9.91	5.01e-12	-12.25	1.551e-11	-12.25	1.335e-11	-12.25	1.145e-11	-12.25	1.192e-11	-12.25	7.1e-12	-12.25	7.27e-12	-12.25	7.36e-12	-12.25	6.34e-12	-12.25	4.51e-12	-12.25	5.2e-12
-7.7	8.4e-13	-10.1	5.28e-12	-12.5	1.53e-11	-12.5	1.253e-11	-12.5	1.021e-11	-12.5	1.055e-11	-12.5	7.47e-12	-12.5	7.27e-12	-12.5	6.64e-12	-12.5	5.9e-12	-12.5	4.6e-12	-12.5	3.82e-12
-7.83	1.44e-12	-10.29	6.8e-12	-12.75	1.637e-11	-12.75	1.38e-11	-12.75	1.068e-11	-12.75	1.133e-11	-12.75	8.74e-12	-12.75	6.81e-12	-12.75	5.97e-12	-12.75	7.46e-12	-12.75	5.96e-12	-12.75	3.91e-12
-7.96	1.59e-12	-10.48	6.97e-12	-13	1.728e-11	-13	1.457e-11	-13	1.175e-11	-13	1.062e-11	-13	1.002e-11	-13	8.27e-12	-13	5.9e-12	-13	7.04e-12	-13	6.07e-12	-13	4.17e-12
-8.09	7e-13	-10.67	6.68e-12	-13.25	1.808e-11	-13.25	1.413e-11	-13.25	1.059e-11	-13.25	1.189e-11	-13.25	9.48e-12	-13.25	8.46e-12	-13.25	6.79e-12	-13.25	5.66e-12	-13.25	6.67e-12	-13.25	4.24e-12
-8.22	1.24e-12	-10.86	6.88e-12	-13.5	1.997e-11	-13.5	1.521e-11	-13.5	1.181e-11	-13.5	1.348e-11	-13.5	1.02e-11	-13.5	8.99e-12	-13.5	7.4e-12	-13.5	6.9e-12	-13.5	7.48e-12	-13.5	4.65e-12
-8.35	1.05e-12	-11.05	6.75e-12	-13.75	1.938e-11	-13.75	1.736e-11	-13.75	1.28e-11	-13.75	1.561e-11	-13.75	9.46e-12	-13.75	9.67e-12	-13.75	9.95e-12	-13.75	7.04e-12	-13.75	7.85e-12	-13.75	4.82e-12
-8.48	1.18e-12	-11.24	7.56e-12	-14	1.913e-11	-14	2.085e-11	-14	1.37e-11	-14	1.29e-11	-14	1.109e-11	-14	1.097e-11	-14	9.55e-12	-14	8.45e-12	-14	6.92e-12	-14	5.27e-12
-8.61	1.21e-12	-11.43	8.82e-12	-14.25	2.267e-11	-14.25	1.732e-11	-14.25	1.523e-11	-14.25	1.375e-11	-14.25	1.281e-11	-14.25	1.174e-11	-14.25	9.66e-12	-14.25	8.06e-12	-14.25	8.48e-12	-14.25	6.5e-12
-8.74	1.69e-12	-11.62	9.08e-12	-14.5	2.215e-11	-14.5	1.935e-11	-14.5	1.757e-11	-14.5	1.377e-11	-14.5	1.445e-11	-14.5	1.281e-11	-14.5	1.271e-11	-14.5	9.6e-12	-14.5	7.66e-12	-14.5	7.84e-12
-8.87	1.35e-12	-11.81	9.71e-12	-14.75	2.549e-11	-14.75	1.886e-11	-14.75	1.858e-11	-14.75	1.389e-11	-14.75	1.375e-11	-14.75	1.394e-11	-14.75	1.173e-11	-14.75	1.083e-11	-14.75	8.08e-12	-14.75	8.71e-12
-9	1.86e-12	-12	9.84e-12	-15	3.097e-11	-15	2.591e-11	-15	2.16e-11	-15	1.791e-11	-15	1.507e-11	-15	1.679e-11	-15	1.417e-11	-15	9.65e-12	-15	1.135e-11	-15	8.63e-12

## Sheet: Figure 3b
AIdrain	--	AIdrain	--	AIdrain	--	AIdrain	--	AIdrain	--	AIdrain	--	AIdrain	--		--	AIdrain	--	AIdrain	--	AIdrain	--	AIdrain	--	AIdrain	--	AIdrain	--	AIdrain		AIdrain	AIdrain
5.18032e-08	--	6.26906e-08	--	6.96924e-08	--	7.25454e-08	--	7.7355e-08	--	8.75754e-08	--	1.3478e-07	--		--	5.0806e-10	--	2.9943e-10	--	2.5358e-10	--	1.7102e-10	--	2.0285e-10	--	3.3913e-10	--	3.7056e-10		5.18032e-08	5.0806e-10
5.14092e-08	--	6.23114e-08	--	7.4343e-08	--	7.21134e-08	--	7.82034e-08	--	1.105e-07	--	1.3086e-07	--		--	5.1525e-10	--	2.8708e-10	--	2.6257e-10	--	1.7482e-10	--	1.9821e-10	--	3.3835e-10	--	3.6781e-10		5.14092e-08	5.1525e-10
5.15266e-08	--	6.10546e-08	--	7.41362e-08	--	7.18366e-08	--	7.79118e-08	--	1.1394e-07	--	1.3584e-07	--		--	5.1865e-10	--	2.8923e-10	--	2.563e-10	--	1.6834e-10	--	1.9379e-10	--	3.3057e-10	--	3.723e-10		5.15266e-08	5.1865e-10
5.18386e-08	--	6.28506e-08	--	7.27374e-08	--	7.09492e-08	--	7.91496e-08	--	1.0966e-07	--	1.3648e-07	--		--	5.1028e-10	--	2.9139e-10	--	2.5154e-10	--	1.777e-10	--	1.9881e-10	--	3.3448e-10	--	3.8228e-10		5.18386e-08	5.1028e-10
5.1438e-08	--	6.3407e-08	--	7.32566e-08	--	7.1319e-08	--	7.93086e-08	--	1.1384e-07	--	1.3918e-07	--		--	5.1252e-10	--	3.0225e-10	--	2.5581e-10	--	1.7457e-10	--	1.9788e-10	--	3.2966e-10	--	3.8423e-10		5.1438e-08	5.1252e-10
5.08872e-08	--	6.3773e-08	--	7.47114e-08	--	7.23332e-08	--	7.67814e-08	--	1.0722e-07	--	1.3292e-07	--		--	5.2438e-10	--	3.01e-10	--	2.6098e-10	--	1.7706e-10	--	2.0528e-10	--	3.3756e-10	--	3.8278e-10		5.08872e-08	5.2438e-10
5.18772e-08	--	6.3422e-08	--	7.57408e-08	--	7.25568e-08	--	7.62648e-08	--	1.1934e-07	--	1.3422e-07	--		--	5.1853e-10	--	2.937e-10	--	2.5891e-10	--	1.7527e-10	--	2.0703e-10	--	3.464e-10	--	3.7861e-10		5.18772e-08	5.1853e-10
5.23318e-08	--	6.35476e-08	--	7.5113e-08	--	7.18876e-08	--	7.58206e-08	--	1.114e-07	--	1.3168e-07	--		--	5.1481e-10	--	2.928e-10	--	2.5615e-10	--	1.7507e-10	--	2.0935e-10	--	3.4404e-10	--	3.6822e-10		5.23318e-08	5.1481e-10
5.16254e-08	--	6.48164e-08	--	7.40826e-08	--	7.33042e-08	--	7.46278e-08	--	9.00394e-08	--	1.3082e-07	--		--	5.2015e-10	--	2.9215e-10	--	2.5223e-10	--	1.7625e-10	--	2.1065e-10	--	3.3509e-10	--	3.6511e-10		5.16254e-08	5.2015e-10
5.1229e-08	--	6.40482e-08	--	7.39758e-08	--	7.22146e-08	--	7.68444e-08	--	8.8261e-08	--	1.3256e-07	--		--	5.1048e-10	--	2.9801e-10	--	2.5517e-10	--	1.725e-10	--	2.0913e-10	--	3.386e-10	--	3.693e-10		5.1229e-08	5.1048e-10
5.12596e-08	--	6.53906e-08	--	7.28524e-08	--	7.34844e-08	--	7.48478e-08	--	1.104e-07	--	1.2936e-07	--		--	5.3537e-10	--	2.8993e-10	--	2.5328e-10	--	1.7616e-10	--	2.056e-10	--	3.3343e-10	--	3.7507e-10		5.12596e-08	5.3537e-10
5.02978e-08	--	6.36878e-08	--	7.29012e-08	--	7.1757e-08	--	7.31804e-08	--	1.064e-07	--	1.254e-07	--		--	5.2453e-10	--	2.8437e-10	--	2.521e-10	--	1.7536e-10	--	2.1217e-10	--	3.4218e-10	--	3.7671e-10		5.02978e-08	5.2453e-10
5.15226e-08	--	6.38666e-08	--	7.00726e-08	--	7.2124e-08	--	7.25348e-08	--	9.4409e-08	--	1.3028e-07	--		--	5.329e-10	--	2.8749e-10	--	2.522e-10	--	1.7706e-10	--	2.0905e-10	--	3.3375e-10	--	3.7441e-10		5.15226e-08	5.329e-10
5.118e-08	--	6.399e-08	--	6.98476e-08	--	7.11784e-08	--	7.35798e-08	--	8.85884e-08	--	1.358e-07	--		--	5.2338e-10	--	2.9418e-10	--	2.5551e-10	--	1.7487e-10	--	2.0984e-10	--	3.2778e-10	--	3.8066e-10		5.118e-08	5.2338e-10
5.15526e-08	--	6.29604e-08	--	6.96116e-08	--	7.16146e-08	--	7.3722e-08	--	1.02967e-07	--	1.3814e-07	--		--	5.1047e-10	--	2.9484e-10	--	2.5643e-10	--	1.7491e-10	--	2.0785e-10	--	3.4344e-10	--	3.8829e-10		5.15526e-08	5.1047e-10
5.00278e-08	--	6.07014e-08	--	7.05048e-08	--	7.28626e-08	--	7.27626e-08	--	9.29892e-08	--	1.36e-07	--		--	5.0526e-10	--	3.0833e-10	--	2.5827e-10	--	1.7568e-10	--	2.1768e-10	--	3.4104e-10	--	3.9015e-10		5.00278e-08	5.0526e-10
4.94492e-08	--	6.15046e-08	--	6.81518e-08	--	7.15106e-08	--	7.4595e-08	--	8.67428e-08	--	1.3168e-07	--		--	5.0718e-10	--	3.0336e-10	--	2.505e-10	--	1.7335e-10	--	2.1411e-10	--	3.5102e-10	--	3.9883e-10		4.94492e-08	5.0718e-10
5.04526e-08	--	6.28758e-08	--	7.25694e-08	--	7.093e-08	--	7.31764e-08	--	8.72134e-08	--	1.2822e-07	--		--	5.1237e-10	--	3.0516e-10	--	2.5445e-10	--	1.8122e-10	--	2.1226e-10	--	3.5562e-10	--	3.9312e-10		5.04526e-08	5.1237e-10
4.98e-08	--	6.21278e-08	--	7.17862e-08	--	7.13384e-08	--	7.32204e-08	--	9.46062e-08	--	1.3114e-07	--		--	5.2907e-10	--	3.1059e-10	--	2.5409e-10	--	1.7735e-10	--	2.0973e-10	--	3.5761e-10	--	3.9605e-10		4.98e-08	5.2907e-10
5.05446e-08	--	6.26274e-08	--	6.75636e-08	--	7.11608e-08	--	7.3539e-08	--	9.5681e-08	--	1.2966e-07	--		--	5.0609e-10	--	3.015e-10	--	2.4959e-10	--	1.7663e-10	--	2.0956e-10	--	3.5151e-10	--	3.9376e-10		5.05446e-08	5.0609e-10
4.95862e-08	--	6.13764e-08	--	6.80674e-08	--	6.98426e-08	--	7.2402e-08	--	9.70362e-08	--	1.3828e-07	--		--	5.1448e-10	--	3.0269e-10	--	2.583e-10	--	1.7273e-10	--	2.1536e-10	--	3.5875e-10	--	4.0624e-10		4.95862e-08	5.1448e-10
5.09754e-08	--	6.11218e-08	--	6.88144e-08	--	7.14268e-08	--	7.18842e-08	--	9.58068e-08	--	1.356e-07	--		--	5.1151e-10	--	3.0374e-10	--	2.5644e-10	--	1.7292e-10	--	2.1071e-10	--	3.6901e-10	--	3.9731e-10		5.09754e-08	5.1151e-10
5.26028e-08	--	6.20614e-08	--	6.8435e-08	--	7.20912e-08	--	7.31928e-08	--	9.38538e-08	--	1.3988e-07	--		--	5.1443e-10	--	3.0546e-10	--	2.5404e-10	--	1.7487e-10	--	2.1425e-10	--	3.5662e-10	--	3.854e-10		5.26028e-08	5.1443e-10
5.17306e-08	--	6.24438e-08	--	6.79178e-08	--	7.51604e-08	--	7.21594e-08	--	9.29878e-08	--	1.4412e-07	--		--	5.1763e-10	--	3.0067e-10	--	2.6163e-10	--	1.7645e-10	--	2.1485e-10	--	3.5812e-10	--	3.8629e-10		5.17306e-08	5.1763e-10
5.26706e-08	--	6.36362e-08	--	6.8727e-08	--	7.51422e-08	--	7.22158e-08	--	9.55498e-08	--	1.3228e-07	--		--	5.1776e-10	--	3.0385e-10	--	2.6655e-10	--	1.7702e-10	--	2.2127e-10	--	3.4814e-10	--	3.9392e-10		5.26706e-08	5.1776e-10
5.27274e-08	--	6.45082e-08	--	6.7857e-08	--	7.41642e-08	--	7.1155e-08	--	9.71516e-08	--	1.3476e-07	--		--	5.1447e-10	--	3.0251e-10	--	2.6789e-10	--	1.7426e-10	--	2.1713e-10	--	3.4702e-10	--	3.8537e-10		5.27274e-08	5.1447e-10
5.29872e-08	--	6.4343e-08	--	6.70844e-08	--	7.36656e-08	--	7.19326e-08	--	9.78674e-08	--	1.3776e-07	--		--	5.2486e-10	--	3.0274e-10	--	2.7074e-10	--	1.7541e-10	--	2.1206e-10	--	3.4796e-10	--	3.881e-10		5.29872e-08	5.2486e-10
5.36692e-08	--	6.49842e-08	--	6.85922e-08	--	7.34864e-08	--	7.22352e-08	--	9.36494e-08	--	1.3824e-07	--		--	5.2676e-10	--	3.0866e-10	--	2.6747e-10	--	1.8068e-10	--	2.0604e-10	--	3.3977e-10	--	3.9696e-10		5.36692e-08	5.2676e-10
5.31542e-08	--	6.5729e-08	--	6.65552e-08	--	7.36396e-08	--	7.35838e-08	--	9.89026e-08	--	1.514e-07	--		--	5.0844e-10	--	3.1132e-10	--	2.7453e-10	--	1.8016e-10	--	2.0911e-10	--	3.4828e-10	--	3.9437e-10		5.31542e-08	5.0844e-10
5.22866e-08	--	6.42562e-08	--	6.81214e-08	--	7.26118e-08	--	7.23808e-08	--	8.89272e-08	--	1.3998e-07	--		--	5.1608e-10	--	3.1444e-10	--	2.7522e-10	--	1.8191e-10	--	2.0977e-10	--	3.4938e-10	--	3.9745e-10		5.22866e-08	5.1608e-10
5.30158e-08	--	6.4344e-08	--	7.45522e-08	--	7.37716e-08	--	7.3047e-08	--	8.8962e-08	--	1.3896e-07	--		--	5.1528e-10	--	3.114e-10	--	2.6622e-10	--	1.772e-10	--	2.047e-10	--	3.4819e-10	--	3.972e-10		5.30158e-08	5.1528e-10
5.05576e-08	--	6.36126e-08	--	6.53448e-08	--	7.38152e-08	--	7.18308e-08	--	9.74e-08	--	1.4002e-07	--		--	5.1001e-10	--	3.1884e-10	--	2.6493e-10	--	1.7765e-10	--	2.0719e-10	--	3.528e-10	--	4.1394e-10		5.05576e-08	5.1001e-10
5.09162e-08	--	6.28376e-08	--	6.82272e-08	--	7.30958e-08	--	7.16416e-08	--	9.06e-08	--	1.3372e-07	--		--	4.9861e-10	--	3.1558e-10	--	2.693e-10	--	1.7998e-10	--	2.0508e-10	--	3.5171e-10	--	3.8917e-10		5.09162e-08	4.9861e-10
5.1524e-08	--	6.24074e-08	--	6.80194e-08	--	7.30156e-08	--	7.20442e-08	--	1.00458e-07	--	1.302e-07	--		--	4.9214e-10	--	3.1438e-10	--	2.674e-10	--	1.813e-10	--	2.0286e-10	--	3.394e-10	--	3.9657e-10		5.1524e-08	4.9214e-10
5.30828e-08	--	6.23688e-08	--	8.37782e-08	--	7.25624e-08	--	6.88006e-08	--	9.62722e-08	--	1.307e-07	--		--	5.1062e-10	--	3.1715e-10	--	2.7036e-10	--	1.7645e-10	--	2.0982e-10	--	3.3884e-10	--	3.9963e-10		5.30828e-08	5.1062e-10
5.37268e-08	--	6.26904e-08	--	8.2258e-08	--	7.32686e-08	--	6.95374e-08	--	9.39592e-08	--	1.33e-07	--		--	5.2241e-10	--	3.1242e-10	--	2.707e-10	--	1.7792e-10	--	2.0862e-10	--	3.3609e-10	--	3.9275e-10		5.37268e-08	5.2241e-10
5.267e-08	--	6.26808e-08	--	6.4415e-08	--	7.3251e-08	--	7.10458e-08	--	9.03636e-08	--	1.3632e-07	--		--	5.2995e-10	--	3.1904e-10	--	2.7072e-10	--	1.7639e-10	--	2.1474e-10	--	3.3727e-10	--	3.9562e-10		5.267e-08	5.2995e-10
5.34394e-08	--	6.3018e-08	--	7.21612e-08	--	7.24862e-08	--	7.2773e-08	--	8.967e-08	--	1.3838e-07	--		--	5.1826e-10	--	3.1676e-10	--	2.6767e-10	--	1.842e-10	--	2.1101e-10	--	3.4424e-10	--	4.0123e-10		5.34394e-08	5.1826e-10
5.47586e-08	--	6.3459e-08	--	6.37646e-08	--	7.20586e-08	--	7.16152e-08	--	9.40166e-08	--	1.3256e-07	--		--	5.3254e-10	--	3.2469e-10	--	2.6079e-10	--	1.8444e-10	--	2.0999e-10	--	3.5143e-10	--	4.046e-10		5.47586e-08	5.3254e-10
5.41232e-08	--	6.3245e-08	--	8.53314e-08	--	7.23032e-08	--	7.0761e-08	--	9.0946e-08	--	1.3532e-07	--		--	5.22e-10	--	3.2591e-10	--	2.6039e-10	--	1.8487e-10	--	2.114e-10	--	3.5797e-10	--	4.0934e-10		5.41232e-08	5.22e-10
5.40274e-08	--	6.24704e-08	--	7.21402e-08	--	7.30638e-08	--	7.32306e-08	--	8.61834e-08	--	1.3622e-07	--		--	5.2482e-10	--	3.2279e-10	--	2.6237e-10	--	1.8585e-10	--	2.1309e-10	--	3.6086e-10	--	3.9409e-10		5.40274e-08	5.2482e-10
5.32348e-08	--	6.2592e-08	--	6.76926e-08	--	7.26136e-08	--	7.33184e-08	--	8.66158e-08	--	1.348e-07	--		--	5.2089e-10	--	3.1797e-10	--	2.6287e-10	--	1.8811e-10	--	2.1383e-10	--	3.5537e-10	--	4.0123e-10		5.32348e-08	5.2089e-10
5.27082e-08	--	6.37968e-08	--	6.7051e-08	--	7.29894e-08	--	7.2841e-08	--	9.44906e-08	--	1.3754e-07	--		--	5.1962e-10	--	3.2005e-10	--	2.6136e-10	--	1.9487e-10	--	2.1553e-10	--	3.5232e-10	--	4.0848e-10		5.27082e-08	5.1962e-10
5.252e-08	--	6.48146e-08	--	6.50956e-08	--	7.01624e-08	--	7.32232e-08	--	9.34418e-08	--	1.4144e-07	--		--	5.2026e-10	--	3.1985e-10	--	2.6007e-10	--	1.9497e-10	--	2.1442e-10	--	3.4804e-10	--	3.9336e-10		5.252e-08	5.2026e-10
5.36024e-08	--	6.46808e-08	--	6.70794e-08	--	7.2218e-08	--	7.24312e-08	--	1.1186e-07	--	1.355e-07	--		--	5.3185e-10	--	3.2157e-10	--	2.595e-10	--	1.9767e-10	--	2.1152e-10	--	3.5693e-10	--	3.9848e-10		5.36024e-08	5.3185e-10
5.37664e-08	--	6.5092e-08	--	6.87626e-08	--	7.151e-08	--	7.22022e-08	--	1.121e-07	--	1.322e-07	--		--	5.2927e-10	--	3.1714e-10	--	2.5974e-10	--	1.9674e-10	--	2.1201e-10	--	3.5056e-10	--	4.0059e-10		5.37664e-08	5.2927e-10
5.38454e-08	--	6.41064e-08	--	6.76686e-08	--	7.25978e-08	--	7.18506e-08	--	9.19596e-08	--	1.2986e-07	--		--	5.285e-10	--	3.2734e-10	--	2.6116e-10	--	1.9225e-10	--	2.1466e-10	--	3.4544e-10	--	4.0064e-10		5.38454e-08	5.285e-10
5.4922e-08	--	6.28152e-08	--	6.56774e-08	--	7.27554e-08	--	7.36444e-08	--	9.48424e-08	--	1.2994e-07	--		--	5.1548e-10	--	3.2462e-10	--	2.6709e-10	--	1.8899e-10	--	2.2081e-10	--	3.3523e-10	--	4.099e-10		5.4922e-08	5.1548e-10
5.44714e-08	--	6.43926e-08	--	6.92604e-08	--	7.03402e-08	--	7.39504e-08	--	9.7302e-08	--	1.3786e-07	--		--	5.2351e-10	--	3.3657e-10	--	2.6284e-10	--	1.8947e-10	--	2.1733e-10	--	3.5848e-10	--	4.2213e-10		5.44714e-08	5.2351e-10
5.42218e-08	--	6.34384e-08	--	6.9093e-08	--	7.11326e-08	--	7.43692e-08	--	8.94562e-08	--	1.3182e-07	--		--	5.2639e-10	--	3.319e-10	--	2.6406e-10	--	1.9159e-10	--	2.2073e-10	--	3.4992e-10	--	4.2357e-10		5.42218e-08	5.2639e-10
5.46476e-08	--	6.35564e-08	--	7.04704e-08	--	7.14764e-08	--	7.56768e-08	--	1.063e-07	--	1.3608e-07	--		--	5.2556e-10	--	3.2873e-10	--	2.6441e-10	--	1.942e-10	--	2.1283e-10	--	3.4113e-10	--	4.1758e-10		5.46476e-08	5.2556e-10
5.34002e-08	--	6.2534e-08	--	6.97954e-08	--	7.04292e-08	--	7.31252e-08	--	9.36978e-08	--	1.3212e-07	--		--	5.1468e-10	--	3.2965e-10	--	2.5908e-10	--	1.8628e-10	--	2.113e-10	--	3.5865e-10	--	4.1926e-10		5.34002e-08	5.1468e-10
5.22382e-08	--	6.33906e-08	--	7.02136e-08	--	7.30024e-08	--	7.40006e-08	--	9.35598e-08	--	1.3924e-07	--		--	5.2334e-10	--	3.3808e-10	--	2.6389e-10	--	1.8641e-10	--	2.1092e-10	--	3.642e-10	--	4.4113e-10		5.22382e-08	5.2334e-10
5.31084e-08	--	6.30256e-08	--	7.17604e-08	--	7.28958e-08	--	7.37392e-08	--	9.24448e-08	--	1.3512e-07	--		--	5.1922e-10	--	3.437e-10	--	2.5822e-10	--	1.8812e-10	--	2.1601e-10	--	3.5646e-10	--	4.4343e-10		5.31084e-08	5.1922e-10
5.33948e-08	--	6.35324e-08	--	7.10042e-08	--	7.1518e-08	--	7.34082e-08	--	8.64026e-08	--	1.3804e-07	--		--	5.2166e-10	--	3.3819e-10	--	2.6824e-10	--	1.9002e-10	--	2.2366e-10	--	3.5204e-10	--	4.448e-10		5.33948e-08	5.2166e-10
5.35942e-08	--	6.39754e-08	--	7.00708e-08	--	7.20822e-08	--	7.20562e-08	--	8.8128e-08	--	1.3014e-07	--		--	5.1953e-10	--	3.2833e-10	--	2.6769e-10	--	1.9527e-10	--	2.1883e-10	--	3.4361e-10	--	4.3479e-10		5.35942e-08	5.1953e-10
5.21236e-08	--	6.26184e-08	--	7.04672e-08	--	7.37274e-08	--	7.12128e-08	--	8.71686e-08	--	1.3184e-07	--		--	5.2032e-10	--	3.3691e-10	--	2.61e-10	--	1.9284e-10	--	2.1526e-10	--	3.4943e-10	--	4.3353e-10		5.21236e-08	5.2032e-10
5.26328e-08	--	6.4856e-08	--	7.04992e-08	--	7.23984e-08	--	7.25142e-08	--	8.69376e-08	--	1.3086e-07	--		--	5.209e-10	--	3.4191e-10	--	2.6373e-10	--	1.9493e-10	--	2.1225e-10	--	3.594e-10	--	4.2622e-10		5.26328e-08	5.209e-10
5.32778e-08	--	6.28896e-08	--	6.97934e-08	--	7.4665e-08	--	7.424e-08	--	9.54366e-08	--	1.3768e-07	--		--	5.3261e-10	--	3.4378e-10	--	2.6732e-10	--	1.9731e-10	--	2.1864e-10	--	3.5094e-10	--	4.2785e-10		5.32778e-08	5.3261e-10
5.38004e-08	--	6.35326e-08	--	6.64782e-08	--	7.55928e-08	--	7.48508e-08	--	9.49134e-08	--	1.2912e-07	--		--	5.1212e-10	--	3.3031e-10	--	2.5952e-10	--	1.9566e-10	--	2.2748e-10	--	3.8004e-10	--	4.3204e-10		5.38004e-08	5.1212e-10
5.45508e-08	--	6.42512e-08	--	6.79254e-08	--	7.52938e-08	--	7.48476e-08	--	9.97122e-08	--	1.3426e-07	--		--	5.2543e-10	--	3.4215e-10	--	2.6936e-10	--	1.9675e-10	--	2.2291e-10	--	3.8633e-10	--	4.3469e-10		5.45508e-08	5.2543e-10
5.31878e-08	--	6.42944e-08	--	7.01326e-08	--	7.26648e-08	--	7.4415e-08	--	9.35434e-08	--	1.2992e-07	--		--	5.2797e-10	--	3.424e-10	--	2.721e-10	--	1.9665e-10	--	2.2543e-10	--	3.826e-10	--	4.3114e-10		5.31878e-08	5.2797e-10
5.34186e-08	--	6.54072e-08	--	6.93688e-08	--	7.36874e-08	--	7.4088e-08	--	1.04434e-07	--	1.3592e-07	--		--	5.1233e-10	--	3.355e-10	--	2.639e-10	--	1.9039e-10	--	2.2471e-10	--	3.7732e-10	--	4.3704e-10		5.34186e-08	5.1233e-10
5.36506e-08	--	6.4616e-08	--	6.9003e-08	--	7.34654e-08	--	7.53986e-08	--	1.06718e-07	--	1.3596e-07	--		--	5.3129e-10	--	3.3841e-10	--	2.6439e-10	--	1.8923e-10	--	2.2644e-10	--	3.7587e-10	--	4.2937e-10		5.36506e-08	5.3129e-10
5.36168e-08	--	6.36582e-08	--	6.84808e-08	--	7.46008e-08	--	7.55702e-08	--	1.10398e-07	--	1.3626e-07	--		--	5.3307e-10	--	3.3944e-10	--	2.5999e-10	--	1.8874e-10	--	2.3056e-10	--	3.7235e-10	--	4.283e-10		5.36168e-08	5.3307e-10
5.30346e-08	--	6.58868e-08	--	6.88728e-08	--	7.2672e-08	--	7.36782e-08	--	1.05944e-07	--	1.3252e-07	--		--	5.451e-10	--	3.3859e-10	--	2.5747e-10	--	1.9453e-10	--	2.2879e-10	--	3.7591e-10	--	4.4451e-10		5.30346e-08	5.451e-10
5.32536e-08	--	6.44388e-08	--	6.86196e-08	--	7.2926e-08	--	7.37628e-08	--	9.30236e-08	--	1.263e-07	--		--	5.4516e-10	--	3.3456e-10	--	2.6594e-10	--	1.9238e-10	--	2.2557e-10	--	3.5954e-10	--	4.4568e-10		5.32536e-08	5.4516e-10
5.2523e-08	--	6.45934e-08	--	7.0359e-08	--	7.4072e-08	--	7.30116e-08	--	9.27042e-08	--	1.3434e-07	--		--	5.218e-10	--	3.2816e-10	--	2.7058e-10	--	1.9326e-10	--	2.2822e-10	--	3.4226e-10	--	4.4788e-10		5.2523e-08	5.218e-10
5.20726e-08	--	6.49878e-08	--	7.0337e-08	--	7.45858e-08	--	7.48742e-08	--	9.04898e-08	--	1.267e-07	--		--	5.2511e-10	--	3.3639e-10	--	2.6843e-10	--	1.8728e-10	--	2.2705e-10	--	3.807e-10	--	4.4448e-10		5.20726e-08	5.2511e-10
5.41352e-08	--	6.5814e-08	--	7.02588e-08	--	7.4766e-08	--	7.4896e-08	--	9.56442e-08	--	1.3338e-07	--		--	5.4147e-10	--	3.3566e-10	--	2.6929e-10	--	1.8672e-10	--	2.3001e-10	--	3.6869e-10	--	4.512e-10		5.41352e-08	5.4147e-10
5.34294e-08	--	6.60402e-08	--	6.90208e-08	--	7.47962e-08	--	7.4963e-08	--	9.41724e-08	--	1.4008e-07	--		--	5.2564e-10	--	3.4178e-10	--	2.7468e-10	--	1.9058e-10	--	2.3295e-10	--	3.8074e-10	--	4.3757e-10		5.34294e-08	5.2564e-10
5.271e-08	--	6.4781e-08	--	6.95928e-08	--	7.23786e-08	--	7.27244e-08	--	9.2546e-08	--	1.4376e-07	--		--	5.22e-10	--	3.3797e-10	--	2.7676e-10	--	1.822e-10	--	2.2732e-10	--	3.8254e-10	--	4.6031e-10		5.271e-08	5.22e-10
5.2503e-08	--	6.48292e-08	--	6.97792e-08	--	7.14704e-08	--	7.23212e-08	--	9.43154e-08	--	1.4082e-07	--		--	5.3937e-10	--	3.4483e-10	--	2.6726e-10	--	1.8348e-10	--	2.2348e-10	--	3.8463e-10	--	4.5566e-10		5.2503e-08	5.3937e-10
5.4082e-08	--	6.34112e-08	--	6.87334e-08	--	7.13698e-08	--	7.4134e-08	--	9.38574e-08	--	1.4466e-07	--		--	5.1646e-10	--	3.4563e-10	--	2.7193e-10	--	1.7927e-10	--	2.2959e-10	--	3.84e-10	--	4.4465e-10		5.4082e-08	5.1646e-10
5.34612e-08	--	6.4349e-08	--	6.95368e-08	--	7.20828e-08	--	7.27536e-08	--	9.43832e-08	--	1.464e-07	--		--	5.1807e-10	--	3.5501e-10	--	2.698e-10	--	1.8484e-10	--	2.3455e-10	--	3.8834e-10	--	4.5527e-10		5.34612e-08	5.1807e-10
5.37188e-08	--	6.26968e-08	--	7.03552e-08	--	7.27866e-08	--	7.4572e-08	--	9.15078e-08	--	1.4242e-07	--		--	5.2436e-10	--	3.4538e-10	--	2.8086e-10	--	1.8482e-10	--	2.3481e-10	--	3.7671e-10	--	4.533e-10		5.37188e-08	5.2436e-10
5.3245e-08	--	6.50426e-08	--	7.04908e-08	--	7.16618e-08	--	7.1914e-08	--	9.7737e-08	--	1.3342e-07	--		--	5.2243e-10	--	3.5238e-10	--	2.8082e-10	--	1.8327e-10	--	2.3997e-10	--	3.7266e-10	--	4.4335e-10		5.3245e-08	5.2243e-10
5.2408e-08	--	6.45388e-08	--	7.2124e-08	--	7.25132e-08	--	7.27514e-08	--	9.28972e-08	--	1.4374e-07	--		--	5.2534e-10	--	3.4638e-10	--	2.7778e-10	--	1.8556e-10	--	2.4014e-10	--	3.8726e-10	--	4.4989e-10		5.2408e-08	5.2534e-10
5.23e-08	--	6.25088e-08	--	7.0507e-08	--	7.25498e-08	--	7.269e-08	--	9.03272e-08	--	1.4044e-07	--		--	5.2854e-10	--	3.4283e-10	--	2.7436e-10	--	1.8287e-10	--	2.3625e-10	--	3.943e-10	--	4.3096e-10		5.23e-08	5.2854e-10
5.11302e-08	--	6.07808e-08	--	6.8968e-08	--	7.14512e-08	--	7.22588e-08	--	9.09224e-08	--	1.3618e-07	--		--	5.2942e-10	--	3.478e-10	--	2.7643e-10	--	1.84e-10	--	2.3907e-10	--	3.9629e-10	--	4.4291e-10		5.11302e-08	5.2942e-10
5.11978e-08	--	6.17254e-08	--	6.91854e-08	--	7.08584e-08	--	7.33756e-08	--	9.18062e-08	--	1.3726e-07	--		--	5.5066e-10	--	3.3337e-10	--	2.8082e-10	--	1.8613e-10	--	2.3796e-10	--	4.0122e-10	--	4.4443e-10		5.11978e-08	5.5066e-10
5.06226e-08	--	6.18834e-08	--	6.98022e-08	--	7.20812e-08	--	7.32472e-08	--	9.20742e-08	--	1.4038e-07	--		--	5.5138e-10	--	3.441e-10	--	2.827e-10	--	1.9024e-10	--	2.4375e-10	--	3.873e-10	--	4.5822e-10		5.06226e-08	5.5138e-10
5.1367e-08	--	6.06786e-08	--	6.88638e-08	--	7.14126e-08	--	7.27072e-08	--	9.36834e-08	--	1.3604e-07	--		--	5.3882e-10	--	3.3919e-10	--	2.8719e-10	--	1.9685e-10	--	2.4199e-10	--	3.8867e-10	--	4.5184e-10		5.1367e-08	5.3882e-10
5.22168e-08	--	6.24862e-08	--	6.96872e-08	--	7.1687e-08	--	7.43736e-08	--	9.72548e-08	--	1.3058e-07	--		--	5.4489e-10	--	3.4609e-10	--	2.7724e-10	--	1.8862e-10	--	2.4076e-10	--	3.8997e-10	--	4.4515e-10		5.22168e-08	5.4489e-10
5.26754e-08	--	6.12006e-08	--	6.76778e-08	--	7.43706e-08	--	7.13326e-08	--	9.18454e-08	--	1.358e-07	--		--	5.4343e-10	--	3.4119e-10	--	2.8279e-10	--	1.8716e-10	--	2.3829e-10	--	4.0622e-10	--	4.4241e-10		5.26754e-08	5.4343e-10
5.27738e-08	--	6.04856e-08	--	6.92446e-08	--	7.24914e-08	--	7.27976e-08	--	9.11992e-08	--	1.3548e-07	--		--	5.5177e-10	--	3.3676e-10	--	2.7976e-10	--	1.8372e-10	--	2.3811e-10	--	4.0541e-10	--	4.3827e-10		5.27738e-08	5.5177e-10
5.25482e-08	--	6.06428e-08	--	6.93822e-08	--	7.09936e-08	--	7.1967e-08	--	8.99634e-08	--	1.3034e-07	--		--	5.5817e-10	--	3.3868e-10	--	2.8762e-10	--	1.8625e-10	--	2.4572e-10	--	4.0331e-10	--	4.3225e-10		5.25482e-08	5.5817e-10
5.26784e-08	--	6.09022e-08	--	6.8295e-08	--	7.17546e-08	--	7.00008e-08	--	9.00848e-08	--	1.3498e-07	--		--	5.5663e-10	--	3.3654e-10	--	2.8876e-10	--	1.8676e-10	--	2.3718e-10	--	3.9816e-10	--	4.3484e-10		5.26784e-08	5.5663e-10
5.16596e-08	--	6.25976e-08	--	6.83184e-08	--	6.86258e-08	--	7.28882e-08	--	9.18942e-08	--	1.369e-07	--		--	5.5558e-10	--	3.4456e-10	--	2.8662e-10	--	1.9161e-10	--	2.3578e-10	--	3.9211e-10	--	4.5413e-10		5.16596e-08	5.5558e-10
5.32462e-08	--	6.00428e-08	--	6.92134e-08	--	7.08686e-08	--	7.16572e-08	--	9.02692e-08	--	1.4004e-07	--		--	5.5686e-10	--	3.4073e-10	--	2.7583e-10	--	1.8899e-10	--	2.3361e-10	--	3.8114e-10	--	4.7667e-10		5.32462e-08	5.5686e-10
5.37542e-08	--	6.1942e-08	--	6.97832e-08	--	6.89704e-08	--	7.30502e-08	--	9.20358e-08	--	1.3934e-07	--		--	5.6233e-10	--	3.4805e-10	--	2.8447e-10	--	1.8787e-10	--	2.3206e-10	--	4.0069e-10	--	4.6453e-10		5.37542e-08	5.6233e-10
5.41426e-08	--	6.13922e-08	--	6.84348e-08	--	7.06402e-08	--	7.15794e-08	--	8.89162e-08	--	1.4252e-07	--		--	5.5703e-10	--	3.5105e-10	--	2.8873e-10	--	1.8596e-10	--	2.334e-10	--	3.9822e-10	--	4.6535e-10		5.41426e-08	5.5703e-10
5.26924e-08	--	6.14802e-08	--	6.95232e-08	--	7.10298e-08	--	7.14424e-08	--	8.94618e-08	--	1.431e-07	--		--	5.6455e-10	--	3.4842e-10	--	2.8958e-10	--	1.8334e-10	--	2.3049e-10	--	3.9875e-10	--	4.7786e-10		5.26924e-08	5.6455e-10
5.34564e-08	--	6.13718e-08	--	6.81042e-08	--	7.06782e-08	--	7.33292e-08	--	9.00232e-08	--	1.4146e-07	--		--	5.6489e-10	--	3.5338e-10	--	2.8815e-10	--	1.823e-10	--	2.3276e-10	--	3.8794e-10	--	4.7694e-10		5.34564e-08	5.6489e-10
5.30204e-08	--	6.18406e-08	--	6.8154e-08	--	7.19172e-08	--	7.31246e-08	--	8.83846e-08	--	1.409e-07	--		--	5.8331e-10	--	3.648e-10	--	3.0172e-10	--	1.8411e-10	--	2.2525e-10	--	3.9488e-10	--	4.744e-10		5.30204e-08	5.8331e-10
5.32946e-08	--	6.30074e-08	--	6.52708e-08	--	7.24878e-08	--	7.43768e-08	--	9.10402e-08	--	1.3002e-07	--		--	5.5352e-10	--	3.5574e-10	--	2.9424e-10	--	1.9673e-10	--	2.3469e-10	--	3.9232e-10	--	4.9041e-10		5.32946e-08	5.5352e-10
5.36518e-08	--	6.09616e-08	--	6.46264e-08	--	7.20236e-08	--	7.38776e-08	--	8.97448e-08	--	1.3156e-07	--		--	5.802e-10	--	3.5892e-10	--	2.9867e-10	--	1.9725e-10	--	2.3713e-10	--	3.8401e-10	--	4.9936e-10		5.36518e-08	5.802e-10
5.44622e-08	--	6.05748e-08	--	6.6511e-08	--	7.33052e-08	--	7.33066e-08	--	9.27348e-08	--	1.258e-07	--		--	5.7322e-10	--	3.4978e-10	--	3.053e-10	--	1.9377e-10	--	2.3651e-10	--	3.7188e-10	--	4.8637e-10		5.44622e-08	5.7322e-10
5.37664e-08	--	6.13696e-08	--	6.81112e-08	--	7.1965e-08	--	7.34852e-08	--	9.44204e-08	--	1.3082e-07	--		--	5.7779e-10	--	3.6033e-10	--	2.9628e-10	--	1.9986e-10	--	2.3125e-10	--	3.8077e-10	--	4.8929e-10		5.37664e-08	5.7779e-10
5.3381e-08	--	6.2106e-08	--	6.9393e-08	--	7.0243e-08	--	7.42702e-08	--	1.03128e-07	--	1.2766e-07	--		--	5.7508e-10	--	3.6048e-10	--	2.9717e-10	--	2.0113e-10	--	2.3854e-10	--	3.7548e-10	--	4.8345e-10		5.3381e-08	5.7508e-10
5.34536e-08	--	6.30104e-08	--	6.74632e-08	--	7.0863e-08	--	7.33376e-08	--	1.01355e-07	--	1.2862e-07	--		--	5.7031e-10	--	3.6309e-10	--	3.0393e-10	--	1.9836e-10	--	2.3545e-10	--	3.9155e-10	--	4.7623e-10		5.34536e-08	5.7031e-10
5.29216e-08	--	6.24386e-08	--	6.8378e-08	--	7.10356e-08	--	7.34966e-08	--	1.03572e-07	--	1.3768e-07	--		--	5.7243e-10	--	3.6804e-10	--	2.9643e-10	--	1.9899e-10	--	2.3587e-10	--	3.9228e-10	--	4.7068e-10		5.29216e-08	5.7243e-10
5.36748e-08	--	6.26014e-08	--	6.73654e-08	--	7.21224e-08	--	7.33006e-08	--	1.02784e-07	--	1.3586e-07	--		--	5.6679e-10	--	3.6003e-10	--	2.9964e-10	--	2.0475e-10	--	2.3141e-10	--	4.0347e-10	--	4.8751e-10		5.36748e-08	5.6679e-10
5.35308e-08	--	6.2686e-08	--	6.7893e-08	--	6.9666e-08	--	7.21406e-08	--	9.45898e-08	--	1.3312e-07	--		--	5.8337e-10	--	3.6078e-10	--	3.1532e-10	--	1.9832e-10	--	2.4056e-10	--	3.8589e-10	--	4.8599e-10		5.35308e-08	5.8337e-10
5.40992e-08	--	6.2634e-08	--	6.58088e-08	--	6.9327e-08	--	7.21002e-08	--	8.22094e-08	--	1.305e-07	--		--	5.676e-10	--	3.5813e-10	--	3.0561e-10	--	2.048e-10	--	2.3793e-10	--	3.8428e-10	--	4.6958e-10		5.40992e-08	5.676e-10
5.46514e-08	--	6.13254e-08	--	6.5845e-08	--	7.10554e-08	--	7.17678e-08	--	8.38698e-08	--	1.3334e-07	--		--	5.7771e-10	--	3.6215e-10	--	3.1249e-10	--	2.056e-10	--	2.3429e-10	--	3.8879e-10	--	4.6884e-10		5.46514e-08	5.7771e-10
5.42834e-08	--	6.31908e-08	--	6.50826e-08	--	7.0351e-08	--	7.16546e-08	--	8.804e-08	--	1.3196e-07	--		--	5.9584e-10	--	3.5222e-10	--	3.2054e-10	--	2.0731e-10	--	2.3757e-10	--	3.8257e-10	--	4.8708e-10		5.42834e-08	5.9584e-10
5.42474e-08	--	6.04044e-08	--	6.41688e-08	--	6.8708e-08	--	7.27452e-08	--	9.9477e-08	--	1.3158e-07	--		--	5.7806e-10	--	3.6521e-10	--	3.1658e-10	--	2.0301e-10	--	2.36e-10	--	3.8012e-10	--	4.6454e-10		5.42474e-08	5.7806e-10
5.4807e-08	--	6.02756e-08	--	6.4495e-08	--	7.1912e-08	--	7.3396e-08	--	1.00878e-07	--	1.3598e-07	--		--	5.9256e-10	--	3.7187e-10	--	3.3367e-10	--	2.1055e-10	--	2.3997e-10	--	3.8928e-10	--	4.8012e-10		5.4807e-08	5.9256e-10
5.40902e-08	--	6.04432e-08	--	6.5102e-08	--	7.08218e-08	--	7.24672e-08	--	8.57042e-08	--	1.2572e-07	--		--	5.7046e-10	--	3.6848e-10	--	3.2078e-10	--	2.038e-10	--	2.4167e-10	--	4.0246e-10	--	4.8537e-10		5.40902e-08	5.7046e-10
5.47138e-08	--	6.07466e-08	--	6.4378e-08	--	7.26734e-08	--	7.15954e-08	--	9.17392e-08	--	1.245e-07	--		--	5.579e-10	--	3.6682e-10	--	3.0223e-10	--	2.0686e-10	--	2.3845e-10	--	3.8803e-10	--	4.7864e-10		5.47138e-08	5.579e-10
5.5292e-08	--	6.12966e-08	--	6.56518e-08	--	7.34202e-08	--	7.15644e-08	--	8.57374e-08	--	1.3236e-07	--		--	5.6569e-10	--	3.6791e-10	--	3.1096e-10	--	2.0855e-10	--	2.3925e-10	--	4.0441e-10	--	4.7322e-10		5.5292e-08	5.6569e-10
5.47226e-08	--	5.88424e-08	--	6.8095e-08	--	7.22732e-08	--	7.23212e-08	--	8.37694e-08	--	1.313e-07	--		--	5.8661e-10	--	3.5639e-10	--	3.2101e-10	--	2.2033e-10	--	2.4208e-10	--	4.0121e-10	--	4.8253e-10		5.47226e-08	5.8661e-10
5.42624e-08	--	5.5313e-08	--	6.73754e-08	--	7.03704e-08	--	7.17158e-08	--	8.66416e-08	--	1.3462e-07	--		--	5.9878e-10	--	3.5776e-10	--	3.1941e-10	--	2.1592e-10	--	2.5004e-10	--	4.0301e-10	--	4.6593e-10		5.42624e-08	5.9878e-10
5.425e-08	--	5.52562e-08	--	6.66836e-08	--	7.02638e-08	--	7.17794e-08	--	8.84834e-08	--	1.2912e-07	--		--	5.9343e-10	--	3.5822e-10	--	3.1843e-10	--	2.1723e-10	--	2.4928e-10	--	4.0459e-10	--	4.5301e-10		5.425e-08	5.9343e-10
5.3193e-08	--	5.51428e-08	--	6.8505e-08	--	6.93906e-08	--	7.13862e-08	--	9.4556e-08	--	1.2716e-07	--		--	5.9322e-10	--	3.5864e-10	--	3.0853e-10	--	2.0849e-10	--	2.5275e-10	--	4.0475e-10	--	4.7484e-10		5.3193e-08	5.9322e-10
5.38516e-08	--	5.57222e-08	--	6.81668e-08	--	7.10158e-08	--	7.09402e-08	--	8.7586e-08	--	1.2562e-07	--		--	5.7614e-10	--	3.6136e-10	--	3.1123e-10	--	2.0225e-10	--	2.5685e-10	--	4.0092e-10	--	4.7094e-10		5.38516e-08	5.7614e-10
5.39782e-08	--	5.50086e-08	--	6.8009e-08	--	7.11714e-08	--	7.16114e-08	--	8.5962e-08	--	1.2682e-07	--		--	5.8168e-10	--	3.6405e-10	--	3.1621e-10	--	2.0604e-10	--	2.5318e-10	--	3.9822e-10	--	4.6459e-10		5.39782e-08	5.8168e-10
5.2912e-08	--	5.57946e-08	--	6.46198e-08	--	7.12028e-08	--	7.2806e-08	--	9.23576e-08	--	1.2576e-07	--		--	5.811e-10	--	3.5282e-10	--	3.263e-10	--	1.9942e-10	--	2.5079e-10	--	4.1387e-10	--	4.8216e-10		5.2912e-08	5.811e-10
5.19372e-08	--	5.5116e-08	--	6.81122e-08	--	7.07676e-08	--	7.23236e-08	--	8.71948e-08	--	1.2806e-07	--		--	5.9448e-10	--	3.5175e-10	--	3.2394e-10	--	2.0523e-10	--	2.54e-10	--	3.9516e-10	--	5.1007e-10		5.19372e-08	5.9448e-10
5.26324e-08	--	5.49494e-08	--	6.79978e-08	--	6.97374e-08	--	7.1259e-08	--	8.9226e-08	--	1.2772e-07	--		--	5.9703e-10	--	3.5151e-10	--	3.205e-10	--	2.0676e-10	--	2.4883e-10	--	4.0613e-10	--	4.8898e-10		5.26324e-08	5.9703e-10
5.23818e-08	--	5.51702e-08	--	6.54082e-08	--	7.10516e-08	--	7.11534e-08	--	8.86286e-08	--	1.3568e-07	--		--	5.8726e-10	--	3.4609e-10	--	3.2692e-10	--	2.0942e-10	--	2.478e-10	--	4.0096e-10	--	4.8036e-10		5.23818e-08	5.8726e-10
5.25222e-08	--	5.45666e-08	--	6.73786e-08	--	7.04932e-08	--	6.9527e-08	--	9.11218e-08	--	1.2894e-07	--		--	5.9456e-10	--	3.561e-10	--	3.377e-10	--	2.1172e-10	--	2.5754e-10	--	4.1104e-10	--	4.7126e-10		5.25222e-08	5.9456e-10
5.33906e-08	--	5.6275e-08	--	6.70566e-08	--	6.93514e-08	--	6.8843e-08	--	8.87418e-08	--	1.2698e-07	--		--	5.8165e-10	--	3.5313e-10	--	3.2829e-10	--	2.0427e-10	--	2.5392e-10	--	4.0512e-10	--	4.8057e-10		5.33906e-08	5.8165e-10
5.34048e-08	--	5.83376e-08	--	6.6884e-08	--	7.08286e-08	--	6.79562e-08	--	8.96196e-08	--	1.2888e-07	--		--	6.0054e-10	--	3.5668e-10	--	3.3363e-10	--	2.0069e-10	--	2.5574e-10	--	3.9902e-10	--	4.8749e-10		5.34048e-08	6.0054e-10
5.43964e-08	--	5.72692e-08	--	6.74554e-08	--	7.1357e-08	--	6.90644e-08	--	8.8555e-08	--	1.3174e-07	--		--	6.0478e-10	--	3.6767e-10	--	3.3423e-10	--	2.1144e-10	--	2.5654e-10	--	4.1406e-10	--	4.7832e-10		5.43964e-08	6.0478e-10
5.42166e-08	--	5.74038e-08	--	6.70772e-08	--	6.99098e-08	--	6.99862e-08	--	9.06342e-08	--	1.2416e-07	--		--	5.9949e-10	--	3.5471e-10	--	3.306e-10	--	2.1184e-10	--	2.5551e-10	--	4.28e-10	--	4.799e-10		5.42166e-08	5.9949e-10
5.36242e-08	--	5.7486e-08	--	6.73176e-08	--	6.97504e-08	--	6.95324e-08	--	9.03748e-08	--	1.2894e-07	--		--	5.9382e-10	--	3.6962e-10	--	3.2696e-10	--	2.1357e-10	--	2.5471e-10	--	4.0885e-10	--	4.7418e-10		5.36242e-08	5.9382e-10
5.3889e-08	--	5.70398e-08	--	6.74368e-08	--	7.10458e-08	--	7.06086e-08	--	8.75338e-08	--	1.2586e-07	--		--	5.9366e-10	--	3.6416e-10	--	3.2229e-10	--	2.0771e-10	--	2.5928e-10	--	4.0798e-10	--	5.0287e-10		5.3889e-08	5.9366e-10
5.42688e-08	--	5.64822e-08	--	6.845e-08	--	7.00068e-08	--	7.11012e-08	--	9.10982e-08	--	1.2496e-07	--		--	5.9468e-10	--	3.6045e-10	--	3.3395e-10	--	2.069e-10	--	2.5872e-10	--	4.2238e-10	--	4.8701e-10		5.42688e-08	5.9468e-10
5.32472e-08	--	5.89902e-08	--	6.84098e-08	--	7.19418e-08	--	7.03852e-08	--	9.41956e-08	--	1.2722e-07	--		--	5.7976e-10	--	3.5945e-10	--	3.2393e-10	--	2.1164e-10	--	2.5956e-10	--	4.1089e-10	--	4.8965e-10		5.32472e-08	5.7976e-10
5.43944e-08	--	5.72732e-08	--	6.76994e-08	--	7.20046e-08	--	7.17894e-08	--	9.20602e-08	--	1.2686e-07	--		--	5.7843e-10	--	3.6333e-10	--	3.1272e-10	--	2.0822e-10	--	2.547e-10	--	4.3338e-10	--	4.9203e-10		5.43944e-08	5.7843e-10
5.44522e-08	--	5.62068e-08	--	6.73116e-08	--	7.1057e-08	--	7.04904e-08	--	8.8033e-08	--	1.2414e-07	--		--	5.9199e-10	--	3.6196e-10	--	3.1011e-10	--	2.0465e-10	--	2.5698e-10	--	4.3617e-10	--	4.7363e-10		5.44522e-08	5.9199e-10
5.45892e-08	--	5.63498e-08	--	6.72916e-08	--	7.20998e-08	--	7.1064e-08	--	9.01638e-08	--	1.2814e-07	--		--	5.9517e-10	--	3.7846e-10	--	3.194e-10	--	2.0058e-10	--	2.6682e-10	--	4.3108e-10	--	4.8728e-10		5.45892e-08	5.9517e-10
5.36608e-08	--	5.64014e-08	--	6.80074e-08	--	7.3207e-08	--	7.1342e-08	--	8.45568e-08	--	1.2722e-07	--		--	6.0586e-10	--	3.7872e-10	--	3.212e-10	--	2.0706e-10	--	2.7335e-10	--	4.2911e-10	--	5.0739e-10		5.36608e-08	6.0586e-10
5.335e-08	--	5.70322e-08	--	6.5628e-08	--	7.27666e-08	--	7.11998e-08	--	8.24576e-08	--	1.286e-07	--		--	5.8754e-10	--	3.8293e-10	--	3.1769e-10	--	2.0505e-10	--	2.7925e-10	--	4.236e-10	--	5.0025e-10		5.335e-08	5.8754e-10
5.32422e-08	--	5.6592e-08	--	6.6141e-08	--	7.25368e-08	--	7.12568e-08	--	8.13412e-08	--	1.311e-07	--		--	6.1175e-10	--	3.7584e-10	--	3.2723e-10	--	2.0835e-10	--	2.6323e-10	--	4.2064e-10	--	5.0136e-10		5.32422e-08	6.1175e-10
5.34958e-08	--	5.63798e-08	--	6.57974e-08	--	7.11696e-08	--	7.20232e-08	--	8.93396e-08	--	1.2342e-07	--		--	6.0746e-10	--	3.7677e-10	--	3.3627e-10	--	2.069e-10	--	2.599e-10	--	4.2107e-10	--	5.0662e-10		5.34958e-08	6.0746e-10
5.20102e-08	--	5.8542e-08	--	6.61274e-08	--	7.0942e-08	--	7.13126e-08	--	8.94656e-08	--	1.2208e-07	--		--	6.1499e-10	--	3.8322e-10	--	3.1315e-10	--	2.0712e-10	--	2.6744e-10	--	4.2674e-10	--	4.9767e-10		5.20102e-08	6.1499e-10
5.32328e-08	--	5.83496e-08	--	6.65374e-08	--	6.86234e-08	--	7.06838e-08	--	8.92678e-08	--	1.2598e-07	--		--	6.2176e-10	--	3.8656e-10	--	3.16e-10	--	2.0482e-10	--	2.6091e-10	--	4.0239e-10	--	5.0765e-10		5.32328e-08	6.2176e-10
5.24436e-08	--	5.72924e-08	--	6.68724e-08	--	6.97232e-08	--	7.06746e-08	--	9.1135e-08	--	1.208e-07	--		--	6.0058e-10	--	3.641e-10	--	3.2024e-10	--	2.1004e-10	--	2.6111e-10	--	3.9937e-10	--	5.1167e-10		5.24436e-08	6.0058e-10
5.26584e-08	--	5.68892e-08	--	6.75246e-08	--	6.939e-08	--	7.14854e-08	--	8.92066e-08	--	1.3532e-07	--		--	6.1538e-10	--	3.7569e-10	--	3.2192e-10	--	2.0513e-10	--	2.7099e-10	--	4.049e-10	--	5.0712e-10		5.26584e-08	6.1538e-10
5.3681e-08	--	5.58564e-08	--	6.7197e-08	--	7.17354e-08	--	7.31226e-08	--	8.8174e-08	--	1.319e-07	--		--	6.1068e-10	--	3.7252e-10	--	3.1908e-10	--	2.0424e-10	--	2.6413e-10	--	4.1598e-10	--	5.0007e-10		5.3681e-08	6.1068e-10
5.3031e-08	--	5.47336e-08	--	6.7059e-08	--	7.15608e-08	--	7.18132e-08	--	8.90054e-08	--	1.2436e-07	--		--	6.0679e-10	--	3.6042e-10	--	3.3878e-10	--	2.0181e-10	--	2.6527e-10	--	4.1058e-10	--	5.2522e-10		5.3031e-08	6.0679e-10
5.18458e-08	--	5.47426e-08	--	6.79966e-08	--	7.2012e-08	--	7.24414e-08	--	8.40152e-08	--	1.2098e-07	--		--	6.0423e-10	--	3.548e-10	--	3.3772e-10	--	2.0283e-10	--	2.6919e-10	--	4.0897e-10	--	5.141e-10		5.18458e-08	6.0423e-10
5.21634e-08	--	5.46528e-08	--	6.67548e-08	--	7.119e-08	--	7.06308e-08	--	8.45498e-08	--	1.2396e-07	--		--	5.9463e-10	--	3.6129e-10	--	3.434e-10	--	2.0506e-10	--	2.6732e-10	--	4.1435e-10	--	5.3019e-10		5.21634e-08	5.9463e-10
5.2919e-08	--	5.4896e-08	--	6.69872e-08	--	7.07442e-08	--	7.15832e-08	--	8.84638e-08	--	1.2756e-07	--		--	6.0332e-10	--	3.618e-10	--	3.251e-10	--	1.9871e-10	--	2.7298e-10	--	4.0742e-10	--	5.3683e-10		5.2919e-08	6.0332e-10
5.23732e-08	--	5.52452e-08	--	6.54886e-08	--	7.03242e-08	--	7.37486e-08	--	9.25512e-08	--	1.254e-07	--		--	5.8201e-10	--	3.6405e-10	--	3.3771e-10	--	2.012e-10	--	2.7275e-10	--	4.0201e-10	--	5.1905e-10		5.23732e-08	5.8201e-10
5.2145e-08	--	5.56186e-08	--	6.69364e-08	--	7.08784e-08	--	7.08738e-08	--	9.43584e-08	--	1.2118e-07	--		--	5.8217e-10	--	3.7064e-10	--	3.4154e-10	--	2.0795e-10	--	2.8046e-10	--	4.001e-10	--	5.1958e-10		5.2145e-08	5.8217e-10
5.1867e-08	--	5.59366e-08	--	6.80168e-08	--	7.09224e-08	--	7.04206e-08	--	9.56704e-08	--	1.2374e-07	--		--	6.0583e-10	--	3.805e-10	--	3.3701e-10	--	2.0343e-10	--	2.7466e-10	--	3.9867e-10	--	5.4237e-10		5.1867e-08	6.0583e-10
5.15036e-08	--	5.52624e-08	--	6.90222e-08	--	7.33374e-08	--	7.1107e-08	--	8.93896e-08	--	1.3454e-07	--		--	6.082e-10	--	3.7114e-10	--	3.1476e-10	--	2.049e-10	--	2.7539e-10	--	4.0403e-10	--	5.5525e-10		5.15036e-08	6.082e-10
5.09374e-08	--	5.6208e-08	--	6.81976e-08	--	7.2169e-08	--	7.00306e-08	--	9.01416e-08	--	1.3186e-07	--		--	5.974e-10	--	3.8363e-10	--	3.3149e-10	--	2.0981e-10	--	2.7244e-10	--	4.1545e-10	--	5.5368e-10		5.09374e-08	5.974e-10
5.12834e-08	--	5.50134e-08	--	6.82508e-08	--	7.2154e-08	--	7.19254e-08	--	9.06022e-08	--	1.3426e-07	--		--	5.976e-10	--	3.6932e-10	--	3.3003e-10	--	2.0947e-10	--	2.7131e-10	--	3.9737e-10	--	5.6118e-10		5.12834e-08	5.976e-10
5.09958e-08	--	5.58006e-08	--	6.54636e-08	--	7.32132e-08	--	7.13194e-08	--	9.0065e-08	--	1.3376e-07	--		--	6.2115e-10	--	3.8345e-10	--	3.3024e-10	--	2.1326e-10	--	2.7694e-10	--	4.0051e-10	--	5.681e-10		5.09958e-08	6.2115e-10
5.08822e-08	--	5.5962e-08	--	6.61282e-08	--	7.2385e-08	--	6.98366e-08	--	9.37232e-08	--	1.2244e-07	--		--	6.0733e-10	--	3.9889e-10	--	3.3123e-10	--	2.1585e-10	--	2.6955e-10	--	4.2077e-10	--	5.6721e-10		5.08822e-08	6.0733e-10
5.25284e-08	--	5.52606e-08	--	6.5604e-08	--	7.4237e-08	--	6.99276e-08	--	9.22588e-08	--	1.2526e-07	--		--	6.3452e-10	--	4.0179e-10	--	3.4155e-10	--	2.1515e-10	--	2.6523e-10	--	4.1152e-10	--	5.7951e-10		5.25284e-08	6.3452e-10
5.0113e-08	--	5.59288e-08	--	6.8011e-08	--	7.15622e-08	--	7.11808e-08	--	8.9544e-08	--	1.2716e-07	--		--	6.3199e-10	--	3.8248e-10	--	3.5074e-10	--	2.1555e-10	--	2.5653e-10	--	4.0989e-10	--	5.8431e-10		5.0113e-08	6.3199e-10
4.96656e-08	--	5.56266e-08	--	6.69512e-08	--	7.17034e-08	--	7.19118e-08	--	9.47448e-08	--	1.3086e-07	--		--	6.2017e-10	--	3.8096e-10	--	3.4768e-10	--	2.1636e-10	--	2.6271e-10	--	4.2009e-10	--	5.8024e-10		4.96656e-08	6.2017e-10
5.0534e-08	--	5.5521e-08	--	6.65056e-08	--	7.14034e-08	--	7.06182e-08	--	1.00191e-07	--	1.2942e-07	--		--	6.2253e-10	--	3.8541e-10	--	3.4223e-10	--	2.2484e-10	--	2.6448e-10	--	4.2742e-10	--	5.7493e-10		5.0534e-08	6.2253e-10
5.04732e-08	--	5.4634e-08	--	6.57578e-08	--	7.0765e-08	--	7.04762e-08	--	8.40014e-08	--	1.328e-07	--		--	6.3055e-10	--	3.9e-10	--	3.4102e-10	--	2.1644e-10	--	2.6289e-10	--	4.2825e-10	--	5.5188e-10		5.04732e-08	6.3055e-10
4.99444e-08	--	5.48098e-08	--	6.67302e-08	--	7.15546e-08	--	7.26612e-08	--	8.23118e-08	--	1.2386e-07	--		--	6.2408e-10	--	3.9559e-10	--	3.2377e-10	--	2.1633e-10	--	2.7226e-10	--	4.1682e-10	--	5.6458e-10		4.99444e-08	6.2408e-10
5.04208e-08	--	5.61842e-08	--	6.64196e-08	--	6.9897e-08	--	7.18854e-08	--	8.45048e-08	--	1.1974e-07	--		--	6.1066e-10	--	3.8431e-10	--	3.3358e-10	--	2.1971e-10	--	2.6732e-10	--	4.1882e-10	--	5.6531e-10		5.04208e-08	6.1066e-10
5.021e-08	--	5.65268e-08	--	6.6736e-08	--	6.8633e-08	--	7.2965e-08	--	8.19708e-08	--	1.213e-07	--		--	5.9068e-10	--	3.7769e-10	--	3.2539e-10	--	2.2191e-10	--	2.6425e-10	--	4.3645e-10	--	5.5413e-10		5.021e-08	5.9068e-10
5.10216e-08	--	5.8725e-08	--	6.78542e-08	--	6.94628e-08	--	7.13878e-08	--	8.22978e-08	--	1.3102e-07	--		--	6.2004e-10	--	3.6903e-10	--	3.3862e-10	--	2.204e-10	--	2.6935e-10	--	4.3901e-10	--	5.6451e-10		5.10216e-08	6.2004e-10
5.16112e-08	--	5.76696e-08	--	6.84864e-08	--	6.9154e-08	--	7.21982e-08	--	8.19454e-08	--	1.3008e-07	--		--	6.151e-10	--	3.7661e-10	--	3.607e-10	--	2.1593e-10	--	2.6747e-10	--	4.4645e-10	--	5.6106e-10		5.16112e-08	6.151e-10
5.33906e-08	--	5.61928e-08	--	6.65854e-08	--	6.92676e-08	--	7.3205e-08	--	8.30858e-08	--	1.2794e-07	--		--	6.0185e-10	--	3.8003e-10	--	3.5974e-10	--	2.1699e-10	--	2.6486e-10	--	4.3104e-10	--	5.4707e-10		5.33906e-08	6.0185e-10
5.29722e-08	--	5.72062e-08	--	6.61824e-08	--	7.09938e-08	--	7.23912e-08	--	8.27704e-08	--	1.3358e-07	--		--	5.9402e-10	--	3.8181e-10	--	3.3743e-10	--	2.1184e-10	--	2.5622e-10	--	4.3911e-10	--	5.4977e-10		5.29722e-08	5.9402e-10
5.2261e-08	--	5.72552e-08	--	6.74562e-08	--	7.09258e-08	--	7.42876e-08	--	8.67532e-08	--	1.2738e-07	--		--	6.3529e-10	--	3.7665e-10	--	3.5327e-10	--	2.1188e-10	--	2.5463e-10	--	4.4504e-10	--	5.8004e-10		5.2261e-08	6.3529e-10
5.0895e-08	--	5.75892e-08	--	6.86536e-08	--	7.06482e-08	--	7.2734e-08	--	8.94138e-08	--	1.276e-07	--		--	6.2402e-10	--	3.8311e-10	--	3.4685e-10	--	2.0911e-10	--	2.5792e-10	--	4.4916e-10	--	5.7663e-10		5.0895e-08	6.2402e-10
5.28772e-08	--	5.7243e-08	--	6.72928e-08	--	7.18114e-08	--	7.205e-08	--	9.20004e-08	--	1.3112e-07	--		--	6.1231e-10	--	3.8083e-10	--	3.4119e-10	--	2.1655e-10	--	2.6305e-10	--	4.4305e-10	--	5.6857e-10		5.28772e-08	6.1231e-10
5.26656e-08	--	5.53926e-08	--	6.73682e-08	--	7.22142e-08	--	7.25386e-08	--	1.03057e-07	--	1.2654e-07	--		--	6.0924e-10	--	3.7861e-10	--	3.4714e-10	--	2.1771e-10	--	2.6894e-10	--	4.4889e-10	--	5.8113e-10		5.26656e-08	6.0924e-10
5.26228e-08	--	5.64284e-08	--	6.82408e-08	--	7.29714e-08	--	7.44318e-08	--	8.77038e-08	--	1.2908e-07	--		--	6.1415e-10	--	3.9504e-10	--	3.4972e-10	--	2.1573e-10	--	2.6608e-10	--	4.4014e-10	--	5.8265e-10		5.26228e-08	6.1415e-10
5.32646e-08	--	5.59738e-08	--	6.83164e-08	--	7.11638e-08	--	7.43168e-08	--	8.1156e-08	--	1.3038e-07	--		--	6.3794e-10	--	3.8939e-10	--	3.5838e-10	--	2.1727e-10	--	2.6884e-10	--	4.2034e-10	--	5.6203e-10		5.32646e-08	6.3794e-10
5.2083e-08	--	5.50356e-08	--	6.8292e-08	--	7.17232e-08	--	7.34052e-08	--	8.0942e-08	--	1.3628e-07	--		--	6.1374e-10	--	3.857e-10	--	3.501e-10	--	2.2251e-10	--	2.6985e-10	--	4.1158e-10	--	5.734e-10		5.2083e-08	6.1374e-10
5.19298e-08	--	5.55976e-08	--	6.81714e-08	--	7.3377e-08	--	7.32292e-08	--	8.08684e-08	--	1.3038e-07	--		--	6.2932e-10	--	3.8238e-10	--	3.4981e-10	--	2.2088e-10	--	2.5443e-10	--	4.4517e-10	--	5.6514e-10		5.19298e-08	6.2932e-10
5.2396e-08	--	5.56826e-08	--	6.81486e-08	--	7.23226e-08	--	7.39578e-08	--	8.32998e-08	--	1.318e-07	--		--	6.3864e-10	--	3.8694e-10	--	3.5975e-10	--	2.1553e-10	--	2.6222e-10	--	4.2044e-10	--	5.877e-10		5.2396e-08	6.3864e-10
5.27666e-08	--	5.5187e-08	--	6.86932e-08	--	7.12982e-08	--	7.41216e-08	--	8.49024e-08	--	1.2468e-07	--		--	6.3849e-10	--	3.8255e-10	--	3.5884e-10	--	2.2153e-10	--	2.6702e-10	--	4.2877e-10	--	5.9943e-10		5.27666e-08	6.3849e-10
5.36008e-08	--	5.40636e-08	--	6.7311e-08	--	7.19298e-08	--	7.3985e-08	--	8.3529e-08	--	1.3092e-07	--		--	6.3024e-10	--	3.9307e-10	--	3.6656e-10	--	2.1664e-10	--	2.7234e-10	--	4.3513e-10	--	5.9189e-10		5.36008e-08	6.3024e-10
5.22258e-08	--	5.50022e-08	--	6.76212e-08	--	7.36038e-08	--	7.35304e-08	--	8.2808e-08	--	1.252e-07	--		--	6.3106e-10	--	3.8945e-10	--	3.455e-10	--	2.2187e-10	--	2.786e-10	--	4.2933e-10	--	5.8657e-10		5.22258e-08	6.3106e-10
5.19062e-08	--	5.57492e-08	--	6.82044e-08	--	6.99116e-08	--	7.41414e-08	--	8.28334e-08	--	1.3232e-07	--		--	6.1885e-10	--	3.7844e-10	--	3.5973e-10	--	2.1567e-10	--	2.7681e-10	--	4.3221e-10	--	5.7555e-10		5.19062e-08	6.1885e-10
5.28382e-08	--	5.40264e-08	--	6.74108e-08	--	7.09306e-08	--	7.35104e-08	--	8.17072e-08	--	1.342e-07	--		--	6.1168e-10	--	3.829e-10	--	3.4573e-10	--	2.1535e-10	--	2.6897e-10	--	4.6074e-10	--	5.8434e-10		5.28382e-08	6.1168e-10
5.22742e-08	--	5.50272e-08	--	6.79812e-08	--	7.23938e-08	--	7.34268e-08	--	9.0928e-08	--	1.2376e-07	--		--	6.1498e-10	--	3.8615e-10	--	3.4767e-10	--	2.2107e-10	--	2.7533e-10	--	4.479e-10	--	5.6018e-10		5.22742e-08	6.1498e-10
5.31376e-08	--	5.59478e-08	--	7.04474e-08	--	7.05304e-08	--	7.26066e-08	--	8.7811e-08	--	1.3786e-07	--		--	6.3178e-10	--	3.9679e-10	--	3.3491e-10	--	2.2088e-10	--	2.7329e-10	--	4.4462e-10	--	5.8655e-10		5.31376e-08	6.3178e-10
5.24586e-08	--	5.54518e-08	--	6.65758e-08	--	7.02966e-08	--	7.4098e-08	--	8.97988e-08	--	1.3412e-07	--		--	5.9413e-10	--	3.9273e-10	--	3.5022e-10	--	2.1874e-10	--	2.6513e-10	--	4.539e-10	--	5.763e-10		5.24586e-08	5.9413e-10
5.38516e-08	--	5.60548e-08	--	6.59608e-08	--	6.73104e-08	--	7.47784e-08	--	8.6442e-08	--	1.3704e-07	--		--	6.1776e-10	--	3.9078e-10	--	3.5148e-10	--	2.1963e-10	--	2.6785e-10	--	4.5753e-10	--	6.0246e-10		5.38516e-08	6.1776e-10
5.29142e-08	--	5.51698e-08	--	6.59242e-08	--	6.94576e-08	--	7.39098e-08	--	8.8044e-08	--	1.3726e-07	--		--	6.1525e-10	--	3.9003e-10	--	3.4517e-10	--	2.1706e-10	--	2.6479e-10	--	4.3775e-10	--	5.8959e-10		5.29142e-08	6.1525e-10
5.1856e-08	--	5.66318e-08	--	6.70144e-08	--	7.0256e-08	--	7.44266e-08	--	8.83414e-08	--	1.371e-07	--		--	6.1619e-10	--	3.9057e-10	--	3.4307e-10	--	2.1499e-10	--	2.6278e-10	--	4.4722e-10	--	5.7129e-10		5.1856e-08	6.1619e-10
5.17034e-08	--	5.60648e-08	--	6.78508e-08	--	7.29044e-08	--	7.39096e-08	--	8.85118e-08	--	1.3986e-07	--		--	6.1175e-10	--	3.8635e-10	--	3.5142e-10	--	2.1272e-10	--	2.6801e-10	--	4.7113e-10	--	5.7263e-10		5.17034e-08	6.1175e-10
5.20028e-08	--	5.5782e-08	--	6.7649e-08	--	7.1848e-08	--	7.3861e-08	--	8.86966e-08	--	1.3442e-07	--		--	6.2853e-10	--	3.9142e-10	--	3.3895e-10	--	2.1396e-10	--	2.6763e-10	--	4.7391e-10	--	5.735e-10		5.20028e-08	6.2853e-10
5.21596e-08	--	5.63914e-08	--	6.7714e-08	--	7.123e-08	--	7.36002e-08	--	8.40788e-08	--	1.4388e-07	--		--	6.467e-10	--	3.9537e-10	--	3.3784e-10	--	2.2316e-10	--	2.7535e-10	--	4.7325e-10	--	6.0686e-10		5.21596e-08	6.467e-10
5.1297e-08	--	5.64254e-08	--	6.7383e-08	--	6.96036e-08	--	7.21662e-08	--	9.54808e-08	--	1.349e-07	--		--	6.1761e-10	--	4.0131e-10	--	3.2957e-10	--	2.1638e-10	--	2.6422e-10	--	4.7258e-10	--	6.1267e-10		5.1297e-08	6.1761e-10
5.06206e-08	--	5.6856e-08	--	6.77936e-08	--	7.04782e-08	--	7.11798e-08	--	8.76416e-08	--	1.3858e-07	--		--	6.3031e-10	--	3.9597e-10	--	3.2625e-10	--	2.1874e-10	--	2.6746e-10	--	4.7284e-10	--	6.2208e-10		5.06206e-08	6.3031e-10
5.119e-08	--	5.48538e-08	--	6.68984e-08	--	7.00734e-08	--	7.50458e-08	--	9.07592e-08	--	1.3594e-07	--		--	6.289e-10	--	4.0255e-10	--	3.2871e-10	--	2.203e-10	--	2.7562e-10	--	4.4522e-10	--	6.3085e-10		5.119e-08	6.289e-10
5.20246e-08	--	5.45822e-08	--	6.82038e-08	--	7.09218e-08	--	7.09584e-08	--	8.22198e-08	--	1.3896e-07	--		--	6.1974e-10	--	3.976e-10	--	3.4363e-10	--	2.1743e-10	--	2.7641e-10	--	4.5787e-10	--	6.1587e-10		5.20246e-08	6.1974e-10
5.24136e-08	--	5.41594e-08	--	6.72014e-08	--	7.08036e-08	--	7.41614e-08	--	8.12876e-08	--	1.368e-07	--		--	6.2029e-10	--	3.7571e-10	--	3.3201e-10	--	2.2047e-10	--	2.6524e-10	--	4.5188e-10	--	6.2856e-10		5.24136e-08	6.2029e-10
5.31782e-08	--	5.42066e-08	--	6.77512e-08	--	7.13056e-08	--	7.15416e-08	--	9.15196e-08	--	1.4284e-07	--		--	6.3949e-10	--	3.8205e-10	--	3.3313e-10	--	2.2305e-10	--	2.6993e-10	--	4.7253e-10	--	6.1366e-10		5.31782e-08	6.3949e-10
5.32806e-08	--	5.66536e-08	--	6.7735e-08	--	7.24662e-08	--	7.35294e-08	--	9.28304e-08	--	1.3934e-07	--		--	6.4354e-10	--	3.7899e-10	--	3.3598e-10	--	2.3079e-10	--	2.7216e-10	--	4.7801e-10	--	6.3164e-10		5.32806e-08	6.4354e-10
5.41094e-08	--	5.6761e-08	--	6.7972e-08	--	7.04602e-08	--	7.31858e-08	--	9.01202e-08	--	1.3634e-07	--		--	6.3646e-10	--	3.8295e-10	--	3.3399e-10	--	2.2044e-10	--	2.6047e-10	--	4.7001e-10	--	6.0529e-10		5.41094e-08	6.3646e-10
5.03646e-08	--	5.50484e-08	--	6.69616e-08	--	7.11126e-08	--	7.12774e-08	--	8.85234e-08	--	1.695e-07	--		--	6.4186e-10	--	3.9245e-10	--	3.3373e-10	--	2.1354e-10	--	2.5984e-10	--	4.9001e-10	--	6.0054e-10		5.03646e-08	6.4186e-10
5.10252e-08	--	5.54638e-08	--	6.71638e-08	--	6.95806e-08	--	7.29502e-08	--	8.78136e-08	--	1.251e-07	--		--	6.4721e-10	--	3.8452e-10	--	3.3072e-10	--	2.2612e-10	--	2.6245e-10	--	5.0529e-10	--	6.0712e-10		5.10252e-08	6.4721e-10
5.0402e-08	--	5.58158e-08	--	6.69804e-08	--	7.08386e-08	--	7.32842e-08	--	8.8426e-08	--	1.289e-07	--		--	6.3072e-10	--	3.8655e-10	--	3.3967e-10	--	2.2166e-10	--	2.5332e-10	--	4.9655e-10	--	6.4834e-10		5.0402e-08	6.3072e-10
5.182e-08	--	5.50368e-08	--	6.57038e-08	--	6.96442e-08	--	7.25648e-08	--	8.17018e-08	--	1.3498e-07	--		--	6.4311e-10	--	3.9107e-10	--	3.3922e-10	--	2.2164e-10	--	2.5497e-10	--	4.9391e-10	--	6.3312e-10		5.182e-08	6.4311e-10
5.21088e-08	--	5.6344e-08	--	6.41372e-08	--	7.17392e-08	--	7.24744e-08	--	8.18232e-08	--	1.3608e-07	--		--	6.516e-10	--	4.0068e-10	--	3.4552e-10	--	2.2201e-10	--	2.5968e-10	--	5.0087e-10	--	6.2474e-10		5.21088e-08	6.516e-10
5.17786e-08	--	5.56266e-08	--	6.55738e-08	--	6.93402e-08	--	7.20326e-08	--	8.974e-08	--	1.3772e-07	--		--	6.4251e-10	--	3.9712e-10	--	3.6107e-10	--	2.2025e-10	--	2.5494e-10	--	4.9906e-10	--	6.1529e-10		5.17786e-08	6.4251e-10
5.25086e-08	--	5.46318e-08	--	6.82502e-08	--	6.95834e-08	--	6.99464e-08	--	8.92086e-08	--	1.4084e-07	--		--	6.5589e-10	--	3.8641e-10	--	3.4328e-10	--	2.1629e-10	--	2.6243e-10	--	4.9343e-10	--	6.1388e-10		5.25086e-08	6.5589e-10
5.2087e-08	--	5.47924e-08	--	6.69068e-08	--	6.92184e-08	--	7.17084e-08	--	9.05056e-08	--	1.3574e-07	--		--	6.4959e-10	--	3.8819e-10	--	3.4168e-10	--	2.2788e-10	--	2.6241e-10	--	4.8517e-10	--	6.1546e-10		5.2087e-08	6.4959e-10
5.11198e-08	--	5.46096e-08	--	6.58984e-08	--	6.92738e-08	--	6.91688e-08	--	8.84986e-08	--	1.3492e-07	--		--	6.5029e-10	--	3.8091e-10	--	3.4365e-10	--	2.2976e-10	--	2.6416e-10	--	4.8382e-10	--	6.1339e-10		5.11198e-08	6.5029e-10
5.21102e-08	--	5.43192e-08	--	6.51064e-08	--	6.86178e-08	--	6.99688e-08	--	8.711e-08	--	1.3486e-07	--		--	6.5039e-10	--	3.8897e-10	--	3.5148e-10	--	2.2984e-10	--	2.6052e-10	--	4.7952e-10	--	6.6971e-10		5.21102e-08	6.5039e-10
5.26732e-08	--	5.4464e-08	--	6.67748e-08	--	6.89984e-08	--	6.94964e-08	--	8.65004e-08	--	1.3274e-07	--		--	6.5813e-10	--	3.7442e-10	--	3.5509e-10	--	2.2803e-10	--	2.6726e-10	--	4.9825e-10	--	6.594e-10		5.26732e-08	6.5813e-10
5.15686e-08	--	5.39146e-08	--	6.66594e-08	--	6.93526e-08	--	7.00352e-08	--	8.70828e-08	--	1.2816e-07	--		--	6.4299e-10	--	3.891e-10	--	3.5252e-10	--	2.3079e-10	--	2.6656e-10	--	4.8273e-10	--	6.6685e-10		5.15686e-08	6.4299e-10
5.25332e-08	--	5.43992e-08	--	6.76964e-08	--	6.74782e-08	--	7.07614e-08	--	8.75804e-08	--	1.3202e-07	--		--	6.7215e-10	--	3.8861e-10	--	3.5192e-10	--	2.2276e-10	--	2.6555e-10	--	4.9496e-10	--	6.8334e-10		5.25332e-08	6.7215e-10
5.26048e-08	--	5.39338e-08	--	6.89326e-08	--	6.88614e-08	--	6.8856e-08	--	8.6765e-08	--	1.3046e-07	--		--	6.597e-10	--	3.7428e-10	--	3.5696e-10	--	2.3332e-10	--	2.6629e-10	--	4.7193e-10	--	6.6882e-10		5.26048e-08	6.597e-10
5.15784e-08	--	5.42062e-08	--	6.7777e-08	--	6.93146e-08	--	6.81248e-08	--	8.4763e-08	--	1.2692e-07	--		--	6.5005e-10	--	3.7747e-10	--	3.5103e-10	--	2.2705e-10	--	2.6411e-10	--	4.8485e-10	--	6.7581e-10		5.15784e-08	6.5005e-10
5.2203e-08	--	5.47708e-08	--	6.9155e-08	--	6.93202e-08	--	6.82148e-08	--	8.49194e-08	--	1.2776e-07	--		--	6.8121e-10	--	3.661e-10	--	3.4806e-10	--	2.2965e-10	--	2.5889e-10	--	4.6332e-10	--	6.4616e-10		5.2203e-08	6.8121e-10
5.32662e-08	--	5.48292e-08	--	6.82514e-08	--	7.08984e-08	--	6.9221e-08	--	9.22398e-08	--	1.3108e-07	--		--	6.5718e-10	--	3.7158e-10	--	3.4745e-10	--	2.2881e-10	--	2.6031e-10	--	4.8293e-10	--	6.281e-10		5.32662e-08	6.5718e-10
5.25274e-08	--	5.48256e-08	--	6.6602e-08	--	7.0851e-08	--	6.76578e-08	--	9.1689e-08	--	1.3224e-07	--		--	6.8311e-10	--	3.8003e-10	--	3.5326e-10	--	2.359e-10	--	2.7283e-10	--	4.7484e-10	--	6.0657e-10		5.25274e-08	6.8311e-10
5.13526e-08	--	5.56868e-08	--	6.9931e-08	--	7.1427e-08	--	6.58564e-08	--	8.74378e-08	--	1.3024e-07	--		--	6.5859e-10	--	3.7914e-10	--	3.5166e-10	--	2.3381e-10	--	2.7459e-10	--	4.831e-10	--	6.2898e-10		5.13526e-08	6.5859e-10
5.16642e-08	--	5.65558e-08	--	6.91466e-08	--	7.12196e-08	--	6.75288e-08	--	9.10812e-08	--	1.3428e-07	--		--	6.4991e-10	--	3.8098e-10	--	3.5074e-10	--	2.2785e-10	--	2.6698e-10	--	4.8192e-10	--	6.5247e-10		5.16642e-08	6.4991e-10
5.15346e-08	--	5.6609e-08	--	6.92838e-08	--	6.96494e-08	--	6.78916e-08	--	8.93452e-08	--	1.3004e-07	--		--	6.3755e-10	--	3.8023e-10	--	3.3842e-10	--	2.3177e-10	--	2.7022e-10	--	4.6717e-10	--	6.5213e-10		5.15346e-08	6.3755e-10
5.1704e-08	--	5.62328e-08	--	6.95608e-08	--	6.9619e-08	--	6.96386e-08	--	8.89114e-08	--	1.2606e-07	--		--	6.3696e-10	--	3.9655e-10	--	3.4839e-10	--	2.3103e-10	--	2.6693e-10	--	4.7096e-10	--	6.3355e-10		5.1704e-08	6.3696e-10
5.2379e-08	--	5.56168e-08	--	6.80846e-08	--	6.87308e-08	--	6.99406e-08	--	8.08612e-08	--	1.2832e-07	--		--	6.5272e-10	--	3.8838e-10	--	3.5404e-10	--	2.2467e-10	--	2.731e-10	--	4.7845e-10	--	6.5211e-10		5.2379e-08	6.5272e-10
5.14504e-08	--	5.7124e-08	--	6.7766e-08	--	7.0476e-08	--	7.0245e-08	--	8.22606e-08	--	1.2794e-07	--		--	6.1803e-10	--	3.7819e-10	--	3.4592e-10	--	2.2881e-10	--	2.7301e-10	--	4.9233e-10	--	6.3463e-10		5.14504e-08	6.1803e-10
4.98478e-08	--	5.61032e-08	--	6.82374e-08	--	7.12966e-08	--	7.03068e-08	--	8.4428e-08	--	1.244e-07	--		--	6.1549e-10	--	3.8293e-10	--	3.5796e-10	--	2.3095e-10	--	2.6861e-10	--	4.7858e-10	--	6.5348e-10		4.98478e-08	6.1549e-10
5.13662e-08	--	5.65994e-08	--	6.80898e-08	--	7.17582e-08	--	6.85816e-08	--	8.74852e-08	--	1.2758e-07	--		--	6.5478e-10	--	3.6523e-10	--	3.4591e-10	--	2.268e-10	--	2.6414e-10	--	4.9117e-10	--	6.525e-10		5.13662e-08	6.5478e-10
5.1029e-08	--	5.71914e-08	--	6.60174e-08	--	7.1442e-08	--	6.9061e-08	--	8.8178e-08	--	1.2442e-07	--		--	6.4747e-10	--	3.6805e-10	--	3.4772e-10	--	2.1922e-10	--	2.6647e-10	--	4.8242e-10	--	6.1979e-10		5.1029e-08	6.4747e-10
5.37218e-08	--	5.7954e-08	--	6.73824e-08	--	7.06562e-08	--	7.09186e-08	--	8.75084e-08	--	1.2408e-07	--		--	6.4905e-10	--	3.9028e-10	--	3.5711e-10	--	2.2192e-10	--	2.5647e-10	--	4.9342e-10	--	6.3545e-10		5.37218e-08	6.4905e-10
5.37122e-08	--	5.72184e-08	--	6.65834e-08	--	7.02626e-08	--	7.07532e-08	--	8.73302e-08	--	1.2802e-07	--		--	6.7033e-10	--	3.8863e-10	--	3.5068e-10	--	2.238e-10	--	2.5485e-10	--	4.8557e-10	--	6.3682e-10		5.37122e-08	6.7033e-10
5.36348e-08	--	5.69878e-08	--	6.62448e-08	--	7.11976e-08	--	7.14754e-08	--	8.94384e-08	--	1.3496e-07	--		--	6.6851e-10	--	3.7845e-10	--	3.5296e-10	--	2.2524e-10	--	2.5551e-10	--	4.8269e-10	--	6.314e-10		5.36348e-08	6.6851e-10
5.36186e-08	--	5.64732e-08	--	6.5884e-08	--	7.07044e-08	--	7.13236e-08	--	8.83528e-08	--	1.3742e-07	--		--	6.6773e-10	--	3.8092e-10	--	3.6459e-10	--	2.2286e-10	--	2.6333e-10	--	4.6097e-10	--	6.5543e-10		5.36186e-08	6.6773e-10
5.20998e-08	--	5.70624e-08	--	6.60972e-08	--	6.98252e-08	--	7.2374e-08	--	8.98182e-08	--	1.3508e-07	--		--	6.6136e-10	--	3.8366e-10	--	3.6449e-10	--	2.3488e-10	--	2.5187e-10	--	4.683e-10	--	6.401e-10		5.20998e-08	6.6136e-10
5.06634e-08	--	5.66906e-08	--	6.52352e-08	--	7.12226e-08	--	7.14056e-08	--	9.13786e-08	--	1.365e-07	--		--	6.8252e-10	--	3.7965e-10	--	3.4889e-10	--	2.3523e-10	--	2.5287e-10	--	4.61e-10	--	6.2646e-10		5.06634e-08	6.8252e-10
4.94838e-08	--	5.60176e-08	--	6.541e-08	--	7.108e-08	--	7.27e-08	--	8.98284e-08	--	1.3124e-07	--		--	6.7476e-10	--	3.9109e-10	--	3.5157e-10	--	2.3221e-10	--	2.5665e-10	--	4.6103e-10	--	6.5659e-10		4.94838e-08	6.7476e-10
4.9364e-08	--	5.64202e-08	--	6.33202e-08	--	6.97662e-08	--	7.1384e-08	--	8.87042e-08	--	1.2384e-07	--		--	6.722e-10	--	3.807e-10	--	3.4517e-10	--	2.293e-10	--	2.633e-10	--	4.4911e-10	--	6.6524e-10		4.9364e-08	6.722e-10
5.03146e-08	--	5.6903e-08	--	6.6115e-08	--	7.08072e-08	--	7.2974e-08	--	8.86674e-08	--	1.267e-07	--		--	6.708e-10	--	3.8982e-10	--	3.5128e-10	--	2.3526e-10	--	2.7774e-10	--	4.6569e-10	--	6.4838e-10		5.03146e-08	6.708e-10
5.07962e-08	--	5.60856e-08	--	6.42654e-08	--	7.04078e-08	--	7.0817e-08	--	8.73192e-08	--	1.289e-07	--		--	7.0088e-10	--	3.899e-10	--	3.4529e-10	--	2.3819e-10	--	2.7307e-10	--	4.7318e-10	--	6.4781e-10		5.07962e-08	7.0088e-10
5.09326e-08	--	5.52394e-08	--	6.60088e-08	--	7.00138e-08	--	7.2093e-08	--	8.69678e-08	--	1.3216e-07	--		--	6.9053e-10	--	3.8081e-10	--	3.51e-10	--	2.3667e-10	--	2.7074e-10	--	4.429e-10	--	6.1875e-10		5.09326e-08	6.9053e-10
5.1347e-08	--	5.46786e-08	--	6.4188e-08	--	7.06974e-08	--	7.11968e-08	--	8.57054e-08	--	1.3064e-07	--		--	6.9493e-10	--	3.8306e-10	--	3.4892e-10	--	2.3343e-10	--	2.6892e-10	--	4.5332e-10	--	6.3764e-10		5.1347e-08	6.9493e-10
5.15394e-08	--	5.54568e-08	--	6.52528e-08	--	7.2071e-08	--	7.2348e-08	--	8.38344e-08	--	1.2744e-07	--		--	6.7585e-10	--	3.8276e-10	--	3.4497e-10	--	2.3406e-10	--	2.7598e-10	--	4.5978e-10	--	6.3552e-10		5.15394e-08	6.7585e-10
5.16786e-08	--	5.5113e-08	--	6.62452e-08	--	7.2051e-08	--	6.9803e-08	--	8.5682e-08	--	1.3108e-07	--		--	6.8393e-10	--	3.8233e-10	--	3.476e-10	--	2.3508e-10	--	2.7701e-10	--	4.4969e-10	--	6.3715e-10		5.16786e-08	6.8393e-10
5.18212e-08	--	5.51132e-08	--	6.53506e-08	--	7.13942e-08	--	7.10004e-08	--	8.62508e-08	--	1.24e-07	--		--	6.8757e-10	--	3.805e-10	--	3.431e-10	--	2.3065e-10	--	2.7891e-10	--	4.6085e-10	--	6.2896e-10		5.18212e-08	6.8757e-10
4.96012e-08	--	5.5832e-08	--	6.61562e-08	--	7.14734e-08	--	7.06158e-08	--	8.50116e-08	--	1.222e-07	--		--	6.645e-10	--	3.7867e-10	--	3.5495e-10	--	2.2802e-10	--	2.8475e-10	--	4.5528e-10	--	6.1246e-10		4.96012e-08	6.645e-10
5.14846e-08	--	5.52058e-08	--	6.44358e-08	--	7.22254e-08	--	7.20728e-08	--	8.40646e-08	--	1.2576e-07	--		--	6.6483e-10	--	3.9659e-10	--	3.5883e-10	--	2.2921e-10	--	2.6874e-10	--	4.6038e-10	--	6.1062e-10		5.14846e-08	6.6483e-10
5.13014e-08	--	5.61634e-08	--	6.53396e-08	--	7.2249e-08	--	7.15292e-08	--	8.51784e-08	--	1.2788e-07	--		--	6.7652e-10	--	4.0606e-10	--	3.5871e-10	--	2.3441e-10	--	2.7844e-10	--	4.6448e-10	--	6.0423e-10		5.13014e-08	6.7652e-10
5.1323e-08	--	5.49418e-08	--	6.56018e-08	--	7.14188e-08	--	6.95744e-08	--	8.73576e-08	--	1.312e-07	--		--	6.638e-10	--	3.9605e-10	--	3.5406e-10	--	2.3388e-10	--	2.8825e-10	--	4.3313e-10	--	6.0848e-10		5.1323e-08	6.638e-10
5.2693e-08	--	5.49434e-08	--	6.605e-08	--	7.15442e-08	--	7.16992e-08	--	8.50834e-08	--	1.2496e-07	--		--	6.6131e-10	--	3.9304e-10	--	3.5316e-10	--	2.3419e-10	--	2.9317e-10	--	4.7188e-10	--	6.4096e-10		5.2693e-08	6.6131e-10
5.30604e-08	--	5.4822e-08	--	6.51216e-08	--	7.13006e-08	--	7.21326e-08	--	8.5397e-08	--	1.2528e-07	--		--	6.775e-10	--	4.027e-10	--	3.5334e-10	--	2.3766e-10	--	2.9651e-10	--	4.7401e-10	--	6.2673e-10		5.30604e-08	6.775e-10
5.0966e-08	--	5.48538e-08	--	6.52134e-08	--	7.04438e-08	--	7.3062e-08	--	8.39128e-08	--	1.2648e-07	--		--	6.7469e-10	--	4.0597e-10	--	3.5431e-10	--	2.3132e-10	--	2.8442e-10	--	4.8143e-10	--	6.1351e-10		5.0966e-08	6.7469e-10
5.19132e-08	--	5.4846e-08	--	6.73868e-08	--	7.10788e-08	--	7.24166e-08	--	8.61024e-08	--	1.3028e-07	--		--	6.7457e-10	--	4.0185e-10	--	3.5634e-10	--	2.3536e-10	--	2.8354e-10	--	5.0252e-10	--	6.2081e-10		5.19132e-08	6.7457e-10
5.25132e-08	--	5.48378e-08	--	6.80234e-08	--	7.0927e-08	--	7.07308e-08	--	8.66666e-08	--	1.2282e-07	--		--	6.5675e-10	--	4.0879e-10	--	3.5452e-10	--	2.3078e-10	--	2.8943e-10	--	4.7916e-10	--	6.3108e-10		5.25132e-08	6.5675e-10
5.10884e-08	--	5.58768e-08	--	6.76762e-08	--	7.10364e-08	--	6.90874e-08	--	8.84696e-08	--	1.3476e-07	--		--	6.5591e-10	--	4.0364e-10	--	3.6564e-10	--	2.3081e-10	--	2.9479e-10	--	4.8421e-10	--	6.6602e-10		5.10884e-08	6.5591e-10
5.16886e-08	--	5.48456e-08	--	6.72788e-08	--	7.21734e-08	--	6.92974e-08	--	8.46772e-08	--	1.251e-07	--		--	6.5757e-10	--	4.0239e-10	--	3.503e-10	--	2.4707e-10	--	2.9861e-10	--	4.9467e-10	--	6.71e-10		5.16886e-08	6.5757e-10
5.19066e-08	--	5.36792e-08	--	6.79904e-08	--	7.04212e-08	--	7.05644e-08	--	8.73816e-08	--	1.2372e-07	--		--	6.6297e-10	--	4.0982e-10	--	3.4208e-10	--	2.4135e-10	--	2.8736e-10	--	5.0042e-10	--	6.7184e-10		5.19066e-08	6.6297e-10
5.16962e-08	--	5.43574e-08	--	6.71494e-08	--	6.97676e-08	--	6.86872e-08	--	8.48502e-08	--	1.3096e-07	--		--	6.8082e-10	--	4.0856e-10	--	3.6156e-10	--	2.424e-10	--	2.8153e-10	--	4.9392e-10	--	6.6742e-10		5.16962e-08	6.8082e-10
5.10552e-08	--	5.48438e-08	--	6.5664e-08	--	6.93804e-08	--	7.07502e-08	--	8.6911e-08	--	1.3322e-07	--		--	6.6657e-10	--	4.1047e-10	--	3.6444e-10	--	2.4301e-10	--	2.7986e-10	--	5.213e-10	--	6.8266e-10		5.10552e-08	6.6657e-10
5.07304e-08	--	5.5721e-08	--	6.66306e-08	--	6.68022e-08	--	7.13078e-08	--	8.50594e-08	--	1.2962e-07	--		--	6.5925e-10	--	3.9986e-10	--	3.475e-10	--	2.3454e-10	--	2.9027e-10	--	5.0214e-10	--	7.0232e-10		5.07304e-08	6.5925e-10
5.12078e-08	--	5.5772e-08	--	6.50622e-08	--	6.68588e-08	--	7.09108e-08	--	8.47958e-08	--	1.2332e-07	--		--	6.6006e-10	--	4.0897e-10	--	3.5246e-10	--	2.3453e-10	--	2.8894e-10	--	4.9183e-10	--	7.1012e-10		5.12078e-08	6.6006e-10
5.21936e-08	--	5.50302e-08	--	6.56122e-08	--	6.8636e-08	--	7.17232e-08	--	8.68096e-08	--	1.2606e-07	--		--	6.7449e-10	--	4.0731e-10	--	3.5263e-10	--	2.3709e-10	--	2.9245e-10	--	4.9113e-10	--	6.9314e-10		5.21936e-08	6.7449e-10
5.20114e-08	--	5.50756e-08	--	6.6233e-08	--	6.9886e-08	--	7.27802e-08	--	8.68858e-08	--	1.2134e-07	--		--	6.6168e-10	--	4.1606e-10	--	3.5628e-10	--	2.2997e-10	--	2.8938e-10	--	4.7468e-10	--	6.8303e-10		5.20114e-08	6.6168e-10
5.17364e-08	--	5.50548e-08	--	6.69136e-08	--	7.16608e-08	--	7.07984e-08	--	8.8434e-08	--	1.2118e-07	--		--	6.7357e-10	--	4.0625e-10	--	3.5216e-10	--	2.3234e-10	--	2.9058e-10	--	4.9265e-10	--	6.7924e-10		5.17364e-08	6.7357e-10
5.17466e-08	--	5.56698e-08	--	6.8091e-08	--	7.05604e-08	--	7.08158e-08	--	8.6643e-08	--	1.2408e-07	--		--	6.5643e-10	--	4.0765e-10	--	3.377e-10	--	2.3723e-10	--	2.9137e-10	--	4.9334e-10	--	6.6526e-10		5.17466e-08	6.5643e-10
5.06034e-08	--	5.56126e-08	--	6.62556e-08	--	7.02666e-08	--	7.05748e-08	--	8.4923e-08	--	1.1934e-07	--		--	6.673e-10	--	3.9847e-10	--	3.303e-10	--	2.3813e-10	--	2.9224e-10	--	4.8864e-10	--	6.8537e-10		5.06034e-08	6.673e-10
5.03666e-08	--	5.52838e-08	--	6.64944e-08	--	7.142e-08	--	7.2825e-08	--	8.36014e-08	--	1.197e-07	--		--	6.7693e-10	--	4.0721e-10	--	3.4285e-10	--	2.314e-10	--	2.8264e-10	--	5.1054e-10	--	6.5452e-10		5.03666e-08	6.7693e-10
5.17878e-08	--	5.4426e-08	--	6.5996e-08	--	6.99958e-08	--	7.28434e-08	--	8.69222e-08	--	1.1716e-07	--		--	6.7628e-10	--	4.0441e-10	--	3.5487e-10	--	2.3458e-10	--	2.831e-10	--	5.2391e-10	--	6.8256e-10		5.17878e-08	6.7628e-10
5.14998e-08	--	5.34748e-08	--	6.54722e-08	--	6.9175e-08	--	7.10462e-08	--	8.63926e-08	--	1.1898e-07	--		--	6.7578e-10	--	4.0295e-10	--	3.4148e-10	--	2.4014e-10	--	2.8436e-10	--	5.1567e-10	--	6.7196e-10		5.14998e-08	6.7578e-10
5.18704e-08	--	5.40702e-08	--	6.70974e-08	--	7.15492e-08	--	7.18896e-08	--	8.67442e-08	--	1.1792e-07	--		--	6.8555e-10	--	4.0003e-10	--	3.3626e-10	--	2.4202e-10	--	2.7849e-10	--	5.2671e-10	--	6.7413e-10		5.18704e-08	6.8555e-10
5.17176e-08	--	5.45352e-08	--	6.5704e-08	--	7.06452e-08	--	7.17932e-08	--	8.45548e-08	--	1.1276e-07	--		--	6.7027e-10	--	4.0138e-10	--	3.3285e-10	--	2.3623e-10	--	2.7618e-10	--	5.2492e-10	--	6.7032e-10		5.17176e-08	6.7027e-10
5.212e-08	--	5.42684e-08	--	6.65838e-08	--	6.96002e-08	--	7.1848e-08	--	8.3843e-08	--	1.1866e-07	--		--	6.7677e-10	--	4.0871e-10	--	3.4363e-10	--	2.3372e-10	--	2.7796e-10	--	4.9607e-10	--	6.7898e-10		5.212e-08	6.7677e-10
5.11058e-08	--	5.36652e-08	--	6.58696e-08	--	7.03434e-08	--	7.19114e-08	--	8.35628e-08	--	1.1942e-07	--		--	7.0027e-10	--	4.1684e-10	--	3.3834e-10	--	2.4379e-10	--	2.7033e-10	--	4.8428e-10	--	6.7492e-10		5.11058e-08	7.0027e-10
5.19242e-08	--	5.2617e-08	--	6.74354e-08	--	7.03924e-08	--	7.04162e-08	--	8.2753e-08	--	1.251e-07	--		--	6.8436e-10	--	4.1387e-10	--	3.3549e-10	--	2.4452e-10	--	2.8052e-10	--	5.0055e-10	--	6.83e-10		5.19242e-08	6.8436e-10
5.05088e-08	--	5.24446e-08	--	6.67946e-08	--	6.8367e-08	--	7.04086e-08	--	8.5104e-08	--	1.2224e-07	--		--	6.9624e-10	--	4.09e-10	--	3.2369e-10	--	2.4719e-10	--	2.7471e-10	--	5.0573e-10	--	6.7409e-10		5.05088e-08	6.9624e-10
4.99794e-08	--	5.43146e-08	--	6.5929e-08	--	6.81266e-08	--	6.99246e-08	--	8.40192e-08	--	1.2548e-07	--		--	6.9953e-10	--	4.1414e-10	--	3.1595e-10	--	2.4624e-10	--	2.7835e-10	--	5.0318e-10	--	6.7103e-10		4.99794e-08	6.9953e-10
5.10188e-08	--	5.39272e-08	--	6.60114e-08	--	6.84688e-08	--	7.18554e-08	--	8.41276e-08	--	1.2552e-07	--		--	7.108e-10	--	4.1346e-10	--	3.214e-10	--	2.4422e-10	--	2.8525e-10	--	5.1012e-10	--	6.8097e-10		5.10188e-08	7.108e-10
5.06614e-08	--	5.40648e-08	--	6.54548e-08	--	6.71672e-08	--	7.25732e-08	--	8.5828e-08	--	1.2974e-07	--		--	6.8869e-10	--	4.1886e-10	--	3.2584e-10	--	2.4604e-10	--	2.8198e-10	--	5.101e-10	--	6.8888e-10		5.06614e-08	6.8869e-10
5.08786e-08	--	5.31902e-08	--	6.51416e-08	--	7.02672e-08	--	7.37538e-08	--	8.49366e-08	--	1.2194e-07	--		--	6.8386e-10	--	4.142e-10	--	3.2117e-10	--	2.4338e-10	--	2.7599e-10	--	4.842e-10	--	6.6064e-10		5.08786e-08	6.8386e-10
5.03422e-08	--	5.345e-08	--	6.5874e-08	--	7.07442e-08	--	7.58744e-08	--	8.40072e-08	--	1.2624e-07	--		--	6.833e-10	--	4.1459e-10	--	3.221e-10	--	2.512e-10	--	2.7909e-10	--	4.9671e-10	--	6.7586e-10		5.03422e-08	6.833e-10
5.0922e-08	--	5.2956e-08	--	6.57336e-08	--	7.14086e-08	--	7.37156e-08	--	8.22962e-08	--	1.2008e-07	--		--	6.8732e-10	--	4.1058e-10	--	3.2394e-10	--	2.5192e-10	--	2.742e-10	--	4.9796e-10	--	6.6146e-10		5.0922e-08	6.8732e-10
5.08684e-08	--	5.29368e-08	--	6.544e-08	--	7.268e-08	--	7.23066e-08	--	8.25994e-08	--	1.1344e-07	--		--	6.8304e-10	--	4.3168e-10	--	3.2655e-10	--	2.4516e-10	--	2.7705e-10	--	5.0673e-10	--	6.2436e-10		5.08684e-08	6.8304e-10
4.9533e-08	--	5.20788e-08	--	6.58972e-08	--	7.14704e-08	--	7.5471e-08	--	8.09794e-08	--	1.2088e-07	--		--	6.73e-10	--	4.3564e-10	--	3.3742e-10	--	2.4305e-10	--	2.6689e-10	--	4.8974e-10	--	6.4238e-10		4.9533e-08	6.73e-10
5.06092e-08	--	5.21592e-08	--	6.48016e-08	--	7.18772e-08	--	7.10972e-08	--	8.4788e-08	--	1.2454e-07	--		--	6.605e-10	--	4.1749e-10	--	3.3742e-10	--	2.371e-10	--	2.7531e-10	--	4.9578e-10	--	6.2145e-10		5.06092e-08	6.605e-10
5.0976e-08	--	5.17504e-08	--	6.5824e-08	--	7.08266e-08	--	7.37566e-08	--	8.43358e-08	--	1.2244e-07	--		--	6.6674e-10	--	4.1292e-10	--	3.3248e-10	--	2.3988e-10	--	2.7429e-10	--	4.8841e-10	--	6.6445e-10		5.0976e-08	6.6674e-10
5.14224e-08	--	5.32818e-08	--	6.75086e-08	--	7.2623e-08	--	7.601e-08	--	8.5158e-08	--	1.1638e-07	--		--	6.4953e-10	--	4.134e-10	--	3.368e-10	--	2.3736e-10	--	2.6968e-10	--	4.882e-10	--	6.0388e-10		5.14224e-08	6.4953e-10
5.1595e-08	--	5.34544e-08	--	6.57392e-08	--	7.0938e-08	--	7.32118e-08	--	8.61758e-08	--	1.2478e-07	--		--	6.5815e-10	--	4.2896e-10	--	3.4726e-10	--	2.4994e-10	--	2.6714e-10	--	4.9585e-10	--	5.9795e-10		5.1595e-08	6.5815e-10
5.26266e-08	--	5.31354e-08	--	6.7276e-08	--	7.15468e-08	--	7.14082e-08	--	8.3916e-08	--	1.1784e-07	--		--	6.6696e-10	--	4.262e-10	--	3.4539e-10	--	2.5913e-10	--	2.7364e-10	--	5.209e-10	--	6.0372e-10		5.26266e-08	6.6696e-10
5.14592e-08	--	5.30306e-08	--	6.75122e-08	--	7.17282e-08	--	7.2427e-08	--	8.54468e-08	--	1.238e-07	--		--	6.6885e-10	--	4.1802e-10	--	3.3575e-10	--	2.5418e-10	--	2.7706e-10	--	5.1568e-10	--	6.3503e-10		5.14592e-08	6.6885e-10
5.109e-08	--	5.26046e-08	--	6.90778e-08	--	7.23806e-08	--	7.19346e-08	--	8.52718e-08	--	1.2348e-07	--		--	6.5797e-10	--	4.1528e-10	--	3.4543e-10	--	2.5543e-10	--	2.8704e-10	--	4.9963e-10	--	6.372e-10		5.109e-08	6.5797e-10
5.24116e-08	--	5.3697e-08	--	6.76e-08	--	7.19636e-08	--	7.27094e-08	--	8.56484e-08	--	1.2666e-07	--		--	6.8188e-10	--	4.1987e-10	--	3.4727e-10	--	2.4567e-10	--	2.9029e-10	--	4.9646e-10	--	6.4264e-10		5.24116e-08	6.8188e-10
5.31262e-08	--	5.379e-08	--	6.7945e-08	--	7.21172e-08	--	7.3006e-08	--	8.34602e-08	--	1.2638e-07	--		--	6.8065e-10	--	4.1818e-10	--	3.4191e-10	--	2.451e-10	--	2.7932e-10	--	4.9832e-10	--	6.8649e-10		5.31262e-08	6.8065e-10
5.34436e-08	--	5.2563e-08	--	6.59984e-08	--	7.22718e-08	--	7.3509e-08	--	8.47554e-08	--	1.2802e-07	--		--	6.9331e-10	--	4.2126e-10	--	3.3895e-10	--	2.381e-10	--	2.7386e-10	--	4.9665e-10	--	6.5826e-10		5.34436e-08	6.9331e-10
5.26994e-08	--	5.35342e-08	--	6.68088e-08	--	7.24968e-08	--	7.40528e-08	--	8.2053e-08	--	1.2402e-07	--		--	6.8533e-10	--	4.356e-10	--	3.4328e-10	--	2.3856e-10	--	2.8238e-10	--	4.8465e-10	--	6.6478e-10		5.26994e-08	6.8533e-10
5.2555e-08	--	5.33176e-08	--	6.51248e-08	--	7.29502e-08	--	7.16044e-08	--	8.25506e-08	--	1.2684e-07	--		--	7.1402e-10	--	4.2773e-10	--	3.4488e-10	--	2.4072e-10	--	2.8906e-10	--	4.7784e-10	--	6.661e-10		5.2555e-08	7.1402e-10
5.16112e-08	--	5.34508e-08	--	6.6052e-08	--	7.2627e-08	--	7.06958e-08	--	8.24568e-08	--	1.2524e-07	--		--	6.9113e-10	--	4.3092e-10	--	3.4745e-10	--	2.3824e-10	--	2.7447e-10	--	4.8337e-10	--	6.7217e-10		5.16112e-08	6.9113e-10
5.16654e-08	--	5.30916e-08	--	6.54402e-08	--	7.25376e-08	--	7.4576e-08	--	8.3748e-08	--	1.2308e-07	--		--	7.1223e-10	--	4.2737e-10	--	3.5268e-10	--	2.4687e-10	--	2.7461e-10	--	4.8433e-10	--	6.5053e-10		5.16654e-08	7.1223e-10
5.20286e-08	--	5.26012e-08	--	6.50696e-08	--	7.10114e-08	--	7.28914e-08	--	8.47872e-08	--	1.2614e-07	--		--	6.9353e-10	--	4.2984e-10	--	3.5242e-10	--	2.3827e-10	--	2.7519e-10	--	5.0805e-10	--	6.6476e-10		5.20286e-08	6.9353e-10
5.16468e-08	--	5.29056e-08	--	6.71258e-08	--	7.125e-08	--	7.37394e-08	--	8.34334e-08	--	1.2078e-07	--		--	6.793e-10	--	4.3644e-10	--	3.4165e-10	--	2.3685e-10	--	2.7146e-10	--	5.1522e-10	--	6.563e-10		5.16468e-08	6.793e-10
5.15294e-08	--	5.29354e-08	--	6.59076e-08	--	7.09012e-08	--	7.37082e-08	--	8.59144e-08	--	1.2314e-07	--		--	6.7898e-10	--	4.4985e-10	--	3.4914e-10	--	2.375e-10	--	2.7117e-10	--	5.1999e-10	--	6.6407e-10		5.15294e-08	6.7898e-10
5.29134e-08	--	5.82922e-08	--	6.6374e-08	--	7.02618e-08	--	7.376e-08	--	8.48152e-08	--	1.2304e-07	--		--	6.821e-10	--	4.3536e-10	--	3.4358e-10	--	2.4484e-10	--	2.6895e-10	--	5.1986e-10	--	6.5014e-10		5.29134e-08	6.821e-10
5.30564e-08	--	5.82472e-08	--	6.58488e-08	--	7.08192e-08	--	7.26824e-08	--	8.40964e-08	--	1.1338e-07	--		--	6.7914e-10	--	4.3384e-10	--	3.3589e-10	--	2.474e-10	--	2.7171e-10	--	5.2427e-10	--	6.4964e-10		5.30564e-08	6.7914e-10
5.21014e-08	--	5.83276e-08	--	6.63324e-08	--	6.95668e-08	--	7.36648e-08	--	8.75944e-08	--	1.1916e-07	--		--	6.7911e-10	--	4.3317e-10	--	3.4771e-10	--	2.5182e-10	--	2.8863e-10	--	5.1034e-10	--	6.3302e-10		5.21014e-08	6.7911e-10
5.25504e-08	--	5.79102e-08	--	6.56314e-08	--	7.04062e-08	--	7.23846e-08	--	8.44714e-08	--	1.1608e-07	--		--	6.8458e-10	--	4.35e-10	--	3.478e-10	--	2.565e-10	--	2.8932e-10	--	5.0344e-10	--	6.5196e-10		5.25504e-08	6.8458e-10
5.32406e-08	--	5.83654e-08	--	6.71856e-08	--	6.97968e-08	--	7.38456e-08	--	8.47744e-08	--	1.2182e-07	--		--	6.9776e-10	--	4.4521e-10	--	3.4558e-10	--	2.4769e-10	--	2.8363e-10	--	5.2878e-10	--	6.6723e-10		5.32406e-08	6.9776e-10
5.32522e-08	--	5.93262e-08	--	6.51598e-08	--	6.9407e-08	--	7.42392e-08	--	8.53106e-08	--	1.2342e-07	--		--	6.9247e-10	--	4.4217e-10	--	3.4157e-10	--	2.4675e-10	--	2.8216e-10	--	5.2553e-10	--	7.0565e-10		5.32522e-08	6.9247e-10
5.24568e-08	--	5.9611e-08	--	6.53322e-08	--	7.06432e-08	--	7.38324e-08	--	8.49628e-08	--	1.262e-07	--		--	7.0746e-10	--	4.4079e-10	--	3.4994e-10	--	2.3843e-10	--	2.8486e-10	--	5.5909e-10	--	7.0117e-10		5.24568e-08	7.0746e-10
5.15198e-08	--	5.8784e-08	--	6.31596e-08	--	6.90026e-08	--	7.48406e-08	--	8.79864e-08	--	1.2276e-07	--		--	7.0878e-10	--	4.4953e-10	--	3.566e-10	--	2.4851e-10	--	2.9233e-10	--	5.4592e-10	--	6.8193e-10		5.15198e-08	7.0878e-10
5.19036e-08	--	5.89748e-08	--	6.5315e-08	--	6.87084e-08	--	7.36244e-08	--	8.77292e-08	--	1.312e-07	--		--	7.2358e-10	--	4.3878e-10	--	3.5898e-10	--	2.5447e-10	--	2.8483e-10	--	5.4325e-10	--	6.9202e-10		5.19036e-08	7.2358e-10
5.1784e-08	--	5.92956e-08	--	6.59514e-08	--	6.97766e-08	--	7.27834e-08	--	8.66822e-08	--	1.2446e-07	--		--	7.0524e-10	--	4.3328e-10	--	3.6373e-10	--	2.5125e-10	--	2.8284e-10	--	5.5223e-10	--	6.9148e-10		5.1784e-08	7.0524e-10
5.17286e-08	--	5.93674e-08	--	6.45888e-08	--	6.96402e-08	--	7.0431e-08	--	8.84058e-08	--	1.256e-07	--		--	7.1161e-10	--	4.4521e-10	--	3.5886e-10	--	2.565e-10	--	2.8398e-10	--	5.5088e-10	--	6.8431e-10		5.17286e-08	7.1161e-10
5.17528e-08	--	5.8451e-08	--	6.53354e-08	--	6.97478e-08	--	6.97946e-08	--	8.794e-08	--	1.24e-07	--		--	6.8948e-10	--	4.4531e-10	--	3.5119e-10	--	2.5684e-10	--	2.8539e-10	--	5.6652e-10	--	6.9022e-10		5.17528e-08	6.8948e-10
5.24622e-08	--	5.86314e-08	--	6.59302e-08	--	6.98278e-08	--	7.05994e-08	--	8.74546e-08	--	1.204e-07	--		--	7.0415e-10	--	4.5177e-10	--	3.6041e-10	--	2.5401e-10	--	2.8661e-10	--	5.4603e-10	--	7.0134e-10		5.24622e-08	7.0415e-10
5.26856e-08	--	5.79562e-08	--	6.58298e-08	--	7.1398e-08	--	7.0925e-08	--	8.9931e-08	--	1.2388e-07	--		--	6.8374e-10	--	4.6673e-10	--	3.5815e-10	--	2.4851e-10	--	2.8619e-10	--	5.7069e-10	--	6.9305e-10		5.26856e-08	6.8374e-10
5.1637e-08	--	5.87266e-08	--	6.65918e-08	--	7.19514e-08	--	7.09598e-08	--	8.93146e-08	--	1.2718e-07	--		--	6.7808e-10	--	4.6141e-10	--	3.5342e-10	--	2.4003e-10	--	2.9779e-10	--	5.5328e-10	--	6.7818e-10		5.1637e-08	6.7808e-10
5.3252e-08	--	5.83724e-08	--	6.75852e-08	--	7.08376e-08	--	7.29288e-08	--	9.00862e-08	--	1.2616e-07	--		--	7.028e-10	--	4.7228e-10	--	3.5313e-10	--	2.4947e-10	--	3.0668e-10	--	5.6385e-10	--	6.7645e-10		5.3252e-08	7.028e-10
5.15386e-08	--	5.84232e-08	--	6.8085e-08	--	6.91116e-08	--	7.39244e-08	--	8.83328e-08	--	1.1946e-07	--		--	7.1579e-10	--	4.7194e-10	--	3.3866e-10	--	2.519e-10	--	2.9428e-10	--	5.4058e-10	--	6.8607e-10		5.15386e-08	7.1579e-10
5.14032e-08	--	5.7492e-08	--	6.7766e-08	--	6.94626e-08	--	7.46846e-08	--	8.96728e-08	--	1.223e-07	--		--	7.1759e-10	--	4.6983e-10	--	3.2943e-10	--	2.5056e-10	--	2.9761e-10	--	5.5078e-10	--	6.9727e-10		5.14032e-08	7.1759e-10
5.128e-08	--	5.79584e-08	--	6.63368e-08	--	6.92366e-08	--	7.3958e-08	--	8.67298e-08	--	1.2622e-07	--		--	7.4547e-10	--	4.7491e-10	--	3.3335e-10	--	2.5667e-10	--	2.9358e-10	--	5.3737e-10	--	6.7841e-10		5.128e-08	7.4547e-10
5.12044e-08	--	5.81304e-08	--	6.46234e-08	--	7.01412e-08	--	7.10796e-08	--	8.56886e-08	--	1.3132e-07	--		--	7.3115e-10	--	4.8602e-10	--	3.3627e-10	--	2.5089e-10	--	2.9309e-10	--	5.4161e-10	--	6.66e-10		5.12044e-08	7.3115e-10
5.13196e-08	--	5.94026e-08	--	6.5274e-08	--	6.99118e-08	--	7.11258e-08	--	8.37412e-08	--	1.2526e-07	--		--	7.167e-10	--	4.7601e-10	--	3.4371e-10	--	2.4515e-10	--	2.8753e-10	--	5.3479e-10	--	6.6416e-10		5.13196e-08	7.167e-10
4.99362e-08	--	5.80548e-08	--	6.7948e-08	--	7.04242e-08	--	7.05254e-08	--	8.46524e-08	--	1.2772e-07	--		--	7.4671e-10	--	4.6312e-10	--	3.388e-10	--	2.4352e-10	--	2.8969e-10	--	5.477e-10	--	6.9796e-10		4.99362e-08	7.4671e-10
5.15314e-08	--	5.74632e-08	--	6.59324e-08	--	7.0335e-08	--	6.94646e-08	--	8.45468e-08	--	1.2736e-07	--		--	7.1229e-10	--	4.854e-10	--	3.3232e-10	--	2.4124e-10	--	2.9253e-10	--	5.559e-10	--	6.5038e-10		5.15314e-08	7.1229e-10
5.08972e-08	--	5.79074e-08	--	6.5989e-08	--	6.92746e-08	--	6.8564e-08	--	8.52768e-08	--	1.2178e-07	--		--	7.2767e-10	--	4.7213e-10	--	3.2569e-10	--	2.5611e-10	--	2.9349e-10	--	5.6943e-10	--	6.5733e-10		5.08972e-08	7.2767e-10
5.16558e-08	--	5.65938e-08	--	6.7188e-08	--	7.0738e-08	--	6.90986e-08	--	8.52892e-08	--	1.2544e-07	--		--	6.8912e-10	--	4.9155e-10	--	3.2647e-10	--	2.4935e-10	--	2.8589e-10	--	5.5208e-10	--	6.5667e-10		5.16558e-08	6.8912e-10
5.15046e-08	--	5.77632e-08	--	6.60142e-08	--	7.01076e-08	--	6.90448e-08	--	8.4813e-08	--	1.2166e-07	--		--	6.8692e-10	--	4.8182e-10	--	3.2142e-10	--	2.5346e-10	--	2.8514e-10	--	5.6997e-10	--	6.6315e-10		5.15046e-08	6.8692e-10
5.00644e-08	--	5.7538e-08	--	6.5287e-08	--	7.04332e-08	--	7.28292e-08	--	8.64674e-08	--	1.1926e-07	--		--	7.1466e-10	--	4.7212e-10	--	3.3072e-10	--	2.553e-10	--	2.8586e-10	--	5.6939e-10	--	6.5401e-10		5.00644e-08	7.1466e-10
5.05158e-08	--	5.77498e-08	--	6.61222e-08	--	6.97248e-08	--	7.16274e-08	--	8.64736e-08	--	1.179e-07	--		--	7.0992e-10	--	4.5913e-10	--	3.5338e-10	--	2.6356e-10	--	2.7621e-10	--	5.5026e-10	--	6.4218e-10		5.05158e-08	7.0992e-10
5.15728e-08	--	5.83328e-08	--	6.56068e-08	--	6.79422e-08	--	7.20014e-08	--	8.36256e-08	--	1.1784e-07	--		--	7.1978e-10	--	4.555e-10	--	3.5452e-10	--	2.6994e-10	--	2.7081e-10	--	5.8623e-10	--	6.7601e-10		5.15728e-08	7.1978e-10
5.10256e-08	--	5.7079e-08	--	6.64814e-08	--	6.81778e-08	--	7.18086e-08	--	8.61748e-08	--	1.3904e-07	--		--	7.2195e-10	--	4.6083e-10	--	3.4235e-10	--	2.7651e-10	--	2.7399e-10	--	5.7843e-10	--	6.9116e-10		5.10256e-08	7.2195e-10
5.0923e-08	--	5.78314e-08	--	6.62744e-08	--	6.7817e-08	--	7.27082e-08	--	8.71522e-08	--	1.1534e-07	--		--	7.3416e-10	--	4.6242e-10	--	3.4571e-10	--	2.7127e-10	--	2.6967e-10	--	5.8597e-10	--	6.9404e-10		5.0923e-08	7.3416e-10
5.13062e-08	--	5.89304e-08	--	6.33296e-08	--	6.74736e-08	--	7.31828e-08	--	8.56386e-08	--	1.14e-07	--		--	7.4769e-10	--	4.5896e-10	--	3.4545e-10	--	2.7596e-10	--	2.7065e-10	--	5.7954e-10	--	6.976e-10		5.13062e-08	7.4769e-10
5.22614e-08	--	5.89366e-08	--	6.46346e-08	--	6.83318e-08	--	7.39798e-08	--	8.53912e-08	--	1.1132e-07	--		--	7.3232e-10	--	4.4904e-10	--	3.5188e-10	--	2.6525e-10	--	2.7711e-10	--	5.2309e-10	--	6.7052e-10		5.22614e-08	7.3232e-10
5.13752e-08	--	5.87878e-08	--	6.48288e-08	--	6.75048e-08	--	7.21574e-08	--	8.72262e-08	--	1.1896e-07	--		--	7.1744e-10	--	4.4971e-10	--	3.3806e-10	--	2.6996e-10	--	2.7613e-10	--	5.0103e-10	--	6.5441e-10		5.13752e-08	7.1744e-10
5.05972e-08	--	5.5733e-08	--	6.45026e-08	--	6.8772e-08	--	7.20106e-08	--	8.67764e-08	--	1.375e-07	--		--	7.2725e-10	--	4.5323e-10	--	3.492e-10	--	2.6552e-10	--	2.8368e-10	--	5.2483e-10	--	6.5191e-10		5.05972e-08	7.2725e-10
4.94202e-08	--	5.75874e-08	--	6.33268e-08	--	6.68566e-08	--	7.29706e-08	--	8.42174e-08	--	1.1766e-07	--		--	7.1873e-10	--	4.4635e-10	--	3.4484e-10	--	2.6552e-10	--	2.8255e-10	--	5.1964e-10	--	6.9661e-10		4.94202e-08	7.1873e-10
4.97724e-08	--	5.7884e-08	--	6.30818e-08	--	6.80374e-08	--	7.3171e-08	--	8.52402e-08	--	1.1534e-07	--		--	7.3755e-10	--	4.4513e-10	--	3.4766e-10	--	2.6047e-10	--	2.8377e-10	--	5.1002e-10	--	7.0192e-10		4.97724e-08	7.3755e-10
5.10676e-08	--	5.76322e-08	--	6.29894e-08	--	6.78882e-08	--	7.36002e-08	--	8.12934e-08	--	1.1852e-07	--		--	7.3263e-10	--	4.4783e-10	--	3.62e-10	--	2.5601e-10	--	2.9397e-10	--	5.1738e-10	--	6.9102e-10		5.10676e-08	7.3263e-10
5.094e-08	--	5.81766e-08	--	6.411e-08	--	6.77982e-08	--	7.23728e-08	--	8.0199e-08	--	1.108e-07	--		--	7.3436e-10	--	4.5308e-10	--	3.5692e-10	--	2.5553e-10	--	2.8421e-10	--	5.184e-10	--	6.9278e-10		5.094e-08	7.3436e-10
5.1833e-08	--	5.68986e-08	--	6.51578e-08	--	6.63964e-08	--	7.15194e-08	--	8.32554e-08	--	1.094e-07	--		--	7.5578e-10	--	4.4753e-10	--	3.5612e-10	--	2.6102e-10	--	2.8329e-10	--	5.2025e-10	--	6.6078e-10		5.1833e-08	7.5578e-10
5.1841e-08	--	5.70392e-08	--	6.46392e-08	--	6.99798e-08	--	7.0007e-08	--	8.4238e-08	--	1.0918e-07	--		--	7.4558e-10	--	4.4935e-10	--	3.5774e-10	--	2.5963e-10	--	2.9724e-10	--	5.0678e-10	--	6.495e-10		5.1841e-08	7.4558e-10
5.00472e-08	--	5.64416e-08	--	6.55466e-08	--	6.98814e-08	--	6.89082e-08	--	8.3903e-08	--	1.0416e-07	--		--	7.6568e-10	--	4.4823e-10	--	3.6425e-10	--	2.5827e-10	--	2.9285e-10	--	4.9832e-10	--	6.6771e-10		5.00472e-08	7.6568e-10
4.98114e-08	--	5.66182e-08	--	6.4837e-08	--	7.14726e-08	--	7.09854e-08	--	8.40298e-08	--	1.0828e-07	--		--	7.4972e-10	--	4.5928e-10	--	3.6376e-10	--	2.5762e-10	--	2.8836e-10	--	5.0337e-10	--	6.5695e-10		4.98114e-08	7.4972e-10
5.08374e-08	--	5.66088e-08	--	6.5914e-08	--	7.19468e-08	--	7.19514e-08	--	8.55344e-08	--	1.109e-07	--		--	7.5607e-10	--	4.5842e-10	--	3.5594e-10	--	2.5934e-10	--	2.878e-10	--	5.0784e-10	--	6.6981e-10		5.08374e-08	7.5607e-10
5.13698e-08	--	5.72024e-08	--	6.6221e-08	--	7.224e-08	--	7.19e-08	--	8.504e-08	--	1.1028e-07	--		--	7.5972e-10	--	4.4712e-10	--	3.5582e-10	--	2.5789e-10	--	2.9637e-10	--	5.0626e-10	--	7.0886e-10		5.13698e-08	7.5972e-10
5.11392e-08	--	5.62606e-08	--	6.6547e-08	--	7.11572e-08	--	7.16004e-08	--	8.6048e-08	--	1.1048e-07	--		--	7.6228e-10	--	4.6048e-10	--	3.5159e-10	--	2.5578e-10	--	2.8367e-10	--	5.0473e-10	--	7.1001e-10		5.11392e-08	7.6228e-10
5.02554e-08	--	5.74022e-08	--	6.5396e-08	--	7.0072e-08	--	7.10696e-08	--	8.4469e-08	--	1.0944e-07	--		--	7.7767e-10	--	4.489e-10	--	3.6688e-10	--	2.5294e-10	--	2.8513e-10	--	4.9517e-10	--	7.1463e-10		5.02554e-08	7.7767e-10
5.05794e-08	--	5.63866e-08	--	6.52664e-08	--	7.11464e-08	--	7.2326e-08	--	8.32258e-08	--	1.065e-07	--		--	7.5533e-10	--	4.5339e-10	--	3.6476e-10	--	2.5247e-10	--	2.8459e-10	--	5.0922e-10	--	6.9853e-10		5.05794e-08	7.5533e-10
4.99414e-08	--	5.58058e-08	--	6.60432e-08	--	7.2827e-08	--	7.11858e-08	--	8.4597e-08	--	1.1316e-07	--		--	7.2897e-10	--	4.5061e-10	--	3.683e-10	--	2.5592e-10	--	2.9476e-10	--	5.0515e-10	--	7.0704e-10		4.99414e-08	7.2897e-10
4.96348e-08	--	5.67362e-08	--	6.60202e-08	--	7.19426e-08	--	7.11744e-08	--	8.6472e-08	--	1.1874e-07	--		--	7.3705e-10	--	4.5938e-10	--	3.6322e-10	--	2.476e-10	--	2.9404e-10	--	5.0454e-10	--	7.0312e-10		4.96348e-08	7.3705e-10
4.97304e-08	--	5.68534e-08	--	6.53416e-08	--	7.13376e-08	--	7.14924e-08	--	8.36442e-08	--	1.1184e-07	--		--	7.5408e-10	--	4.5942e-10	--	3.569e-10	--	2.5394e-10	--	3.0045e-10	--	4.9836e-10	--	7.069e-10		4.97304e-08	7.5408e-10
5.026e-08	--	5.23014e-08	--	6.53906e-08	--	6.89246e-08	--	7.2125e-08	--	8.42782e-08	--	1.1172e-07	--		--	7.9767e-10	--	4.5573e-10	--	3.6885e-10	--	2.5429e-10	--	3.0087e-10	--	4.9391e-10	--	6.9694e-10		5.026e-08	7.9767e-10
4.98118e-08	--	5.37384e-08	--	6.59434e-08	--	6.85624e-08	--	7.06994e-08	--	8.46212e-08	--	1.1142e-07	--		--	7.7297e-10	--	4.7346e-10	--	3.6189e-10	--	2.5545e-10	--	2.9563e-10	--	5.1016e-10	--	6.8103e-10		4.98118e-08	7.7297e-10
5.10154e-08	--	5.37418e-08	--	6.4738e-08	--	6.73784e-08	--	7.17176e-08	--	8.53556e-08	--	1.0824e-07	--		--	7.7115e-10	--	4.9263e-10	--	3.5832e-10	--	2.55e-10	--	3.1205e-10	--	5.0125e-10	--	6.9166e-10		5.10154e-08	7.7115e-10
5.001e-08	--	5.40802e-08	--	6.52072e-08	--	6.9758e-08	--	7.08924e-08	--	8.58164e-08	--	1.0768e-07	--		--	7.5906e-10	--	4.7152e-10	--	3.6137e-10	--	2.5987e-10	--	3.1418e-10	--	5.1199e-10	--	6.7267e-10		5.001e-08	7.5906e-10
5.11508e-08	--	5.388e-08	--	6.66506e-08	--	6.94014e-08	--	7.24944e-08	--	8.32108e-08	--	1.1326e-07	--		--	7.8223e-10	--	4.7324e-10	--	3.5512e-10	--	2.5289e-10	--	3.0927e-10	--	5.2639e-10	--	7.1341e-10		5.11508e-08	7.8223e-10
5.0318e-08	--	5.45408e-08	--	6.515e-08	--	6.99354e-08	--	7.01976e-08	--	8.35628e-08	--	1.1244e-07	--		--	7.8469e-10	--	4.8195e-10	--	3.5033e-10	--	2.5732e-10	--	3.0569e-10	--	5.2516e-10	--	7.337e-10		5.0318e-08	7.8469e-10
5.02176e-08	--	5.36348e-08	--	6.66394e-08	--	7.0023e-08	--	7.11178e-08	--	8.47328e-08	--	1.3412e-07	--		--	7.7265e-10	--	4.8132e-10	--	3.5226e-10	--	2.5875e-10	--	3.0068e-10	--	5.0361e-10	--	6.9821e-10		5.02176e-08	7.7265e-10
4.85274e-08	--	5.33758e-08	--	6.55264e-08	--	7.03918e-08	--	7.2542e-08	--	8.67816e-08	--	1.1444e-07	--		--	7.4806e-10	--	4.8262e-10	--	3.6972e-10	--	2.599e-10	--	3.1367e-10	--	5.0625e-10	--	7.061e-10		4.85274e-08	7.4806e-10
4.99066e-08	--	5.4611e-08	--	6.53058e-08	--	7.08898e-08	--	7.09828e-08	--	8.78422e-08	--	1.15e-07	--		--	7.5058e-10	--	4.6932e-10	--	3.6478e-10	--	2.6817e-10	--	3.1342e-10	--	5.1438e-10	--	7.1302e-10		4.99066e-08	7.5058e-10
4.95668e-08	--	5.33018e-08	--	6.48726e-08	--	6.88194e-08	--	7.39204e-08	--	8.7043e-08	--	1.1234e-07	--		--	7.9938e-10	--	4.7179e-10	--	3.6319e-10	--	2.6112e-10	--	3.0151e-10	--	5.2487e-10	--	6.8986e-10		4.95668e-08	7.9938e-10
5.00164e-08	--	5.4081e-08	--	6.5763e-08	--	7.03206e-08	--	7.25108e-08	--	8.64134e-08	--	1.1186e-07	--		--	7.7878e-10	--	4.8082e-10	--	3.5645e-10	--	2.6242e-10	--	2.9376e-10	--	5.1342e-10	--	7.0747e-10		5.00164e-08	7.7878e-10
5.04434e-08	--	5.45862e-08	--	6.83804e-08	--	6.8737e-08	--	7.09272e-08	--	8.58432e-08	--	1.155e-07	--		--	7.8246e-10	--	4.7874e-10	--	3.5557e-10	--	2.5897e-10	--	2.9215e-10	--	5.175e-10	--	7.1621e-10		5.04434e-08	7.8246e-10
5.1396e-08	--	5.75566e-08	--	6.50444e-08	--	7.13636e-08	--	7.1908e-08	--	8.70878e-08	--	1.121e-07	--		--	7.765e-10	--	4.7624e-10	--	3.5011e-10	--	2.6073e-10	--	2.9372e-10	--	4.9657e-10	--	6.8596e-10		5.1396e-08	7.765e-10
5.1818e-08	--	5.67878e-08	--	6.48766e-08	--	7.31436e-08	--	7.20488e-08	--	8.70566e-08	--	1.1028e-07	--		--	7.3782e-10	--	4.767e-10	--	3.4432e-10	--	2.6717e-10	--	2.9407e-10	--	5.2159e-10	--	7.3009e-10		5.1818e-08	7.3782e-10
5.2004e-08	--	5.59748e-08	--	6.70278e-08	--	7.10536e-08	--	7.0339e-08	--	8.59738e-08	--	1.0926e-07	--		--	7.4102e-10	--	4.6685e-10	--	3.5612e-10	--	2.6366e-10	--	2.9739e-10	--	5.2991e-10	--	7.3777e-10		5.2004e-08	7.4102e-10
5.21306e-08	--	5.6058e-08	--	6.56728e-08	--	7.1339e-08	--	7.29846e-08	--	8.4878e-08	--	1.1624e-07	--		--	7.7624e-10	--	4.7334e-10	--	3.6632e-10	--	2.7767e-10	--	3.0528e-10	--	5.2501e-10	--	7.5872e-10		5.21306e-08	7.7624e-10
5.2781e-08	--	5.68098e-08	--	6.62408e-08	--	7.26534e-08	--	7.33716e-08	--	8.50212e-08	--	1.1416e-07	--		--	7.8972e-10	--	4.7227e-10	--	3.5595e-10	--	2.7296e-10	--	3.0349e-10	--	5.304e-10	--	7.9257e-10		5.2781e-08	7.8972e-10
5.26494e-08	--	5.68236e-08	--	6.5974e-08	--	7.25778e-08	--	7.22664e-08	--	8.64536e-08	--	1.1232e-07	--		--	8.0391e-10	--	4.6191e-10	--	3.5503e-10	--	2.6961e-10	--	3.0502e-10	--	5.3616e-10	--	7.3529e-10		5.26494e-08	8.0391e-10
5.12564e-08	--	5.66798e-08	--	6.78932e-08	--	7.27052e-08	--	7.28224e-08	--	8.52102e-08	--	1.121e-07	--		--	8.2172e-10	--	4.6365e-10	--	3.5465e-10	--	2.5905e-10	--	3.0214e-10	--	5.395e-10	--	7.2439e-10		5.12564e-08	8.2172e-10
5.20926e-08	--	5.80724e-08	--	6.61618e-08	--	7.29724e-08	--	7.34162e-08	--	8.29326e-08	--	1.112e-07	--		--	8.0465e-10	--	4.5191e-10	--	3.5624e-10	--	2.5975e-10	--	3.16e-10	--	5.3703e-10	--	7.2751e-10		5.20926e-08	8.0465e-10
5.1977e-08	--	5.70776e-08	--	6.48062e-08	--	7.22912e-08	--	7.22314e-08	--	8.81974e-08	--	1.1226e-07	--		--	7.9072e-10	--	4.5586e-10	--	3.5587e-10	--	2.6322e-10	--	3.1683e-10	--	5.3096e-10	--	6.9285e-10		5.1977e-08	7.9072e-10
5.20602e-08	--	5.7727e-08	--	6.78138e-08	--	7.30264e-08	--	7.38286e-08	--	8.76422e-08	--	1.1614e-07	--		--	7.7148e-10	--	4.5652e-10	--	3.6419e-10	--	2.7006e-10	--	3.0935e-10	--	5.5406e-10	--	7.1145e-10		5.20602e-08	7.7148e-10
5.19678e-08	--	5.914e-08	--	6.71102e-08	--	7.24434e-08	--	7.09808e-08	--	8.86156e-08	--	1.165e-07	--		--	7.8099e-10	--	4.7189e-10	--	3.6769e-10	--	2.6783e-10	--	3.0747e-10	--	5.319e-10	--	7.1986e-10		5.19678e-08	7.8099e-10
5.13022e-08	--	5.88014e-08	--	6.6847e-08	--	7.15338e-08	--	7.30494e-08	--	8.75844e-08	--	1.1792e-07	--		--	8.1034e-10	--	4.7083e-10	--	3.5194e-10	--	2.7151e-10	--	3.1247e-10	--	5.2815e-10	--	7.6387e-10		5.13022e-08	8.1034e-10
5.09244e-08	--	5.809e-08	--	6.78694e-08	--	7.22684e-08	--	7.25968e-08	--	8.76502e-08	--	1.1866e-07	--		--	8.3938e-10	--	4.7661e-10	--	3.5009e-10	--	2.6566e-10	--	3.0941e-10	--	5.277e-10	--	8.1561e-10		5.09244e-08	8.3938e-10
5.03718e-08	--	5.72244e-08	--	6.50668e-08	--	7.32604e-08	--	7.28904e-08	--	8.8137e-08	--	1.1964e-07	--		--	8.1469e-10	--	4.6504e-10	--	3.5817e-10	--	2.7832e-10	--	3.1725e-10	--	5.2333e-10	--	7.613e-10		5.03718e-08	8.1469e-10
5.07154e-08	--	5.67394e-08	--	6.61756e-08	--	7.25242e-08	--	7.2899e-08	--	9.02286e-08	--	1.1694e-07	--		--	8.2006e-10	--	4.7302e-10	--	3.557e-10	--	2.7617e-10	--	3.0343e-10	--	5.3671e-10	--	7.9637e-10		5.07154e-08	8.2006e-10
5.08812e-08	--	5.70628e-08	--	6.42912e-08	--	7.33552e-08	--	7.13544e-08	--	8.7474e-08	--	1.1404e-07	--		--	7.9771e-10	--	4.7309e-10	--	3.521e-10	--	2.7085e-10	--	3.043e-10	--	5.304e-10	--	7.5868e-10		5.08812e-08	7.9771e-10
5.08774e-08	--	5.65188e-08	--	6.59536e-08	--	7.31086e-08	--	7.26122e-08	--	8.7633e-08	--	1.171e-07	--		--	7.891e-10	--	4.6974e-10	--	3.6014e-10	--	2.6968e-10	--	2.9247e-10	--	5.0918e-10	--	7.3688e-10		5.08774e-08	7.891e-10
5.04304e-08	--	5.62412e-08	--	6.81574e-08	--	7.29952e-08	--	7.27502e-08	--	8.61028e-08	--	1.162e-07	--		--	7.7201e-10	--	4.6908e-10	--	3.6221e-10	--	2.7914e-10	--	2.9548e-10	--	5.1808e-10	--	7.2568e-10		5.04304e-08	7.7201e-10
4.90212e-08	--	5.61896e-08	--	6.66698e-08	--	7.28042e-08	--	7.44878e-08	--	8.46528e-08	--	1.0972e-07	--		--	8.0204e-10	--	4.6866e-10	--	3.6127e-10	--	2.763e-10	--	2.991e-10	--	5.23e-10	--	6.9816e-10		4.90212e-08	8.0204e-10
5.1063e-08	--	5.5852e-08	--	6.5259e-08	--	7.01568e-08	--	7.37094e-08	--	8.79934e-08	--	1.1572e-07	--		--	7.7503e-10	--	4.8408e-10	--	3.5754e-10	--	2.7173e-10	--	3.0165e-10	--	5.3334e-10	--	6.9002e-10		5.1063e-08	7.7503e-10
5.15342e-08	--	5.64436e-08	--	6.6194e-08	--	7.11986e-08	--	7.54584e-08	--	8.61368e-08	--	1.1584e-07	--		--	7.7264e-10	--	4.6791e-10	--	3.6653e-10	--	2.7854e-10	--	3.0571e-10	--	5.3105e-10	--	6.9351e-10		5.15342e-08	7.7264e-10
5.15952e-08	--	5.76552e-08	--	6.7141e-08	--	6.95658e-08	--	7.48152e-08	--	8.6365e-08	--	1.157e-07	--		--	7.9233e-10	--	4.7982e-10	--	3.6928e-10	--	2.7893e-10	--	3.0214e-10	--	5.3387e-10	--	7.1743e-10		5.15952e-08	7.9233e-10
5.28452e-08	--	5.73674e-08	--	6.69646e-08	--	7.20974e-08	--	7.29526e-08	--	8.5372e-08	--	1.1114e-07	--		--	8.0991e-10	--	4.8024e-10	--	3.7354e-10	--	2.7641e-10	--	3.0218e-10	--	5.2617e-10	--	7.0079e-10		5.28452e-08	8.0991e-10
5.1287e-08	--	5.67656e-08	--	6.49016e-08	--	7.24036e-08	--	7.37662e-08	--	8.40436e-08	--	1.141e-07	--		--	7.666e-10	--	4.6782e-10	--	3.7266e-10	--	2.8177e-10	--	3.0124e-10	--	5.0495e-10	--	7.1343e-10		5.1287e-08	7.666e-10
5.22892e-08	--	5.66762e-08	--	6.43068e-08	--	7.2197e-08	--	7.28224e-08	--	8.15162e-08	--	1.1572e-07	--		--	7.6355e-10	--	4.6838e-10	--	3.6006e-10	--	2.869e-10	--	3.0601e-10	--	5.235e-10	--	6.9621e-10		5.22892e-08	7.6355e-10
5.14234e-08	--	5.71296e-08	--	6.60222e-08	--	7.51378e-08	--	7.28272e-08	--	8.3351e-08	--	1.4194e-07	--		--	7.8427e-10	--	4.7423e-10	--	3.6692e-10	--	2.7445e-10	--	3.0872e-10	--	5.0674e-10	--	6.9473e-10		5.14234e-08	7.8427e-10
5.1593e-08	--	5.79426e-08	--	6.66772e-08	--	7.35366e-08	--	7.1484e-08	--	8.6852e-08	--	1.1e-07	--		--	7.8267e-10	--	4.7827e-10	--	3.6235e-10	--	2.7287e-10	--	2.9952e-10	--	5.2011e-10	--	7.1352e-10		5.1593e-08	7.8267e-10
5.11218e-08	--	5.63006e-08	--	6.58134e-08	--	7.27972e-08	--	7.3182e-08	--	8.72726e-08	--	1.1976e-07	--		--	7.8302e-10	--	4.7055e-10	--	3.5777e-10	--	2.6398e-10	--	2.9048e-10	--	5.2214e-10	--	7.1423e-10		5.11218e-08	7.8302e-10
4.99362e-08	--	5.57976e-08	--	6.57006e-08	--	7.39628e-08	--	7.18936e-08	--	8.65582e-08	--	1.1348e-07	--		--	7.9597e-10	--	4.6383e-10	--	3.609e-10	--	2.6757e-10	--	2.953e-10	--	5.0524e-10	--	7.3597e-10		4.99362e-08	7.9597e-10
5.18154e-08	--	5.68038e-08	--	6.51664e-08	--	7.38272e-08	--	7.21972e-08	--	8.59536e-08	--	1.1534e-07	--		--	7.992e-10	--	4.557e-10	--	3.788e-10	--	2.5742e-10	--	2.9257e-10	--	5.0913e-10	--	7.3251e-10		5.18154e-08	7.992e-10
5.09384e-08	--	5.35712e-08	--	6.64606e-08	--	7.27464e-08	--	7.24654e-08	--	8.63774e-08	--	1.1748e-07	--		--	8.1429e-10	--	4.6121e-10	--	3.7043e-10	--	2.6185e-10	--	2.9628e-10	--	5.1358e-10	--	7.4107e-10		5.09384e-08	8.1429e-10
5.23394e-08	--	5.19814e-08	--	6.73996e-08	--	7.23394e-08	--	7.28722e-08	--	9.0246e-08	--	1.0992e-07	--		--	8.1045e-10	--	4.7028e-10	--	3.6781e-10	--	2.6248e-10	--	2.9868e-10	--	5.2243e-10	--	7.3623e-10		5.23394e-08	8.1045e-10
5.1721e-08	--	5.6008e-08	--	6.59224e-08	--	7.38078e-08	--	7.19634e-08	--	8.77934e-08	--	1.1164e-07	--		--	7.9774e-10	--	4.7684e-10	--	3.6132e-10	--	2.629e-10	--	3.0272e-10	--	5.1054e-10	--	7.3707e-10		5.1721e-08	7.9774e-10
5.22626e-08	--	5.44526e-08	--	6.60942e-08	--	7.12582e-08	--	7.01878e-08	--	8.75636e-08	--	1.1208e-07	--		--	8.1663e-10	--	4.731e-10	--	3.7125e-10	--	2.6566e-10	--	2.9758e-10	--	5.0717e-10	--	7.4268e-10		5.22626e-08	8.1663e-10
5.1511e-08	--	5.58506e-08	--	6.44202e-08	--	7.33566e-08	--	7.33848e-08	--	8.75966e-08	--	1.1622e-07	--		--	8.0469e-10	--	4.7619e-10	--	3.7582e-10	--	2.6989e-10	--	2.9447e-10	--	5.1847e-10	--	7.1983e-10		5.1511e-08	8.0469e-10
5.23202e-08	--	5.51594e-08	--	6.55038e-08	--	7.12824e-08	--	7.01292e-08	--	8.73264e-08	--	1.14e-07	--		--	8.3662e-10	--	4.7497e-10	--	3.6793e-10	--	2.5648e-10	--	2.9551e-10	--	5.3318e-10	--	7.1429e-10		5.23202e-08	8.3662e-10
5.19488e-08	--	5.58294e-08	--	6.50018e-08	--	7.14944e-08	--	7.28346e-08	--	8.69044e-08	--	1.131e-07	--		--	8.313e-10	--	4.7979e-10	--	3.7125e-10	--	2.6147e-10	--	3.0003e-10	--	5.1606e-10	--	7.3819e-10		5.19488e-08	8.313e-10
5.07242e-08	--	5.4818e-08	--	6.49812e-08	--	7.253e-08	--	7.18542e-08	--	8.4857e-08	--	1.1148e-07	--		--	8.008e-10	--	4.9222e-10	--	3.6538e-10	--	2.6288e-10	--	3.0421e-10	--	4.995e-10	--	7.2037e-10		5.07242e-08	8.008e-10
5.08732e-08	--	5.46328e-08	--	6.65618e-08	--	7.1851e-08	--	7.30458e-08	--	8.58328e-08	--	1.1482e-07	--		--	8.2032e-10	--	4.7753e-10	--	3.6145e-10	--	2.5908e-10	--	3.0344e-10	--	5.1409e-10	--	7.0938e-10		5.08732e-08	8.2032e-10
5.07612e-08	--	5.5303e-08	--	6.48904e-08	--	7.3794e-08	--	7.19936e-08	--	8.5584e-08	--	1.0866e-07	--		--	8.1391e-10	--	4.7164e-10	--	3.6698e-10	--	2.655e-10	--	2.977e-10	--	5.3906e-10	--	7.1775e-10		5.07612e-08	8.1391e-10
5.0903e-08	--	5.51784e-08	--	6.55458e-08	--	7.30408e-08	--	7.39502e-08	--	8.35826e-08	--	1.121e-07	--		--	7.7634e-10	--	4.8486e-10	--	3.6931e-10	--	2.6744e-10	--	3.0187e-10	--	5.3455e-10	--	7.2801e-10		5.0903e-08	7.7634e-10
5.18806e-08	--	5.47724e-08	--	6.61028e-08	--	7.21068e-08	--	7.23422e-08	--	8.65068e-08	--	1.0952e-07	--		--	7.7688e-10	--	4.9374e-10	--	3.8695e-10	--	2.5923e-10	--	2.939e-10	--	5.2567e-10	--	7.512e-10		5.18806e-08	7.7688e-10
5.20102e-08	--	5.50246e-08	--	6.49968e-08	--	7.2666e-08	--	7.23422e-08	--	8.85266e-08	--	1.2108e-07	--		--	7.9187e-10	--	4.8384e-10	--	3.8148e-10	--	2.6528e-10	--	2.9099e-10	--	5.2211e-10	--	7.2872e-10		5.20102e-08	7.9187e-10
4.9812e-08	--	5.56498e-08	--	6.3356e-08	--	7.18366e-08	--	7.40292e-08	--	8.78836e-08	--	1.1398e-07	--		--	7.7308e-10	--	4.8819e-10	--	3.6912e-10	--	2.6767e-10	--	2.9993e-10	--	4.9095e-10	--	7.561e-10		4.9812e-08	7.7308e-10
5.03334e-08	--	5.50686e-08	--	6.41038e-08	--	7.18068e-08	--	7.5117e-08	--	8.63002e-08	--	1.1834e-07	--		--	7.7115e-10	--	4.9565e-10	--	3.7731e-10	--	2.7255e-10	--	2.9333e-10	--	5.175e-10	--	7.4473e-10		5.03334e-08	7.7115e-10
4.99126e-08	--	5.59792e-08	--	6.35062e-08	--	7.34884e-08	--	7.3048e-08	--	8.72654e-08	--	1.1524e-07	--		--	7.7248e-10	--	4.9048e-10	--	3.7776e-10	--	2.7847e-10	--	2.9019e-10	--	5.3285e-10	--	7.3543e-10		4.99126e-08	7.7248e-10
5.02654e-08	--	5.52858e-08	--	6.57422e-08	--	7.31762e-08	--	7.21072e-08	--	8.69878e-08	--	1.2152e-07	--		--	7.737e-10	--	4.8019e-10	--	3.757e-10	--	2.7224e-10	--	3.0482e-10	--	5.3457e-10	--	7.5499e-10		5.02654e-08	7.737e-10
5.08668e-08	--	5.63848e-08	--	6.47684e-08	--	7.13592e-08	--	7.36518e-08	--	8.49716e-08	--	1.2166e-07	--		--	7.4993e-10	--	4.9543e-10	--	3.8627e-10	--	2.7511e-10	--	3.0595e-10	--	5.3407e-10	--	7.2694e-10		5.08668e-08	7.4993e-10
5.06038e-08	--	5.65624e-08	--	6.49082e-08	--	7.03858e-08	--	7.29452e-08	--	8.7505e-08	--	1.1274e-07	--		--	7.5056e-10	--	4.8832e-10	--	3.9418e-10	--	2.7396e-10	--	3.0925e-10	--	5.3071e-10	--	7.2782e-10		5.06038e-08	7.5056e-10
5.04738e-08	--	5.82086e-08	--	6.46702e-08	--	7.17586e-08	--	7.4224e-08	--	8.55224e-08	--	1.118e-07	--		--	7.5896e-10	--	5.0066e-10	--	3.9966e-10	--	2.7499e-10	--	3.0865e-10	--	5.309e-10	--	7.5027e-10		5.04738e-08	7.5896e-10
5.06432e-08	--	5.70498e-08	--	6.50992e-08	--	7.15122e-08	--	7.36162e-08	--	8.61742e-08	--	1.1738e-07	--		--	7.6688e-10	--	4.8758e-10	--	4.0226e-10	--	2.6625e-10	--	3.074e-10	--	5.2061e-10	--	7.1075e-10		5.06432e-08	7.6688e-10
5.11012e-08	--	5.6319e-08	--	6.53132e-08	--	7.27862e-08	--	7.51504e-08	--	8.49494e-08	--	1.1174e-07	--		--	7.6006e-10	--	5.0318e-10	--	4.0088e-10	--	2.7578e-10	--	3.0904e-10	--	5.1652e-10	--	7.2515e-10		5.11012e-08	7.6006e-10
5.18132e-08	--	5.623e-08	--	6.48e-08	--	7.0752e-08	--	7.3319e-08	--	8.44706e-08	--	1.128e-07	--		--	7.5959e-10	--	4.9653e-10	--	3.9808e-10	--	2.7883e-10	--	3.1649e-10	--	5.1892e-10	--	7.5243e-10		5.18132e-08	7.5959e-10
5.15368e-08	--	5.55744e-08	--	6.48854e-08	--	7.16052e-08	--	7.39804e-08	--	8.12604e-08	--	1.2976e-07	--		--	7.9181e-10	--	4.8725e-10	--	4.0543e-10	--	2.7134e-10	--	3.1403e-10	--	5.2714e-10	--	7.5283e-10		5.15368e-08	7.9181e-10
5.1442e-08	--	5.71126e-08	--	6.34032e-08	--	7.11126e-08	--	7.16048e-08	--	7.95456e-08	--	1.1178e-07	--		--	7.8439e-10	--	4.8429e-10	--	3.8554e-10	--	2.7525e-10	--	3.1588e-10	--	5.4284e-10	--	7.9038e-10		5.1442e-08	7.8439e-10
5.16458e-08	--	5.75338e-08	--	6.17298e-08	--	7.07384e-08	--	7.43848e-08	--	8.14752e-08	--	1.1296e-07	--		--	7.6962e-10	--	4.8716e-10	--	3.8952e-10	--	2.8261e-10	--	3.2694e-10	--	5.4697e-10	--	7.703e-10		5.16458e-08	7.6962e-10
5.16904e-08	--	5.75362e-08	--	6.33356e-08	--	7.1178e-08	--	7.53558e-08	--	8.46862e-08	--	1.1696e-07	--		--	7.6406e-10	--	4.9267e-10	--	3.834e-10	--	2.7991e-10	--	3.29e-10	--	5.5684e-10	--	7.7275e-10		5.16904e-08	7.6406e-10
5.24926e-08	--	5.74856e-08	--	6.44098e-08	--	7.11578e-08	--	7.44324e-08	--	8.31722e-08	--	1.1142e-07	--		--	7.5695e-10	--	4.9057e-10	--	4.0876e-10	--	2.8263e-10	--	3.2568e-10	--	5.2495e-10	--	7.7455e-10		5.24926e-08	7.5695e-10
5.1557e-08	--	5.73428e-08	--	6.45908e-08	--	7.09368e-08	--	7.42462e-08	--	8.12346e-08	--	1.1414e-07	--		--	7.6986e-10	--	4.8249e-10	--	4.0258e-10	--	2.9019e-10	--	3.1421e-10	--	5.2497e-10	--	7.9241e-10		5.1557e-08	7.6986e-10
5.13876e-08	--	5.6951e-08	--	6.61624e-08	--	7.11316e-08	--	7.30748e-08	--	8.19026e-08	--	1.0868e-07	--		--	7.9152e-10	--	4.8777e-10	--	3.9683e-10	--	2.9205e-10	--	3.2767e-10	--	5.302e-10	--	7.8771e-10		5.13876e-08	7.9152e-10
5.10982e-08	--	5.7875e-08	--	6.61386e-08	--	7.08524e-08	--	7.36276e-08	--	8.0154e-08	--	1.1566e-07	--		--	7.9809e-10	--	4.925e-10	--	4.0109e-10	--	2.9736e-10	--	3.2679e-10	--	5.4352e-10	--	7.5674e-10		5.10982e-08	7.9809e-10
5.13472e-08	--	5.73972e-08	--	6.5008e-08	--	7.05852e-08	--	7.22068e-08	--	8.24172e-08	--	1.1784e-07	--		--	7.8279e-10	--	4.8414e-10	--	4.0632e-10	--	2.9167e-10	--	3.3288e-10	--	5.5275e-10	--	7.9863e-10		5.13472e-08	7.8279e-10
5.24308e-08	--	5.66972e-08	--	6.49828e-08	--	7.1401e-08	--	7.69364e-08	--	8.52732e-08	--	1.09e-07	--		--	7.76e-10	--	5.0068e-10	--	4.0079e-10	--	2.9035e-10	--	3.171e-10	--	5.508e-10	--	8.0784e-10		5.24308e-08	7.76e-10
5.14154e-08	--	5.6535e-08	--	6.5264e-08	--	6.58846e-08	--	7.62764e-08	--	8.32214e-08	--	1.1404e-07	--		--	7.7427e-10	--	4.9554e-10	--	3.9954e-10	--	2.8688e-10	--	3.2389e-10	--	5.5367e-10	--	7.9774e-10		5.14154e-08	7.7427e-10
5.09462e-08	--	5.60442e-08	--	6.46034e-08	--	6.5558e-08	--	7.49174e-08	--	8.24466e-08	--	1.163e-07	--		--	7.4973e-10	--	4.9489e-10	--	3.8789e-10	--	2.9228e-10	--	3.1038e-10	--	5.4505e-10	--	8.0648e-10		5.09462e-08	7.4973e-10
5.07988e-08	--	5.56996e-08	--	6.49956e-08	--	6.60884e-08	--	7.35432e-08	--	8.22386e-08	--	1.1136e-07	--		--	7.7873e-10	--	5.1884e-10	--	3.8467e-10	--	2.9511e-10	--	3.1416e-10	--	5.459e-10	--	8.0165e-10		5.07988e-08	7.7873e-10
4.98264e-08	--	5.55226e-08	--	6.45178e-08	--	6.60894e-08	--	7.37582e-08	--	8.26692e-08	--	1.167e-07	--		--	7.6919e-10	--	5.0728e-10	--	3.8966e-10	--	2.9294e-10	--	3.2674e-10	--	5.5597e-10	--	7.8824e-10		4.98264e-08	7.6919e-10
5.05932e-08	--	5.59064e-08	--	6.44028e-08	--	6.56276e-08	--	7.01506e-08	--	8.34692e-08	--	1.1118e-07	--		--	7.6817e-10	--	5.015e-10	--	3.8567e-10	--	2.9608e-10	--	3.2172e-10	--	5.6012e-10	--	7.8012e-10		5.05932e-08	7.6817e-10
4.91348e-08	--	5.6281e-08	--	6.4064e-08	--	6.55986e-08	--	6.98592e-08	--	8.17422e-08	--	1.1218e-07	--		--	7.6562e-10	--	5.0529e-10	--	3.7574e-10	--	2.9546e-10	--	3.1733e-10	--	5.6993e-10	--	7.7648e-10		4.91348e-08	7.6562e-10
4.8516e-08	--	5.69012e-08	--	6.2824e-08	--	6.58028e-08	--	6.96366e-08	--	8.40616e-08	--	1.096e-07	--		--	7.9601e-10	--	4.8549e-10	--	3.9269e-10	--	2.8873e-10	--	3.0804e-10	--	5.5923e-10	--	7.8135e-10		4.8516e-08	7.9601e-10
4.85616e-08	--	5.72602e-08	--	6.3865e-08	--	6.607e-08	--	6.8844e-08	--	8.26568e-08	--	1.0988e-07	--		--	7.967e-10	--	4.9007e-10	--	3.8225e-10	--	2.858e-10	--	3.1323e-10	--	5.4e-10	--	8.0876e-10		4.85616e-08	7.967e-10
4.80114e-08	--	5.5861e-08	--	6.19296e-08	--	6.64276e-08	--	6.9021e-08	--	8.2748e-08	--	1.1154e-07	--		--	8.0363e-10	--	4.7641e-10	--	3.8098e-10	--	2.8735e-10	--	3.2186e-10	--	5.7126e-10	--	7.8335e-10		4.80114e-08	8.0363e-10
4.66948e-08	--	5.6156e-08	--	6.26672e-08	--	6.54798e-08	--	6.96674e-08	--	8.31156e-08	--	1.1072e-07	--		--	8.1311e-10	--	4.6551e-10	--	3.8456e-10	--	2.8809e-10	--	3.222e-10	--	5.6301e-10	--	7.7283e-10		4.66948e-08	8.1311e-10
4.72186e-08	--	5.53592e-08	--	6.57672e-08	--	6.39022e-08	--	6.87252e-08	--	8.28466e-08	--	1.128e-07	--		--	8.0292e-10	--	4.9343e-10	--	3.8863e-10	--	2.8286e-10	--	3.1457e-10	--	5.7931e-10	--	7.9422e-10		4.72186e-08	8.0292e-10
4.95816e-08	--	5.52978e-08	--	6.5947e-08	--	6.59518e-08	--	6.91122e-08	--	8.34552e-08	--	1.1124e-07	--		--	8.0693e-10	--	4.8401e-10	--	3.9685e-10	--	2.8797e-10	--	3.2287e-10	--	5.77e-10	--	8.2219e-10		4.95816e-08	8.0693e-10
4.87274e-08	--	5.70378e-08	--	6.40276e-08	--	6.38536e-08	--	6.87174e-08	--	8.40322e-08	--	1.1046e-07	--		--	8.0245e-10	--	4.8618e-10	--	3.8771e-10	--	2.8799e-10	--	3.3354e-10	--	5.5247e-10	--	8.3901e-10		4.87274e-08	8.0245e-10
5.00914e-08	--	5.67688e-08	--	6.38472e-08	--	6.56052e-08	--	7.06e-08	--	8.38384e-08	--	1.075e-07	--		--	8.0947e-10	--	4.7944e-10	--	3.8703e-10	--	2.8561e-10	--	3.2842e-10	--	5.5734e-10	--	8.1176e-10		5.00914e-08	8.0947e-10
4.909e-08	--	5.87178e-08	--	6.46832e-08	--	6.58428e-08	--	7.10874e-08	--	8.32944e-08	--	1.1304e-07	--		--	7.991e-10	--	4.8024e-10	--	3.8067e-10	--	2.7689e-10	--	3.1707e-10	--	5.4791e-10	--	8.0286e-10		4.909e-08	7.991e-10
4.85496e-08	--	5.67712e-08	--	6.05086e-08	--	6.65512e-08	--	7.34756e-08	--	8.08382e-08	--	1.143e-07	--		--	8.1623e-10	--	4.9443e-10	--	3.7876e-10	--	2.706e-10	--	3.1732e-10	--	5.4782e-10	--	8.4073e-10		4.85496e-08	8.1623e-10
4.86332e-08	--	5.60666e-08	--	6.1085e-08	--	6.5625e-08	--	7.19822e-08	--	8.35588e-08	--	1.162e-07	--		--	8.1911e-10	--	5.102e-10	--	3.9466e-10	--	2.7552e-10	--	3.0561e-10	--	5.6358e-10	--	8.8718e-10		4.86332e-08	8.1911e-10
4.83846e-08	--	5.55698e-08	--	6.06674e-08	--	6.56412e-08	--	7.11342e-08	--	8.49754e-08	--	1.133e-07	--		--	8.1345e-10	--	5.0328e-10	--	3.7688e-10	--	2.7936e-10	--	3.2083e-10	--	5.7241e-10	--	8.3535e-10		4.83846e-08	8.1345e-10
4.77466e-08	--	5.49306e-08	--	6.22168e-08	--	6.55248e-08	--	7.18146e-08	--	8.40878e-08	--	1.1922e-07	--		--	8.0879e-10	--	4.8177e-10	--	3.8252e-10	--	2.8362e-10	--	3.2715e-10	--	5.6656e-10	--	8.435e-10		4.77466e-08	8.0879e-10
4.825e-08	--	5.59452e-08	--	6.26042e-08	--	6.58494e-08	--	7.15118e-08	--	8.33728e-08	--	1.1758e-07	--		--	8.2157e-10	--	4.8065e-10	--	3.8262e-10	--	2.7864e-10	--	3.2959e-10	--	5.774e-10	--	8.1842e-10		4.825e-08	8.2157e-10
4.92176e-08	--	5.57584e-08	--	6.26738e-08	--	6.51246e-08	--	7.27784e-08	--	8.38846e-08	--	1.1368e-07	--		--	8.4055e-10	--	4.7652e-10	--	3.9908e-10	--	2.7901e-10	--	3.2604e-10	--	5.8665e-10	--	8.2356e-10		4.92176e-08	8.4055e-10
4.94836e-08	--	5.75456e-08	--	6.21812e-08	--	6.4947e-08	--	7.12638e-08	--	8.56422e-08	--	1.1392e-07	--		--	8.1764e-10	--	4.879e-10	--	4.085e-10	--	2.8493e-10	--	3.3811e-10	--	5.9032e-10	--	8.1193e-10		4.94836e-08	8.1764e-10
4.95056e-08	--	5.60464e-08	--	6.21762e-08	--	6.61828e-08	--	7.22632e-08	--	8.44796e-08	--	1.1452e-07	--		--	8.1207e-10	--	4.7367e-10	--	4.0368e-10	--	2.8682e-10	--	3.4377e-10	--	5.9456e-10	--	8.1352e-10		4.95056e-08	8.1207e-10
4.95742e-08	--	5.77734e-08	--	6.20052e-08	--	7.05968e-08	--	6.971e-08	--	8.49346e-08	--	1.1298e-07	--		--	7.8741e-10	--	4.835e-10	--	3.9536e-10	--	2.9231e-10	--	3.3724e-10	--	5.9778e-10	--	8.624e-10		4.95742e-08	7.8741e-10
4.93322e-08	--	5.73132e-08	--	6.28228e-08	--	7.02576e-08	--	7.08466e-08	--	8.28262e-08	--	1.1562e-07	--		--	8.0857e-10	--	4.8304e-10	--	3.935e-10	--	2.9495e-10	--	3.3135e-10	--	5.8578e-10	--	8.013e-10		4.93322e-08	8.0857e-10
4.94242e-08	--	5.5003e-08	--	6.2319e-08	--	6.94702e-08	--	6.98764e-08	--	8.40744e-08	--	1.1376e-07	--		--	7.9978e-10	--	4.7996e-10	--	4.0081e-10	--	2.8137e-10	--	3.3658e-10	--	5.7503e-10	--	7.7017e-10		4.94242e-08	7.9978e-10
4.96368e-08	--	5.71122e-08	--	6.19482e-08	--	7.0451e-08	--	7.03442e-08	--	8.49692e-08	--	1.1508e-07	--		--	7.9827e-10	--	4.8064e-10	--	3.955e-10	--	2.8443e-10	--	3.2481e-10	--	5.699e-10	--	7.8548e-10		4.96368e-08	7.9827e-10
4.95652e-08	--	5.61166e-08	--	6.11356e-08	--	7.10484e-08	--	7.04502e-08	--	8.44328e-08	--	1.121e-07	--		--	8.2308e-10	--	4.7577e-10	--	4.0776e-10	--	2.8899e-10	--	3.332e-10	--	5.6329e-10	--	8.4267e-10		4.95652e-08	8.2308e-10
4.98916e-08	--	5.54198e-08	--	6.16684e-08	--	6.96252e-08	--	7.06432e-08	--	8.48864e-08	--	1.1118e-07	--		--	8.1395e-10	--	4.8567e-10	--	4.0763e-10	--	2.9523e-10	--	3.2455e-10	--	5.6007e-10	--	8.2501e-10		4.98916e-08	8.1395e-10
4.97916e-08	--	5.5137e-08	--	6.13294e-08	--	6.92908e-08	--	7.01982e-08	--	8.55802e-08	--	1.2168e-07	--		--	8.0475e-10	--	4.7004e-10	--	3.9128e-10	--	2.8617e-10	--	3.2727e-10	--	5.8476e-10	--	8.2177e-10		4.97916e-08	8.0475e-10
5.03888e-08	--	5.44056e-08	--	6.18072e-08	--	6.85176e-08	--	6.97086e-08	--	8.40096e-08	--	1.2152e-07	--		--	8.1683e-10	--	4.8406e-10	--	3.94e-10	--	2.8509e-10	--	3.2141e-10	--	5.6319e-10	--	8.1128e-10		5.03888e-08	8.1683e-10
5.05352e-08	--	5.53444e-08	--	6.16214e-08	--	6.87408e-08	--	6.88372e-08	--	8.63252e-08	--	1.1462e-07	--		--	8.0949e-10	--	4.8918e-10	--	4.0006e-10	--	2.843e-10	--	3.3094e-10	--	5.8499e-10	--	7.8926e-10		5.05352e-08	8.0949e-10
5.08004e-08	--	5.61916e-08	--	6.23432e-08	--	6.83998e-08	--	7.01214e-08	--	8.40822e-08	--	1.1176e-07	--		--	8.0095e-10	--	4.8279e-10	--	4.054e-10	--	2.9687e-10	--	3.0667e-10	--	5.6342e-10	--	8.5251e-10		5.08004e-08	8.0095e-10
4.99464e-08	--	5.54858e-08	--	6.30296e-08	--	7.09778e-08	--	6.93242e-08	--	8.33882e-08	--	1.1976e-07	--		--	7.7592e-10	--	4.7929e-10	--	4.103e-10	--	2.8876e-10	--	3.0767e-10	--	5.7299e-10	--	8.2723e-10		4.99464e-08	7.7592e-10
4.9683e-08	--	5.69186e-08	--	6.25646e-08	--	7.00732e-08	--	6.93036e-08	--	8.40506e-08	--	1.1636e-07	--		--	7.9841e-10	--	4.8192e-10	--	4.1134e-10	--	2.9614e-10	--	3.1194e-10	--	5.4171e-10	--	8.18e-10		4.9683e-08	7.9841e-10
4.91672e-08	--	5.70972e-08	--	6.31422e-08	--	6.83158e-08	--	6.90106e-08	--	8.21392e-08	--	1.1614e-07	--		--	7.952e-10	--	4.7081e-10	--	4.1851e-10	--	2.8638e-10	--	3.2474e-10	--	5.4495e-10	--	8.0776e-10		4.91672e-08	7.952e-10
4.98908e-08	--	5.61134e-08	--	6.39178e-08	--	7.0297e-08	--	6.73084e-08	--	8.10294e-08	--	1.1576e-07	--		--	7.8687e-10	--	4.7185e-10	--	4.0759e-10	--	2.9342e-10	--	3.3011e-10	--	5.3017e-10	--	8.1815e-10		4.98908e-08	7.8687e-10
4.97906e-08	--	5.62776e-08	--	6.32376e-08	--	6.96272e-08	--	6.838e-08	--	8.03644e-08	--	1.1318e-07	--		--	7.6864e-10	--	4.8719e-10	--	4.0146e-10	--	2.9123e-10	--	3.1733e-10	--	5.4574e-10	--	8.2634e-10		4.97906e-08	7.6864e-10
4.81884e-08	--	5.66508e-08	--	6.15922e-08	--	6.75832e-08	--	7.17372e-08	--	8.12284e-08	--	1.2726e-07	--		--	8.0171e-10	--	4.8092e-10	--	3.9381e-10	--	2.9003e-10	--	3.1858e-10	--	5.6029e-10	--	8.105e-10		4.81884e-08	8.0171e-10
4.8843e-08	--	5.75914e-08	--	5.94462e-08	--	6.69678e-08	--	6.95786e-08	--	7.99644e-08	--	1.1746e-07	--		--	7.8792e-10	--	4.7435e-10	--	4.0012e-10	--	2.8955e-10	--	3.1986e-10	--	5.5636e-10	--	7.9134e-10		4.8843e-08	7.8792e-10
4.93896e-08	--	5.6256e-08	--	6.21772e-08	--	6.70038e-08	--	6.9373e-08	--	8.03956e-08	--	1.218e-07	--		--	7.8737e-10	--	4.7446e-10	--	4.0034e-10	--	2.9109e-10	--	3.2276e-10	--	5.6913e-10	--	7.8546e-10		4.93896e-08	7.8737e-10
4.98732e-08	--	5.73556e-08	--	6.1531e-08	--	6.7866e-08	--	7.32726e-08	--	8.10942e-08	--	1.1476e-07	--		--	7.9674e-10	--	4.7824e-10	--	3.8587e-10	--	2.8731e-10	--	3.2282e-10	--	5.4385e-10	--	7.8577e-10		4.98732e-08	7.9674e-10
5.00458e-08	--	5.72654e-08	--	6.36718e-08	--	6.92086e-08	--	7.24234e-08	--	7.93906e-08	--	1.1308e-07	--		--	8.1678e-10	--	4.7138e-10	--	3.8475e-10	--	2.8903e-10	--	3.3606e-10	--	5.3974e-10	--	8.1786e-10		5.00458e-08	8.1678e-10
4.97282e-08	--	5.63064e-08	--	6.53242e-08	--	6.93508e-08	--	7.10422e-08	--	7.8699e-08	--	1.3222e-07	--		--	8.2166e-10	--	4.8462e-10	--	3.8644e-10	--	2.9378e-10	--	3.2902e-10	--	5.4014e-10	--	8.2287e-10		4.97282e-08	8.2166e-10
4.8914e-08	--	5.70634e-08	--	6.41598e-08	--	7.09002e-08	--	6.98498e-08	--	8.18018e-08	--	1.1718e-07	--		--	8.2028e-10	--	4.8043e-10	--	3.8696e-10	--	2.9074e-10	--	3.2156e-10	--	5.6112e-10	--	8.2328e-10		4.8914e-08	8.2028e-10
4.85896e-08	--	5.6827e-08	--	6.37096e-08	--	7.10172e-08	--	7.08222e-08	--	8.1385e-08	--	1.1662e-07	--		--	8.2379e-10	--	4.984e-10	--	3.7446e-10	--	2.9937e-10	--	3.2028e-10	--	5.4359e-10	--	7.9214e-10		4.85896e-08	8.2379e-10
5.0402e-08	--	5.57068e-08	--	6.28222e-08	--	6.8936e-08	--	6.95356e-08	--	7.97836e-08	--	1.1576e-07	--		--	8.0765e-10	--	4.9379e-10	--	3.9158e-10	--	3.0135e-10	--	3.25e-10	--	5.3547e-10	--	8.3735e-10		5.0402e-08	8.0765e-10
4.97412e-08	--	5.55178e-08	--	6.36668e-08	--	6.96662e-08	--	7.32528e-08	--	8.00182e-08	--	1.1612e-07	--		--	8.1911e-10	--	4.8879e-10	--	3.839e-10	--	2.9543e-10	--	3.2936e-10	--	5.1984e-10	--	8.4628e-10		4.97412e-08	8.1911e-10
4.91468e-08	--	5.60164e-08	--	6.48462e-08	--	6.63328e-08	--	6.7044e-08	--	7.95334e-08	--	1.1576e-07	--		--	8.2543e-10	--	4.8751e-10	--	3.8865e-10	--	3.0733e-10	--	3.237e-10	--	5.554e-10	--	8.0674e-10		4.91468e-08	8.2543e-10
4.88086e-08	--	5.61664e-08	--	6.27774e-08	--	6.90212e-08	--	6.7485e-08	--	8.02414e-08	--	1.1546e-07	--		--	8.1525e-10	--	4.8115e-10	--	3.8177e-10	--	3.0527e-10	--	3.1392e-10	--	5.759e-10	--	7.9851e-10		4.88086e-08	8.1525e-10
4.98608e-08	--	5.72052e-08	--	6.45596e-08	--	6.89082e-08	--	6.85538e-08	--	8.03896e-08	--	1.167e-07	--		--	7.9647e-10	--	5.1587e-10	--	3.8074e-10	--	2.9849e-10	--	3.1384e-10	--	5.6932e-10	--	7.9451e-10		4.98608e-08	7.9647e-10
5.12694e-08	--	5.67938e-08	--	6.31852e-08	--	7.0576e-08	--	6.88096e-08	--	7.94406e-08	--	1.0972e-07	--		--	7.9621e-10	--	5.083e-10	--	3.798e-10	--	2.9437e-10	--	3.0334e-10	--	5.6881e-10	--	8.2629e-10		5.12694e-08	7.9621e-10
5.1329e-08	--	5.74086e-08	--	6.29e-08	--	7.12168e-08	--	6.93892e-08	--	8.0515e-08	--	1.1742e-07	--		--	7.8823e-10	--	4.8818e-10	--	3.7804e-10	--	2.9635e-10	--	3.0733e-10	--	5.899e-10	--	7.9447e-10		5.1329e-08	7.8823e-10
5.0878e-08	--	5.94798e-08	--	6.1421e-08	--	7.1247e-08	--	6.79358e-08	--	8.09814e-08	--	1.1646e-07	--		--	8.109e-10	--	4.8916e-10	--	3.832e-10	--	2.9941e-10	--	3.1015e-10	--	5.9724e-10	--	8.0508e-10		5.0878e-08	8.109e-10
5.04034e-08	--	5.84252e-08	--	6.23352e-08	--	7.0665e-08	--	7.02984e-08	--	8.2294e-08	--	1.2066e-07	--		--	8.1799e-10	--	5.1693e-10	--	3.8038e-10	--	2.9729e-10	--	3.1606e-10	--	5.8839e-10	--	8.173e-10		5.04034e-08	8.1799e-10
5.02816e-08	--	5.86914e-08	--	6.13948e-08	--	6.73142e-08	--	6.89464e-08	--	8.19652e-08	--	1.144e-07	--		--	8.1203e-10	--	4.9806e-10	--	3.923e-10	--	2.9796e-10	--	3.197e-10	--	5.9163e-10	--	8.3997e-10		5.02816e-08	8.1203e-10
5.01e-08	--	5.749e-08	--	6.15402e-08	--	7.00832e-08	--	6.853e-08	--	7.77492e-08	--	1.1156e-07	--		--	8.0681e-10	--	4.8406e-10	--	3.9229e-10	--	3.0727e-10	--	3.1601e-10	--	5.7596e-10	--	8.3513e-10		5.01e-08	8.0681e-10
4.99818e-08	--	5.85624e-08	--	5.9972e-08	--	6.94732e-08	--	6.9345e-08	--	8.01272e-08	--	1.1618e-07	--		--	8.1266e-10	--	4.876e-10	--	4.0234e-10	--	2.978e-10	--	3.1255e-10	--	5.5996e-10	--	8.2263e-10		4.99818e-08	8.1266e-10
4.99076e-08	--	5.89954e-08	--	5.98836e-08	--	6.8706e-08	--	6.72904e-08	--	7.9582e-08	--	1.1732e-07	--		--	8.2104e-10	--	4.8663e-10	--	3.9731e-10	--	3.0636e-10	--	3.1841e-10	--	5.4366e-10	--	8.3741e-10		4.99076e-08	8.2104e-10
5.00902e-08	--	5.82236e-08	--	6.06772e-08	--	7.02054e-08	--	6.84672e-08	--	8.03178e-08	--	1.1584e-07	--		--	8.1601e-10	--	4.8965e-10	--	4.0497e-10	--	3.1438e-10	--	3.2456e-10	--	5.3506e-10	--	8.3601e-10		5.00902e-08	8.1601e-10
5.09692e-08	--	5.7525e-08	--	5.95816e-08	--	6.80166e-08	--	6.87834e-08	--	8.2095e-08	--	1.1226e-07	--		--	8.2305e-10	--	4.9919e-10	--	3.8842e-10	--	3.0843e-10	--	3.2226e-10	--	5.4134e-10	--	8.2738e-10		5.09692e-08	8.2305e-10
4.99746e-08	--	5.7609e-08	--	6.16172e-08	--	6.95882e-08	--	7.05232e-08	--	8.05048e-08	--	1.1764e-07	--		--	8.2607e-10	--	4.7645e-10	--	4.0098e-10	--	2.9538e-10	--	3.2103e-10	--	5.295e-10	--	8.1828e-10		4.99746e-08	8.2607e-10
5.09864e-08	--	5.8076e-08	--	6.23156e-08	--	6.88328e-08	--	6.85192e-08	--	7.8855e-08	--	1.208e-07	--		--	8.1391e-10	--	4.8813e-10	--	3.9616e-10	--	2.9939e-10	--	3.2057e-10	--	5.4908e-10	--	8.3033e-10		5.09864e-08	8.1391e-10
4.9754e-08	--	5.68532e-08	--	6.26416e-08	--	6.72884e-08	--	6.98764e-08	--	7.85074e-08	--	1.127e-07	--		--	8.1468e-10	--	4.8942e-10	--	3.9376e-10	--	3.0263e-10	--	3.176e-10	--	5.4914e-10	--	8.3888e-10		4.9754e-08	8.1468e-10
4.8915e-08	--	5.72956e-08	--	6.23598e-08	--	6.9316e-08	--	6.84724e-08	--	8.02392e-08	--	1.1494e-07	--		--	8.1502e-10	--	5.0808e-10	--	3.9716e-10	--	3.091e-10	--	3.187e-10	--	5.5334e-10	--	8.3615e-10		4.8915e-08	8.1502e-10
5.02166e-08	--	5.79474e-08	--	6.26062e-08	--	6.85598e-08	--	6.88068e-08	--	8.0323e-08	--	1.075e-07	--		--	8.3407e-10	--	4.9362e-10	--	3.9515e-10	--	3.036e-10	--	3.167e-10	--	5.6724e-10	--	8.1825e-10		5.02166e-08	8.3407e-10
4.98578e-08	--	5.98274e-08	--	6.07982e-08	--	6.88706e-08	--	6.71926e-08	--	7.92538e-08	--	1.1452e-07	--		--	8.1529e-10	--	5.0567e-10	--	3.9005e-10	--	3.0288e-10	--	3.2851e-10	--	6.0345e-10	--	7.9785e-10		4.98578e-08	8.1529e-10
4.89846e-08	--	6.06164e-08	--	6.3098e-08	--	6.98976e-08	--	6.87072e-08	--	7.87208e-08	--	1.125e-07	--		--	8.2466e-10	--	5.0905e-10	--	3.9915e-10	--	2.9805e-10	--	3.2755e-10	--	5.9213e-10	--	8.2868e-10		4.89846e-08	8.2466e-10
4.9155e-08	--	5.95786e-08	--	6.27788e-08	--	6.92046e-08	--	7.0775e-08	--	8.26592e-08	--	1.1492e-07	--		--	8.2403e-10	--	5.02e-10	--	4.044e-10	--	3.0324e-10	--	3.2966e-10	--	6.1865e-10	--	8.5479e-10		4.9155e-08	8.2403e-10
5.02916e-08	--	5.73654e-08	--	6.24792e-08	--	6.80798e-08	--	7.04424e-08	--	8.36656e-08	--	1.1864e-07	--		--	8.0042e-10	--	5.062e-10	--	3.9818e-10	--	3.065e-10	--	3.2105e-10	--	5.8892e-10	--	8.2813e-10		5.02916e-08	8.0042e-10
5.0572e-08	--	5.83136e-08	--	6.33972e-08	--	6.8039e-08	--	7.06166e-08	--	8.34792e-08	--	1.1108e-07	--		--	8.0327e-10	--	5.0079e-10	--	3.9512e-10	--	3.0483e-10	--	3.1721e-10	--	5.9403e-10	--	8.2694e-10		5.0572e-08	8.0327e-10
5.00238e-08	--	5.80366e-08	--	6.17052e-08	--	6.81834e-08	--	7.0202e-08	--	8.48464e-08	--	1.1732e-07	--		--	8.0311e-10	--	4.9581e-10	--	4.01e-10	--	3.0102e-10	--	3.235e-10	--	5.832e-10	--	8.5147e-10		5.00238e-08	8.0311e-10
5.03372e-08	--	5.80294e-08	--	6.1588e-08	--	7.06602e-08	--	6.98308e-08	--	8.43426e-08	--	1.1724e-07	--		--	8.0857e-10	--	4.9834e-10	--	3.9292e-10	--	2.972e-10	--	3.3021e-10	--	5.9432e-10	--	8.3068e-10		5.03372e-08	8.0857e-10
5.07524e-08	--	5.7963e-08	--	6.14152e-08	--	7.19032e-08	--	7.14668e-08	--	8.4129e-08	--	1.1536e-07	--		--	8.1248e-10	--	4.9295e-10	--	3.8954e-10	--	2.9972e-10	--	3.3302e-10	--	5.7968e-10	--	8.3663e-10		5.07524e-08	8.1248e-10
5.00322e-08	--	5.91304e-08	--	6.0896e-08	--	6.96564e-08	--	6.83804e-08	--	8.24402e-08	--	1.1712e-07	--		--	8.0549e-10	--	5.018e-10	--	4.0114e-10	--	3.0748e-10	--	3.3756e-10	--	5.9619e-10	--	8.1739e-10		5.00322e-08	8.0549e-10
5.03176e-08	--	5.67168e-08	--	5.98442e-08	--	6.97412e-08	--	6.69246e-08	--	8.59758e-08	--	1.1244e-07	--		--	8.1789e-10	--	5.0229e-10	--	3.9531e-10	--	3.046e-10	--	3.4176e-10	--	6.0714e-10	--	8.222e-10		5.03176e-08	8.1789e-10
4.92888e-08	--	5.67506e-08	--	6.06812e-08	--	6.9405e-08	--	6.92678e-08	--	8.46106e-08	--	1.1642e-07	--		--	8.0156e-10	--	4.9164e-10	--	3.9192e-10	--	3.0475e-10	--	3.2998e-10	--	5.7328e-10	--	8.3811e-10		4.92888e-08	8.0156e-10
4.81654e-08	--	5.75598e-08	--	6.13178e-08	--	6.85292e-08	--	6.70714e-08	--	8.69918e-08	--	1.1394e-07	--		--	7.8478e-10	--	5.0761e-10	--	3.9514e-10	--	3.0871e-10	--	3.3456e-10	--	5.828e-10	--	8.2746e-10		4.81654e-08	7.8478e-10
4.84714e-08	--	5.72002e-08	--	5.97408e-08	--	6.91418e-08	--	6.79608e-08	--	8.57802e-08	--	1.1572e-07	--		--	8.0002e-10	--	5.1236e-10	--	3.8227e-10	--	2.9522e-10	--	3.3439e-10	--	6.1736e-10	--	8.2101e-10		4.84714e-08	8.0002e-10
4.97334e-08	--	5.71828e-08	--	6.1266e-08	--	6.8035e-08	--	6.87632e-08	--	8.55504e-08	--	1.1488e-07	--		--	8.028e-10	--	5.1702e-10	--	3.9759e-10	--	3.0119e-10	--	3.3194e-10	--	6.2408e-10	--	7.962e-10		4.97334e-08	8.028e-10
5.05266e-08	--	5.78778e-08	--	6.11806e-08	--	6.99272e-08	--	6.4585e-08	--	8.41568e-08	--	1.1588e-07	--		--	8.0526e-10	--	5.2306e-10	--	3.9993e-10	--	3.0205e-10	--	3.3106e-10	--	6.0618e-10	--	8.2368e-10		5.05266e-08	8.0526e-10
4.92482e-08	--	5.76742e-08	--	6.10988e-08	--	6.9846e-08	--	6.66488e-08	--	8.33344e-08	--	1.1662e-07	--		--	8.5622e-10	--	5.2989e-10	--	3.99e-10	--	2.9749e-10	--	3.2793e-10	--	6.1356e-10	--	8.1527e-10		4.92482e-08	8.5622e-10
4.97948e-08	--	5.53536e-08	--	6.30668e-08	--	6.95806e-08	--	6.55088e-08	--	8.50056e-08	--	1.1326e-07	--		--	8.1149e-10	--	5.1179e-10	--	4.0936e-10	--	3.026e-10	--	3.3258e-10	--	6.0725e-10	--	8.1134e-10		4.97948e-08	8.1149e-10
5.0852e-08	--	5.68394e-08	--	5.96678e-08	--	6.9832e-08	--	6.46732e-08	--	8.50218e-08	--	1.16e-07	--		--	8.4245e-10	--	5.1887e-10	--	4.1264e-10	--	3.0674e-10	--	3.3324e-10	--	6.1664e-10	--	8.4178e-10		5.0852e-08	8.4245e-10
4.93674e-08	--	5.6225e-08	--	6.0292e-08	--	6.90352e-08	--	7.2202e-08	--	8.42986e-08	--	1.1754e-07	--		--	8.1999e-10	--	5.2001e-10	--	4.0988e-10	--	3.0461e-10	--	3.203e-10	--	6.1558e-10	--	8.1134e-10		4.93674e-08	8.1999e-10
4.91148e-08	--	5.82366e-08	--	6.1672e-08	--	6.8984e-08	--	7.12606e-08	--	8.36478e-08	--	1.1246e-07	--		--	8.1252e-10	--	5.2952e-10	--	3.9604e-10	--	3.0065e-10	--	3.2616e-10	--	5.7545e-10	--	7.9594e-10		4.91148e-08	8.1252e-10
4.94892e-08	--	5.48948e-08	--	6.07168e-08	--	6.8775e-08	--	7.17608e-08	--	8.34672e-08	--	1.145e-07	--		--	8.1409e-10	--	5.1857e-10	--	4.05e-10	--	3.0976e-10	--	3.1936e-10	--	5.7448e-10	--	8.245e-10		4.94892e-08	8.1409e-10
4.96584e-08	--	5.64814e-08	--	5.94074e-08	--	6.88944e-08	--	7.12644e-08	--	8.38064e-08	--	1.1034e-07	--		--	8.3028e-10	--	5.1297e-10	--	4.0324e-10	--	3.0996e-10	--	3.2831e-10	--	5.9773e-10	--	8.2329e-10		4.96584e-08	8.3028e-10
4.8161e-08	--	5.68018e-08	--	6.49078e-08	--	7.03154e-08	--	7.03838e-08	--	8.35818e-08	--	1.1154e-07	--		--	8.3568e-10	--	5.1705e-10	--	3.9339e-10	--	3.2272e-10	--	3.3542e-10	--	6.012e-10	--	8.2127e-10		4.8161e-08	8.3568e-10
4.82772e-08	--	5.71846e-08	--	6.27558e-08	--	6.84158e-08	--	6.91328e-08	--	8.55712e-08	--	1.0944e-07	--		--	8.514e-10	--	5.1082e-10	--	3.8561e-10	--	3.0789e-10	--	3.2099e-10	--	6.3007e-10	--	8.3313e-10		4.82772e-08	8.514e-10
4.90096e-08	--	5.75322e-08	--	6.13086e-08	--	6.95606e-08	--	6.78082e-08	--	8.19558e-08	--	1.124e-07	--		--	8.3307e-10	--	5.1778e-10	--	3.9274e-10	--	3.2022e-10	--	3.2947e-10	--	6.3311e-10	--	8.2937e-10		4.90096e-08	8.3307e-10
4.97798e-08	--	5.71828e-08	--	6.1411e-08	--	6.98218e-08	--	6.72366e-08	--	7.84204e-08	--	1.1678e-07	--		--	8.2162e-10	--	5.1207e-10	--	4.0221e-10	--	3.2337e-10	--	3.3247e-10	--	5.9365e-10	--	8.2244e-10		4.97798e-08	8.2162e-10
4.9974e-08	--	5.68706e-08	--	5.98224e-08	--	6.97236e-08	--	6.74948e-08	--	8.56392e-08	--	1.1218e-07	--		--	7.9882e-10	--	5.233e-10	--	3.9297e-10	--	3.1669e-10	--	3.2713e-10	--	5.9621e-10	--	8.2736e-10		4.9974e-08	7.9882e-10
4.97064e-08	--	5.69522e-08	--	6.02684e-08	--	6.90488e-08	--	6.85378e-08	--	8.75474e-08	--	1.2826e-07	--		--	8.1843e-10	--	5.3892e-10	--	4.0546e-10	--	3.1374e-10	--	3.2313e-10	--	5.8829e-10	--	8.0268e-10		4.97064e-08	8.1843e-10
4.9737e-08	--	5.71676e-08	--	6.12698e-08	--	6.92714e-08	--	6.96316e-08	--	8.5916e-08	--	1.131e-07	--		--	8.1049e-10	--	5.3087e-10	--	4.2091e-10	--	3.1955e-10	--	3.1791e-10	--	5.6302e-10	--	8.0599e-10		4.9737e-08	8.1049e-10
4.93132e-08	--	5.62248e-08	--	6.18762e-08	--	7.02232e-08	--	6.85766e-08	--	9.36498e-08	--	1.0852e-07	--		--	8.0679e-10	--	5.1948e-10	--	3.9177e-10	--	3.1588e-10	--	3.2629e-10	--	5.7948e-10	--	8.1928e-10		4.93132e-08	8.0679e-10
4.90548e-08	--	5.68664e-08	--	6.1427e-08	--	7.03246e-08	--	6.74334e-08	--	7.6947e-08	--	1.0572e-07	--		--	7.9927e-10	--	5.248e-10	--	3.8936e-10	--	3.1383e-10	--	3.3196e-10	--	6.0696e-10	--	8.0618e-10		4.90548e-08	7.9927e-10
4.87678e-08	--	5.70596e-08	--	6.1021e-08	--	6.94134e-08	--	6.7017e-08	--	8.16954e-08	--	1.0972e-07	--		--	8.0597e-10	--	5.2132e-10	--	3.9223e-10	--	3.1229e-10	--	3.259e-10	--	6.1053e-10	--	8.4131e-10		4.87678e-08	8.0597e-10
4.8539e-08	--	5.72806e-08	--	6.29568e-08	--	6.9626e-08	--	6.5167e-08	--	7.54828e-08	--	1.1046e-07	--		--	8.0134e-10	--	5.3744e-10	--	4.0542e-10	--	3.1779e-10	--	3.2354e-10	--	6.0548e-10	--	8.4673e-10		4.8539e-08	8.0134e-10
4.8908e-08	--	5.80392e-08	--	6.24072e-08	--	6.90976e-08	--	6.58178e-08	--	7.64828e-08	--	1.0604e-07	--		--	8.332e-10	--	5.2975e-10	--	3.983e-10	--	3.1301e-10	--	3.256e-10	--	5.872e-10	--	8.3627e-10		4.8908e-08	8.332e-10
4.89604e-08	--	5.7526e-08	--	6.24906e-08	--	6.96492e-08	--	6.63872e-08	--	7.79558e-08	--	1.069e-07	--		--	8.5879e-10	--	5.1696e-10	--	4.0323e-10	--	3.1238e-10	--	3.3249e-10	--	5.8662e-10	--	8.5551e-10		4.89604e-08	8.5879e-10
4.87926e-08	--	5.74538e-08	--	6.30288e-08	--	6.9987e-08	--	6.72744e-08	--	7.80718e-08	--	1.0942e-07	--		--	8.157e-10	--	5.037e-10	--	4.0412e-10	--	3.0783e-10	--	3.2692e-10	--	5.9171e-10	--	8.3118e-10		4.87926e-08	8.157e-10
4.93522e-08	--	5.68688e-08	--	6.19154e-08	--	7.02854e-08	--	6.70668e-08	--	7.86604e-08	--	1.0868e-07	--		--	8.289e-10	--	4.9497e-10	--	4.1041e-10	--	3.0752e-10	--	3.2991e-10	--	5.8955e-10	--	8.053e-10		4.93522e-08	8.289e-10
4.91428e-08	--	5.71764e-08	--	6.04446e-08	--	6.86086e-08	--	6.7007e-08	--	7.64984e-08	--	1.0664e-07	--		--	8.3475e-10	--	5.0935e-10	--	4.181e-10	--	3.1457e-10	--	3.2741e-10	--	6.0461e-10	--	8.2645e-10		4.91428e-08	8.3475e-10
4.99498e-08	--	5.71528e-08	--	6.1491e-08	--	7.02492e-08	--	6.83568e-08	--	8.71828e-08	--	1.0978e-07	--		--	8.2181e-10	--	5.1497e-10	--	4.0144e-10	--	3.1645e-10	--	3.2458e-10	--	6.2333e-10	--	8.3297e-10		4.99498e-08	8.2181e-10
4.9834e-08	--	5.7265e-08	--	6.14448e-08	--	7.02118e-08	--	6.82702e-08	--	1.02604e-07	--	1.2108e-07	--		--	8.4817e-10	--	5.1818e-10	--	4.0156e-10	--	3.1652e-10	--	3.1418e-10	--	6.2523e-10	--	7.9639e-10		4.9834e-08	8.4817e-10
4.99928e-08	--	5.72666e-08	--	6.20906e-08	--	6.93722e-08	--	6.76658e-08	--	1.04366e-07	--	1.0548e-07	--		--	8.4496e-10	--	5.3621e-10	--	4.0167e-10	--	3.1258e-10	--	3.189e-10	--	6.4546e-10	--	8.1087e-10		4.99928e-08	8.4496e-10
4.98216e-08	--	5.7213e-08	--	6.17766e-08	--	6.91694e-08	--	6.6666e-08	--	1.05476e-07	--	9.966e-08	--		--	8.5464e-10	--	5.2935e-10	--	4.0411e-10	--	3.0816e-10	--	3.144e-10	--	6.378e-10	--	7.8534e-10		4.98216e-08	8.5464e-10
4.9345e-08	--	5.80982e-08	--	6.13622e-08	--	6.6855e-08	--	6.52638e-08	--	1.03916e-07	--	1.0204e-07	--		--	8.3384e-10	--	5.2052e-10	--	4.0531e-10	--	3.0337e-10	--	3.1745e-10	--	6.3349e-10	--	7.5957e-10		4.9345e-08	8.3384e-10
4.8504e-08	--	5.81858e-08	--	6.27904e-08	--	6.9673e-08	--	6.52996e-08	--	9.0311e-08	--	1.0112e-07	--		--	8.1867e-10	--	5.1659e-10	--	4.0527e-10	--	3.0253e-10	--	3.2617e-10	--	6.0769e-10	--	7.9885e-10		4.8504e-08	8.1867e-10
5.07722e-08	--	5.84012e-08	--	6.14092e-08	--	7.00776e-08	--	6.48548e-08	--	7.5252e-08	--	9.7734e-08	--		--	8.267e-10	--	5.2856e-10	--	4.0619e-10	--	3.0523e-10	--	3.2443e-10	--	6.1031e-10	--	8.161e-10		5.07722e-08	8.267e-10
5.10102e-08	--	5.81478e-08	--	5.96164e-08	--	6.78726e-08	--	6.49762e-08	--	8.98848e-08	--	1.01595e-07	--		--	8.2889e-10	--	5.2454e-10	--	4.0764e-10	--	3.0931e-10	--	3.241e-10	--	5.8878e-10	--	8.0875e-10		5.10102e-08	8.2889e-10
5.08536e-08	--	5.8282e-08	--	6.02214e-08	--	6.89138e-08	--	6.45508e-08	--	7.81096e-08	--	1.01929e-07	--		--	8.4543e-10	--	5.0542e-10	--	3.9786e-10	--	3.1212e-10	--	3.2376e-10	--	5.8156e-10	--	8.2293e-10		5.08536e-08	8.4543e-10
5.23846e-08	--	5.70494e-08	--	5.84284e-08	--	6.82812e-08	--	6.52498e-08	--	7.97092e-08	--	9.90392e-08	--		--	8.5607e-10	--	4.9988e-10	--	4.049e-10	--	3.0402e-10	--	3.2677e-10	--	5.9402e-10	--	8.0602e-10		5.23846e-08	8.5607e-10
5.13468e-08	--	5.77056e-08	--	5.87586e-08	--	6.74302e-08	--	6.24868e-08	--	7.61442e-08	--	1.03534e-07	--		--	8.4624e-10	--	5.0561e-10	--	4.0099e-10	--	3.0811e-10	--	3.2771e-10	--	5.8811e-10	--	8.2146e-10		5.13468e-08	8.4624e-10
5.08232e-08	--	5.88328e-08	--	6.04526e-08	--	7.05072e-08	--	6.2672e-08	--	7.77204e-08	--	1.04237e-07	--		--	8.7313e-10	--	5.0689e-10	--	4.0192e-10	--	3.0588e-10	--	3.392e-10	--	5.9887e-10	--	8.5018e-10		5.08232e-08	8.7313e-10
5.08394e-08	--	5.84678e-08	--	6.1417e-08	--	6.95568e-08	--	6.98932e-08	--	9.65516e-08	--	1.01087e-07	--		--	8.539e-10	--	5.1373e-10	--	4.0213e-10	--	3.0725e-10	--	3.3516e-10	--	5.8269e-10	--	8.573e-10		5.08394e-08	8.539e-10
5.05236e-08	--	5.78972e-08	--	6.18416e-08	--	7.08182e-08	--	6.63622e-08	--	7.83972e-08	--	1.07916e-07	--		--	8.5971e-10	--	5.205e-10	--	4.1153e-10	--	3.1173e-10	--	3.3881e-10	--	5.9991e-10	--	8.7106e-10		5.05236e-08	8.5971e-10
5.1671e-08	--	5.72216e-08	--	6.1537e-08	--	7.02286e-08	--	6.58166e-08	--	7.80108e-08	--	1.0864e-07	--		--	8.6538e-10	--	5.2623e-10	--	4.2012e-10	--	3.1119e-10	--	3.3257e-10	--	5.8387e-10	--	8.896e-10		5.1671e-08	8.6538e-10
5.1242e-08	--	5.71828e-08	--	6.27594e-08	--	7.08664e-08	--	6.81982e-08	--	7.91422e-08	--	1.0614e-07	--		--	8.5381e-10	--	5.1054e-10	--	4.1347e-10	--	3.0648e-10	--	3.4108e-10	--	5.8343e-10	--	8.7408e-10		5.1242e-08	8.5381e-10
5.00212e-08	--	5.60148e-08	--	6.21298e-08	--	6.93198e-08	--	6.8411e-08	--	7.88578e-08	--	1.0736e-07	--		--	8.2073e-10	--	4.9474e-10	--	4.1205e-10	--	3.0824e-10	--	3.4018e-10	--	5.5873e-10	--	8.7361e-10		5.00212e-08	8.2073e-10
5.04714e-08	--	5.81604e-08	--	6.10338e-08	--	6.93808e-08	--	6.80248e-08	--	7.95186e-08	--	1.116e-07	--		--	7.9819e-10	--	5.0959e-10	--	4.2759e-10	--	3.1782e-10	--	3.2962e-10	--	5.85e-10	--	8.1588e-10		5.04714e-08	7.9819e-10
5.02892e-08	--	5.6255e-08	--	6.04148e-08	--	7.003e-08	--	6.86906e-08	--	8.01256e-08	--	1.1636e-07	--		--	8.5711e-10	--	5.183e-10	--	4.2552e-10	--	3.105e-10	--	3.2769e-10	--	5.8051e-10	--	8.5209e-10		5.02892e-08	8.5711e-10
4.98848e-08	--	5.7447e-08	--	5.99318e-08	--	6.97428e-08	--	6.8403e-08	--	9.72294e-08	--	1.0904e-07	--		--	8.364e-10	--	5.1363e-10	--	4.2219e-10	--	3.0799e-10	--	3.2135e-10	--	5.5984e-10	--	8.5521e-10		4.98848e-08	8.364e-10
5.03078e-08	--	5.67456e-08	--	5.97734e-08	--	6.82446e-08	--	6.78718e-08	--	1.00059e-07	--	1.0592e-07	--		--	8.7048e-10	--	5.1953e-10	--	4.3127e-10	--	3.0843e-10	--	3.2778e-10	--	5.4288e-10	--	8.5694e-10		5.03078e-08	8.7048e-10
4.9648e-08	--	5.60582e-08	--	6.31216e-08	--	6.62886e-08	--	6.84018e-08	--	1.03321e-07	--	1.0666e-07	--		--	8.4239e-10	--	5.2204e-10	--	4.2493e-10	--	3.0665e-10	--	3.2912e-10	--	5.407e-10	--	8.591e-10		4.9648e-08	8.4239e-10
5.1116e-08	--	5.65174e-08	--	6.11894e-08	--	6.68654e-08	--	6.85322e-08	--	8.81326e-08	--	1.0874e-07	--		--	8.6299e-10	--	5.2329e-10	--	4.3171e-10	--	3.0761e-10	--	3.3398e-10	--	5.6315e-10	--	8.8113e-10		5.1116e-08	8.6299e-10
5.06704e-08	--	5.78362e-08	--	5.95406e-08	--	6.64854e-08	--	6.7982e-08	--	7.66762e-08	--	1.0702e-07	--		--	8.1176e-10	--	5.1326e-10	--	4.3744e-10	--	3.1865e-10	--	3.3818e-10	--	5.2101e-10	--	8.6725e-10		5.06704e-08	8.1176e-10
5.10764e-08	--	5.67806e-08	--	6.04276e-08	--	6.69148e-08	--	6.66754e-08	--	7.60422e-08	--	1.09e-07	--		--	8.3735e-10	--	5.2319e-10	--	4.3119e-10	--	3.068e-10	--	3.3686e-10	--	5.4974e-10	--	9.2946e-10		5.10764e-08	8.3735e-10
5.0152e-08	--	5.57324e-08	--	6.10486e-08	--	6.81442e-08	--	6.78292e-08	--	7.75036e-08	--	1.0798e-07	--		--	8.1301e-10	--	5.0538e-10	--	4.315e-10	--	3.0686e-10	--	3.4725e-10	--	5.3604e-10	--	8.4944e-10		5.0152e-08	8.1301e-10
4.96922e-08	--	5.70842e-08	--	6.08014e-08	--	6.71438e-08	--	6.79058e-08	--	7.82876e-08	--	1.0994e-07	--		--	8.1193e-10	--	5.0489e-10	--	4.3881e-10	--	3.387e-10	--	3.4397e-10	--	5.2775e-10	--	8.5846e-10		4.96922e-08	8.1193e-10
5.05772e-08	--	5.72848e-08	--	6.0118e-08	--	6.81436e-08	--	6.82682e-08	--	7.7137e-08	--	1.0816e-07	--		--	7.9562e-10	--	5.0713e-10	--	4.3074e-10	--	3.3342e-10	--	3.5613e-10	--	5.169e-10	--	9.2289e-10		5.05772e-08	7.9562e-10
5.11092e-08	--	5.5909e-08	--	5.92166e-08	--	6.82232e-08	--	6.7221e-08	--	7.84382e-08	--	1.115e-07	--		--	8.0272e-10	--	5.1592e-10	--	4.4565e-10	--	3.3633e-10	--	3.4819e-10	--	5.2505e-10	--	8.9468e-10		5.11092e-08	8.0272e-10
5.175e-08	--	5.72112e-08	--	5.77586e-08	--	6.79048e-08	--	6.77658e-08	--	9.21408e-08	--	1.1138e-07	--		--	8.0368e-10	--	5.1476e-10	--	4.4274e-10	--	3.328e-10	--	3.5415e-10	--	5.3245e-10	--	8.8345e-10		5.175e-08	8.0368e-10
5.23118e-08	--	5.57684e-08	--	5.93086e-08	--	6.8573e-08	--	6.89434e-08	--	7.59456e-08	--	1.0758e-07	--		--	8.1479e-10	--	5.2813e-10	--	4.2758e-10	--	3.453e-10	--	3.6522e-10	--	5.4222e-10	--	8.6104e-10		5.23118e-08	8.1479e-10
5.23566e-08	--	5.8508e-08	--	5.90748e-08	--	6.91916e-08	--	6.77552e-08	--	7.68486e-08	--	1.1602e-07	--		--	8.2637e-10	--	5.456e-10	--	4.3658e-10	--	3.5301e-10	--	3.5884e-10	--	5.2539e-10	--	8.9327e-10		5.23566e-08	8.2637e-10
5.14878e-08	--	6.0239e-08	--	5.8367e-08	--	6.78144e-08	--	6.9033e-08	--	7.91798e-08	--	1.0696e-07	--		--	8.4083e-10	--	5.2116e-10	--	4.4163e-10	--	3.3245e-10	--	3.4865e-10	--	5.2717e-10	--	8.8318e-10		5.14878e-08	8.4083e-10
5.21194e-08	--	5.84544e-08	--	5.8852e-08	--	6.652e-08	--	6.92514e-08	--	7.55996e-08	--	1.0806e-07	--		--	8.3154e-10	--	5.0757e-10	--	4.4846e-10	--	3.2884e-10	--	3.5476e-10	--	5.3566e-10	--	8.6389e-10		5.21194e-08	8.3154e-10
5.1816e-08	--	5.81554e-08	--	6.0429e-08	--	6.51344e-08	--	6.83628e-08	--	8.54028e-08	--	1.125e-07	--		--	7.9592e-10	--	5.0211e-10	--	4.4409e-10	--	3.3378e-10	--	3.4501e-10	--	5.2521e-10	--	8.6176e-10		5.1816e-08	7.9592e-10
5.14514e-08	--	5.83016e-08	--	5.80704e-08	--	6.65042e-08	--	6.76696e-08	--	8.31198e-08	--	1.1468e-07	--		--	8.1492e-10	--	4.9946e-10	--	4.4607e-10	--	3.2887e-10	--	3.5013e-10	--	5.3275e-10	--	8.6836e-10		5.14514e-08	8.1492e-10
5.13712e-08	--	5.78524e-08	--	5.89386e-08	--	6.62458e-08	--	7.0108e-08	--	8.07636e-08	--	1.1006e-07	--		--	8.4115e-10	--	4.9358e-10	--	4.4494e-10	--	3.3164e-10	--	3.4925e-10	--	5.3743e-10	--	8.0564e-10		5.13712e-08	8.4115e-10
5.1185e-08	--	5.66076e-08	--	5.98712e-08	--	6.6984e-08	--	6.95856e-08	--	8.14544e-08	--	1.0862e-07	--		--	8.1806e-10	--	5.0459e-10	--	4.5328e-10	--	3.3699e-10	--	3.6171e-10	--	5.4437e-10	--	8.5356e-10		5.1185e-08	8.1806e-10
5.1523e-08	--	5.8664e-08	--	6.0493e-08	--	6.71704e-08	--	6.99686e-08	--	9.0165e-08	--	1.049e-07	--		--	8.1954e-10	--	5.0194e-10	--	4.5103e-10	--	3.4209e-10	--	3.592e-10	--	5.4952e-10	--	8.321e-10		5.1523e-08	8.1954e-10
5.14214e-08	--	5.73344e-08	--	5.96122e-08	--	6.70954e-08	--	6.93492e-08	--	7.48956e-08	--	1.135e-07	--		--	8.2878e-10	--	5.2123e-10	--	4.328e-10	--	3.3548e-10	--	3.5955e-10	--	5.4535e-10	--	8.7253e-10		5.14214e-08	8.2878e-10
5.15076e-08	--	5.80418e-08	--	6.14116e-08	--	6.70238e-08	--	6.97974e-08	--	7.72522e-08	--	1.0822e-07	--		--	8.3588e-10	--	5.2255e-10	--	4.4021e-10	--	3.4615e-10	--	3.6608e-10	--	5.2642e-10	--	8.8497e-10		5.15076e-08	8.3588e-10
5.14102e-08	--	5.69114e-08	--	6.14914e-08	--	6.67052e-08	--	6.9591e-08	--	7.45148e-08	--	1.121e-07	--		--	8.2675e-10	--	5.2325e-10	--	4.5228e-10	--	3.365e-10	--	3.5863e-10	--	5.4904e-10	--	8.8905e-10		5.14102e-08	8.2675e-10
5.25278e-08	--	5.76036e-08	--	6.07698e-08	--	6.7561e-08	--	6.86332e-08	--	7.29356e-08	--	1.096e-07	--		--	8.2911e-10	--	5.1584e-10	--	4.4146e-10	--	3.3643e-10	--	3.7413e-10	--	5.4536e-10	--	8.9153e-10		5.25278e-08	8.2911e-10
5.12044e-08	--	5.87296e-08	--	6.09792e-08	--	6.66324e-08	--	7.07138e-08	--	7.46666e-08	--	1.1162e-07	--		--	8.3168e-10	--	5.2136e-10	--	4.6088e-10	--	3.2996e-10	--	3.6734e-10	--	5.4529e-10	--	8.6573e-10		5.12044e-08	8.3168e-10
5.19526e-08	--	5.84708e-08	--	6.02502e-08	--	6.55142e-08	--	6.94316e-08	--	7.3193e-08	--	1.0592e-07	--		--	8.1148e-10	--	5.1244e-10	--	4.4744e-10	--	3.3359e-10	--	3.5987e-10	--	5.5474e-10	--	8.8282e-10		5.19526e-08	8.1148e-10
5.24508e-08	--	5.85344e-08	--	6.09514e-08	--	6.64888e-08	--	7.0823e-08	--	7.32074e-08	--	1.0904e-07	--		--	8.2338e-10	--	5.2373e-10	--	4.6042e-10	--	3.4181e-10	--	3.7321e-10	--	5.4346e-10	--	8.9398e-10		5.24508e-08	8.2338e-10
5.20468e-08	--	5.79904e-08	--	6.11272e-08	--	6.67998e-08	--	6.71216e-08	--	7.33818e-08	--	1.065e-07	--		--	8.354e-10	--	5.2793e-10	--	4.5229e-10	--	3.3498e-10	--	3.7718e-10	--	5.4329e-10	--	9.4643e-10		5.20468e-08	8.354e-10
5.13894e-08	--	5.8798e-08	--	6.06716e-08	--	6.61902e-08	--	6.80176e-08	--	7.4729e-08	--	1.0616e-07	--		--	8.7517e-10	--	5.3958e-10	--	4.6118e-10	--	3.446e-10	--	3.643e-10	--	5.5817e-10	--	8.9918e-10		5.13894e-08	8.7517e-10
5.20424e-08	--	5.94186e-08	--	6.03788e-08	--	6.63994e-08	--	6.8144e-08	--	7.6658e-08	--	1.0854e-07	--		--	8.3549e-10	--	5.326e-10	--	4.6466e-10	--	3.3179e-10	--	3.6967e-10	--	5.448e-10	--	8.9318e-10		5.20424e-08	8.3549e-10
5.19552e-08	--	5.8826e-08	--	5.95282e-08	--	6.72712e-08	--	6.729e-08	--	7.57794e-08	--	1.1214e-07	--		--	8.69e-10	--	5.2025e-10	--	4.6043e-10	--	3.2562e-10	--	3.6983e-10	--	5.5302e-10	--	8.5343e-10		5.19552e-08	8.69e-10
5.12714e-08	--	5.8324e-08	--	6.0205e-08	--	6.63072e-08	--	6.80326e-08	--	7.38952e-08	--	1.1066e-07	--		--	8.6773e-10	--	5.2499e-10	--	4.5881e-10	--	3.2623e-10	--	3.6747e-10	--	5.5569e-10	--	8.4814e-10		5.12714e-08	8.6773e-10
4.89868e-08	--	5.87112e-08	--	6.06442e-08	--	6.5934e-08	--	7.00632e-08	--	8.78174e-08	--	1.0868e-07	--		--	8.7243e-10	--	5.0905e-10	--	4.7275e-10	--	3.2323e-10	--	3.666e-10	--	5.4745e-10	--	8.7961e-10		4.89868e-08	8.7243e-10
4.98052e-08	--	5.75792e-08	--	6.0982e-08	--	6.66924e-08	--	7.15748e-08	--	7.59396e-08	--	1.0836e-07	--		--	8.6848e-10	--	5.0644e-10	--	4.5174e-10	--	3.1721e-10	--	3.5041e-10	--	5.2588e-10	--	8.5576e-10		4.98052e-08	8.6848e-10
4.96666e-08	--	5.9085e-08	--	6.02124e-08	--	6.72104e-08	--	7.15444e-08	--	7.67424e-08	--	1.1226e-07	--		--	8.9655e-10	--	5.0669e-10	--	4.3235e-10	--	3.1298e-10	--	3.5984e-10	--	5.1903e-10	--	8.5101e-10		4.96666e-08	8.9655e-10
5.15222e-08	--	5.98186e-08	--	6.16276e-08	--	6.41036e-08	--	6.56234e-08	--	8.61774e-08	--	1.1284e-07	--		--	8.6559e-10	--	5.0247e-10	--	4.3519e-10	--	3.2307e-10	--	3.7595e-10	--	5.1911e-10	--	8.6851e-10		5.15222e-08	8.6559e-10
5.22324e-08	--	5.97546e-08	--	6.23528e-08	--	6.44946e-08	--	6.5498e-08	--	7.63734e-08	--	1.234e-07	--		--	8.6826e-10	--	5.0939e-10	--	4.5148e-10	--	3.1719e-10	--	3.6033e-10	--	5.09e-10	--	9.0059e-10		5.22324e-08	8.6826e-10
5.16522e-08	--	5.80736e-08	--	6.06378e-08	--	6.42736e-08	--	7.05382e-08	--	7.97062e-08	--	1.0958e-07	--		--	8.4859e-10	--	5.1057e-10	--	4.5425e-10	--	3.228e-10	--	3.5593e-10	--	5.1861e-10	--	8.9054e-10		5.16522e-08	8.4859e-10
5.16404e-08	--	5.87656e-08	--	6.09072e-08	--	6.5269e-08	--	6.91488e-08	--	7.86514e-08	--	1.0962e-07	--		--	8.2691e-10	--	5.037e-10	--	4.5276e-10	--	3.2354e-10	--	3.5757e-10	--	5.3619e-10	--	8.9025e-10		5.16404e-08	8.2691e-10
5.14386e-08	--	5.86808e-08	--	6.21152e-08	--	6.40188e-08	--	7.1318e-08	--	8.8379e-08	--	1.2266e-07	--		--	8.4083e-10	--	4.9527e-10	--	4.5576e-10	--	3.2616e-10	--	3.6304e-10	--	5.3991e-10	--	9.2301e-10		5.14386e-08	8.4083e-10
5.07956e-08	--	5.82878e-08	--	6.179e-08	--	6.60512e-08	--	6.90814e-08	--	7.77796e-08	--	1.1086e-07	--		--	8.4817e-10	--	5.0477e-10	--	4.364e-10	--	3.263e-10	--	3.6856e-10	--	5.4164e-10	--	9.0395e-10		5.07956e-08	8.4817e-10
5.19974e-08	--	5.83164e-08	--	6.25502e-08	--	6.68952e-08	--	6.77554e-08	--	8.1414e-08	--	1.1944e-07	--		--	8.5724e-10	--	4.9926e-10	--	4.3588e-10	--	3.3066e-10	--	3.8019e-10	--	5.0857e-10	--	8.7842e-10		5.19974e-08	8.5724e-10
5.09366e-08	--	5.80922e-08	--	6.14118e-08	--	6.85764e-08	--	6.82438e-08	--	7.6588e-08	--	1.0878e-07	--		--	8.666e-10	--	5.2195e-10	--	4.3393e-10	--	3.2329e-10	--	3.6534e-10	--	5.0007e-10	--	8.9409e-10		5.09366e-08	8.666e-10
4.9879e-08	--	5.94046e-08	--	6.14028e-08	--	6.73184e-08	--	6.56856e-08	--	8.80288e-08	--	1.0942e-07	--		--	8.5095e-10	--	5.0813e-10	--	4.2872e-10	--	3.3217e-10	--	3.7289e-10	--	5.1181e-10	--	8.8656e-10		4.9879e-08	8.5095e-10
4.96754e-08	--	5.97284e-08	--	5.81958e-08	--	6.92192e-08	--	7.0494e-08	--	7.32038e-08	--	1.1086e-07	--		--	8.8864e-10	--	5.1895e-10	--	4.443e-10	--	3.2003e-10	--	3.714e-10	--	5.1785e-10	--	8.6629e-10		4.96754e-08	8.8864e-10
4.89778e-08	--	6.01154e-08	--	5.96664e-08	--	6.93066e-08	--	6.93596e-08	--	7.3166e-08	--	1.1252e-07	--		--	8.9411e-10	--	5.161e-10	--	4.5011e-10	--	3.3102e-10	--	3.7185e-10	--	5.2375e-10	--	8.8887e-10		4.89778e-08	8.9411e-10
4.95004e-08	--	5.90946e-08	--	6.06102e-08	--	6.83838e-08	--	6.92874e-08	--	7.38846e-08	--	1.1184e-07	--		--	8.694e-10	--	5.1954e-10	--	4.4514e-10	--	3.2528e-10	--	3.6407e-10	--	5.2693e-10	--	9.2141e-10		4.95004e-08	8.694e-10
5.03098e-08	--	5.85812e-08	--	5.91394e-08	--	6.6513e-08	--	7.07076e-08	--	7.5028e-08	--	1.1078e-07	--		--	8.7273e-10	--	5.1561e-10	--	4.495e-10	--	3.2858e-10	--	3.632e-10	--	5.0604e-10	--	8.8057e-10		5.03098e-08	8.7273e-10
5.01966e-08	--	5.9741e-08	--	5.82814e-08	--	6.5136e-08	--	7.01492e-08	--	7.76718e-08	--	1.0838e-07	--		--	8.9566e-10	--	5.1942e-10	--	4.4851e-10	--	3.3588e-10	--	3.6892e-10	--	5.1562e-10	--	9.0785e-10		5.01966e-08	8.9566e-10
5.02078e-08	--	5.85018e-08	--	5.87924e-08	--	6.59666e-08	--	6.9626e-08	--	8.64712e-08	--	1.0336e-07	--		--	8.9598e-10	--	5.2545e-10	--	4.55e-10	--	3.2913e-10	--	3.8181e-10	--	5.0112e-10	--	8.5742e-10		5.02078e-08	8.9598e-10
5.09812e-08	--	5.98238e-08	--	6.0274e-08	--	6.7952e-08	--	6.94284e-08	--	8.52336e-08	--	1.0814e-07	--		--	8.7482e-10	--	5.2281e-10	--	4.5827e-10	--	3.3187e-10	--	3.8013e-10	--	5.0683e-10	--	8.8359e-10		5.09812e-08	8.7482e-10
5.15776e-08	--	6.01336e-08	--	6.22268e-08	--	6.50094e-08	--	7.0693e-08	--	7.4431e-08	--	1.1064e-07	--		--	8.6838e-10	--	5.2358e-10	--	4.5788e-10	--	3.243e-10	--	3.8708e-10	--	5.104e-10	--	8.3655e-10		5.15776e-08	8.6838e-10
5.06062e-08	--	6.0363e-08	--	6.25498e-08	--	6.6481e-08	--	6.9846e-08	--	8.03558e-08	--	1.0942e-07	--		--	8.8606e-10	--	5.1882e-10	--	4.4306e-10	--	3.3746e-10	--	3.8022e-10	--	5.0245e-10	--	8.8828e-10		5.06062e-08	8.8606e-10
5.06016e-08	--	5.7788e-08	--	6.17662e-08	--	6.77662e-08	--	7.15566e-08	--	7.39026e-08	--	1.065e-07	--		--	8.8853e-10	--	5.1838e-10	--	4.265e-10	--	3.3805e-10	--	3.766e-10	--	5.1762e-10	--	8.5131e-10		5.06016e-08	8.8853e-10
5.097e-08	--	5.96008e-08	--	6.08356e-08	--	6.68886e-08	--	6.84118e-08	--	8.17292e-08	--	1.0698e-07	--		--	8.8599e-10	--	5.1557e-10	--	4.2749e-10	--	3.3235e-10	--	3.7298e-10	--	5.4567e-10	--	8.545e-10		5.097e-08	8.8599e-10
4.9232e-08	--	5.98212e-08	--	6.08602e-08	--	6.75834e-08	--	6.7386e-08	--	7.43986e-08	--	1.246e-07	--		--	8.9738e-10	--	5.2361e-10	--	4.2731e-10	--	3.3458e-10	--	3.8082e-10	--	5.3158e-10	--	8.8673e-10		4.9232e-08	8.9738e-10
4.85304e-08	--	6.01676e-08	--	5.9717e-08	--	6.78632e-08	--	6.71122e-08	--	8.84944e-08	--	1.1012e-07	--		--	8.7267e-10	--	5.3691e-10	--	4.3172e-10	--	3.3771e-10	--	3.906e-10	--	5.3894e-10	--	8.7212e-10		4.85304e-08	8.7267e-10
5.13144e-08	--	5.95134e-08	--	5.93456e-08	--	6.76576e-08	--	6.85286e-08	--	7.3686e-08	--	1.0472e-07	--		--	8.7619e-10	--	5.3336e-10	--	4.4361e-10	--	3.4196e-10	--	3.8465e-10	--	5.4991e-10	--	8.702e-10		5.13144e-08	8.7619e-10
5.1123e-08	--	5.87346e-08	--	6.02514e-08	--	6.8461e-08	--	6.78048e-08	--	7.40502e-08	--	1.0264e-07	--		--	8.879e-10	--	5.2455e-10	--	4.4014e-10	--	3.3524e-10	--	3.8284e-10	--	5.4247e-10	--	8.9837e-10		5.1123e-08	8.879e-10
5.05758e-08	--	5.74204e-08	--	6.02528e-08	--	6.91174e-08	--	6.79214e-08	--	7.8725e-08	--	1.0516e-07	--		--	9.0873e-10	--	5.1537e-10	--	4.2766e-10	--	3.5206e-10	--	3.9766e-10	--	5.3086e-10	--	9.0375e-10		5.05758e-08	9.0873e-10
5.03598e-08	--	5.70272e-08	--	6.12908e-08	--	6.78542e-08	--	6.84436e-08	--	7.78892e-08	--	1.0294e-07	--		--	9.0013e-10	--	5.2285e-10	--	4.3349e-10	--	3.4638e-10	--	3.9669e-10	--	5.3499e-10	--	9.0408e-10		5.03598e-08	9.0013e-10
4.94576e-08	--	5.70026e-08	--	6.10576e-08	--	6.8283e-08	--	7.47466e-08	--	7.37166e-08	--	1.0484e-07	--		--	9.0997e-10	--	5.2262e-10	--	4.4102e-10	--	3.5422e-10	--	3.8378e-10	--	5.1807e-10	--	9.1918e-10		4.94576e-08	9.0997e-10
4.92634e-08	--	5.78976e-08	--	6.00952e-08	--	6.90738e-08	--	6.64422e-08	--	7.57232e-08	--	1.0052e-07	--		--	9.1285e-10	--	5.1696e-10	--	4.3799e-10	--	3.4733e-10	--	3.8367e-10	--	5.1505e-10	--	8.5409e-10		4.92634e-08	9.1285e-10
4.9711e-08	--	5.89728e-08	--	6.13634e-08	--	6.93136e-08	--	6.50102e-08	--	7.50772e-08	--	1.0234e-07	--		--	9.4578e-10	--	5.2543e-10	--	4.2939e-10	--	3.4385e-10	--	3.7905e-10	--	5.0153e-10	--	9.2111e-10		4.9711e-08	9.4578e-10
4.9666e-08	--	5.85758e-08	--	6.29226e-08	--	6.90752e-08	--	6.81596e-08	--	8.35828e-08	--	1.0308e-07	--		--	9.3139e-10	--	5.14e-10	--	4.4334e-10	--	3.4258e-10	--	3.7476e-10	--	4.9882e-10	--	9.0283e-10		4.9666e-08	9.3139e-10
5.07252e-08	--	5.8735e-08	--	6.11326e-08	--	6.82094e-08	--	6.74744e-08	--	7.51164e-08	--	1.02453e-07	--		--	9.1796e-10	--	5.257e-10	--	4.3866e-10	--	3.4024e-10	--	3.7742e-10	--	5.0081e-10	--	8.7772e-10		5.07252e-08	9.1796e-10
5.10144e-08	--	5.80624e-08	--	6.1632e-08	--	6.90542e-08	--	6.82192e-08	--	8.7035e-08	--	1.03038e-07	--		--	9.0901e-10	--	5.1221e-10	--	4.3638e-10	--	3.4976e-10	--	3.7551e-10	--	4.8809e-10	--	9.4869e-10		5.10144e-08	9.0901e-10
4.9309e-08	--	5.84302e-08	--	6.11276e-08	--	6.89434e-08	--	6.87472e-08	--	8.33646e-08	--	1.05237e-07	--		--	9.0121e-10	--	5.1762e-10	--	4.5392e-10	--	3.5033e-10	--	3.7305e-10	--	5.0364e-10	--	9.0758e-10		4.9309e-08	9.0121e-10
4.98798e-08	--	5.73938e-08	--	6.25796e-08	--	6.9907e-08	--	6.66252e-08	--	8.10724e-08	--	1.04139e-07	--		--	9.002e-10	--	5.3301e-10	--	4.2979e-10	--	3.5071e-10	--	3.6388e-10	--	4.9698e-10	--	9.6493e-10		4.98798e-08	9.002e-10
4.98266e-08	--	5.76298e-08	--	6.24458e-08	--	6.89064e-08	--	6.85104e-08	--	7.26512e-08	--	1.05287e-07	--		--	9.5821e-10	--	5.467e-10	--	4.3039e-10	--	3.5085e-10	--	3.6001e-10	--	5.2773e-10	--	9.6856e-10		4.98266e-08	9.5821e-10
4.91436e-08	--	5.6943e-08	--	6.14658e-08	--	6.59374e-08	--	6.88934e-08	--	7.35806e-08	--	1.04466e-07	--		--	9.1595e-10	--	5.3459e-10	--	4.3884e-10	--	3.4212e-10	--	3.7555e-10	--	4.9996e-10	--	9.6982e-10		4.91436e-08	9.1595e-10
4.96608e-08	--	5.76916e-08	--	6.14554e-08	--	6.57546e-08	--	7.02942e-08	--	9.21072e-08	--	1.07223e-07	--		--	9.1151e-10	--	5.3175e-10	--	4.4677e-10	--	3.3645e-10	--	3.7909e-10	--	5.0198e-10	--	1.0236e-09		4.96608e-08	9.1151e-10
4.9522e-08	--	5.83282e-08	--	6.05868e-08	--	6.75614e-08	--	6.95788e-08	--	7.46794e-08	--	1.05009e-07	--		--	9.2158e-10	--	5.3676e-10	--	4.351e-10	--	3.3772e-10	--	3.7866e-10	--	4.8275e-10	--	9.9781e-10		4.9522e-08	9.2158e-10
5.004e-08	--	5.86202e-08	--	6.29992e-08	--	6.7698e-08	--	6.8148e-08	--	8.41014e-08	--	1.0454e-07	--		--	9.2425e-10	--	5.2494e-10	--	4.4801e-10	--	3.4142e-10	--	3.7541e-10	--	5.0351e-10	--	9.7345e-10		5.004e-08	9.2425e-10
4.98084e-08	--	5.8574e-08	--	6.07722e-08	--	6.70576e-08	--	6.76366e-08	--	7.29066e-08	--	1.037e-07	--		--	9.2757e-10	--	5.3753e-10	--	4.7346e-10	--	3.3431e-10	--	3.7205e-10	--	4.9708e-10	--	9.7979e-10		4.98084e-08	9.2757e-10
5.0627e-08	--	5.8065e-08	--	6.31492e-08	--	6.80282e-08	--	6.82656e-08	--	7.45486e-08	--	1.0458e-07	--		--	9.5756e-10	--	5.3904e-10	--	4.6416e-10	--	3.3452e-10	--	3.6712e-10	--	5.0277e-10	--	9.9101e-10		5.0627e-08	9.5756e-10
5.10884e-08	--	5.75118e-08	--	6.22292e-08	--	6.84726e-08	--	6.90182e-08	--	8.22548e-08	--	1.1236e-07	--		--	9.4649e-10	--	5.3039e-10	--	4.6921e-10	--	3.3185e-10	--	3.5832e-10	--	4.9517e-10	--	9.7389e-10		5.10884e-08	9.4649e-10
5.02776e-08	--	5.6585e-08	--	6.18978e-08	--	6.67322e-08	--	6.91472e-08	--	7.62704e-08	--	1.0466e-07	--		--	9.7795e-10	--	5.3628e-10	--	4.6447e-10	--	3.4735e-10	--	3.5988e-10	--	4.9512e-10	--	9.5169e-10		5.02776e-08	9.7795e-10
4.96902e-08	--	5.69588e-08	--	6.01406e-08	--	6.77688e-08	--	6.92474e-08	--	7.4938e-08	--	1.09e-07	--		--	9.3649e-10	--	5.4684e-10	--	4.4761e-10	--	3.3574e-10	--	3.5219e-10	--	5.0109e-10	--	1.00425e-09		4.96902e-08	9.3649e-10
5.0128e-08	--	5.80278e-08	--	6.13302e-08	--	6.59656e-08	--	6.73154e-08	--	7.82402e-08	--	1.0554e-07	--		--	9.0699e-10	--	5.4086e-10	--	4.6643e-10	--	3.403e-10	--	3.5794e-10	--	5.0311e-10	--	9.8269e-10		5.0128e-08	9.0699e-10
4.94082e-08	--	5.74942e-08	--	6.1012e-08	--	6.63672e-08	--	6.76854e-08	--	8.17236e-08	--	1.0532e-07	--		--	9.1386e-10	--	5.3353e-10	--	4.5854e-10	--	3.3654e-10	--	3.6593e-10	--	4.9437e-10	--	9.7831e-10		4.94082e-08	9.1386e-10
4.97536e-08	--	5.91504e-08	--	6.15584e-08	--	6.5236e-08	--	6.76378e-08	--	7.61684e-08	--	1.0892e-07	--		--	9.2412e-10	--	5.2834e-10	--	4.5785e-10	--	3.3273e-10	--	3.6254e-10	--	4.9199e-10	--	1.05007e-09		4.97536e-08	9.2412e-10
5.21342e-08	--	5.85792e-08	--	6.17406e-08	--	6.78766e-08	--	6.79212e-08	--	7.56778e-08	--	1.0158e-07	--		--	9.2007e-10	--	5.249e-10	--	4.4668e-10	--	3.295e-10	--	3.7118e-10	--	5.1695e-10	--	1.04348e-09		5.21342e-08	9.2007e-10
5.15612e-08	--	5.82482e-08	--	6.41542e-08	--	6.78976e-08	--	6.81202e-08	--	7.39474e-08	--	1.0776e-07	--		--	9.6241e-10	--	5.1777e-10	--	4.636e-10	--	3.3301e-10	--	3.5761e-10	--	5.1404e-10	--	1.03777e-09		5.15612e-08	9.6241e-10
4.8883e-08	--	5.85182e-08	--	6.2785e-08	--	6.79406e-08	--	6.72626e-08	--	8.13968e-08	--	1.0984e-07	--		--	9.6594e-10	--	5.2287e-10	--	4.7052e-10	--	3.3515e-10	--	3.6416e-10	--	4.9916e-10	--	1.0787e-09		4.8883e-08	9.6594e-10
4.97884e-08	--	5.9056e-08	--	6.10568e-08	--	6.85894e-08	--	6.7593e-08	--	7.85766e-08	--	1.094e-07	--		--	9.6391e-10	--	5.3553e-10	--	4.6757e-10	--	3.4142e-10	--	3.6683e-10	--	5.0795e-10	--	9.9472e-10		4.97884e-08	9.6391e-10
5.03664e-08	--	5.98292e-08	--	6.18102e-08	--	6.86246e-08	--	6.79766e-08	--	7.65986e-08	--	1.0626e-07	--		--	9.5664e-10	--	5.2866e-10	--	4.8149e-10	--	3.3676e-10	--	3.726e-10	--	5.1298e-10	--	9.8749e-10		5.03664e-08	9.5664e-10
5.23694e-08	--	5.97244e-08	--	6.29106e-08	--	6.79528e-08	--	6.69886e-08	--	7.91708e-08	--	1.0558e-07	--		--	9.5676e-10	--	5.4008e-10	--	4.763e-10	--	3.5151e-10	--	3.6922e-10	--	5.1608e-10	--	9.7512e-10		5.23694e-08	9.5676e-10
5.18458e-08	--	6.02852e-08	--	6.103e-08	--	6.69496e-08	--	6.65182e-08	--	8.4626e-08	--	1.0426e-07	--		--	9.5741e-10	--	5.1901e-10	--	4.8035e-10	--	3.4508e-10	--	3.7369e-10	--	5.1764e-10	--	9.1591e-10		5.18458e-08	9.5741e-10
5.05634e-08	--	5.9735e-08	--	6.07894e-08	--	6.60144e-08	--	6.62618e-08	--	8.14978e-08	--	1.2042e-07	--		--	9.6102e-10	--	5.03e-10	--	4.8145e-10	--	3.514e-10	--	3.8219e-10	--	5.2319e-10	--	9.1365e-10		5.05634e-08	9.6102e-10
4.98906e-08	--	5.9885e-08	--	6.24574e-08	--	6.62606e-08	--	6.74466e-08	--	7.83216e-08	--	1.2058e-07	--		--	9.595e-10	--	5.118e-10	--	4.6522e-10	--	3.6461e-10	--	3.7966e-10	--	5.4314e-10	--	9.5745e-10		4.98906e-08	9.595e-10
4.95592e-08	--	5.99232e-08	--	6.18792e-08	--	6.75652e-08	--	6.84342e-08	--	7.30498e-08	--	1.074e-07	--		--	9.3642e-10	--	5.1681e-10	--	4.5806e-10	--	3.3713e-10	--	3.7156e-10	--	5.2324e-10	--	9.9384e-10		4.95592e-08	9.3642e-10
5.13128e-08	--	5.83578e-08	--	6.1744e-08	--	6.63254e-08	--	6.80782e-08	--	7.0499e-08	--	1.0756e-07	--		--	9.6189e-10	--	5.1483e-10	--	4.6862e-10	--	3.2775e-10	--	3.6863e-10	--	5.1336e-10	--	9.7233e-10		5.13128e-08	9.6189e-10
5.13434e-08	--	5.65954e-08	--	6.14644e-08	--	6.55686e-08	--	6.83134e-08	--	7.71792e-08	--	1.1006e-07	--		--	9.7151e-10	--	5.2488e-10	--	4.762e-10	--	3.3328e-10	--	3.6219e-10	--	5.1081e-10	--	1.03685e-09		5.13434e-08	9.7151e-10
5.02336e-08	--	5.77702e-08	--	6.11408e-08	--	6.55072e-08	--	6.8308e-08	--	7.95154e-08	--	1.0656e-07	--		--	9.4402e-10	--	5.2787e-10	--	4.5811e-10	--	3.3137e-10	--	3.6997e-10	--	5.1124e-10	--	1.022e-09		5.02336e-08	9.4402e-10
4.99776e-08	--	5.79574e-08	--	6.03252e-08	--	6.52384e-08	--	6.90442e-08	--	7.3655e-08	--	1.0608e-07	--		--	9.2831e-10	--	5.2791e-10	--	4.6809e-10	--	3.2726e-10	--	3.7258e-10	--	5.1022e-10	--	9.8095e-10		4.99776e-08	9.2831e-10
4.95354e-08	--	5.85074e-08	--	6.00624e-08	--	6.6091e-08	--	6.85432e-08	--	8.97432e-08	--	1.0878e-07	--		--	9.6164e-10	--	5.2743e-10	--	4.6002e-10	--	3.2531e-10	--	3.6942e-10	--	5.1858e-10	--	9.4137e-10		4.95354e-08	9.6164e-10
4.7463e-08	--	5.99528e-08	--	5.94654e-08	--	6.56794e-08	--	6.66264e-08	--	8.54708e-08	--	1.0996e-07	--		--	9.6777e-10	--	5.3875e-10	--	4.706e-10	--	3.1529e-10	--	3.6694e-10	--	5.34e-10	--	9.8505e-10		4.7463e-08	9.6777e-10
4.86206e-08	--	5.94458e-08	--	5.9085e-08	--	6.54718e-08	--	6.68666e-08	--	7.8878e-08	--	1.1426e-07	--		--	9.4577e-10	--	5.3223e-10	--	4.527e-10	--	3.1619e-10	--	3.6846e-10	--	5.3693e-10	--	9.2829e-10		4.86206e-08	9.4577e-10
4.93642e-08	--	5.95734e-08	--	6.00786e-08	--	6.75832e-08	--	6.73828e-08	--	8.1386e-08	--	1.089e-07	--		--	9.629e-10	--	5.25e-10	--	4.5163e-10	--	3.2506e-10	--	3.741e-10	--	5.365e-10	--	9.4238e-10		4.93642e-08	9.629e-10
4.96142e-08	--	5.92854e-08	--	6.29042e-08	--	6.63402e-08	--	6.5142e-08	--	7.84184e-08	--	1.0608e-07	--		--	9.7899e-10	--	5.0048e-10	--	4.4678e-10	--	3.1986e-10	--	3.6943e-10	--	5.5041e-10	--	9.8161e-10		4.96142e-08	9.7899e-10
5.04752e-08	--	5.94954e-08	--	6.27284e-08	--	6.76628e-08	--	6.55978e-08	--	8.83516e-08	--	1.0696e-07	--		--	9.8341e-10	--	5.2529e-10	--	4.6262e-10	--	3.3336e-10	--	3.7299e-10	--	5.6337e-10	--	9.8129e-10		5.04752e-08	9.8341e-10
5.03884e-08	--	5.94908e-08	--	6.53426e-08	--	6.7112e-08	--	6.45808e-08	--	8.17366e-08	--	1.2086e-07	--		--	9.7519e-10	--	5.1946e-10	--	4.4716e-10	--	3.2681e-10	--	3.7857e-10	--	5.4369e-10	--	9.7441e-10		5.03884e-08	9.7519e-10
4.87022e-08	--	6.0438e-08	--	6.21172e-08	--	6.77862e-08	--	6.37626e-08	--	8.13438e-08	--	1.0824e-07	--		--	9.7377e-10	--	5.2486e-10	--	4.5346e-10	--	3.2715e-10	--	3.6923e-10	--	5.5904e-10	--	9.7621e-10		4.87022e-08	9.7377e-10
4.98758e-08	--	6.00482e-08	--	6.1297e-08	--	6.88316e-08	--	6.76612e-08	--	8.40908e-08	--	1.0934e-07	--		--	9.3779e-10	--	5.259e-10	--	4.5007e-10	--	3.3768e-10	--	3.8265e-10	--	5.4273e-10	--	9.563e-10		4.98758e-08	9.3779e-10
5.01976e-08	--	5.9722e-08	--	6.15466e-08	--	6.95574e-08	--	6.71062e-08	--	8.34824e-08	--	1.0862e-07	--		--	9.704e-10	--	5.3505e-10	--	4.5163e-10	--	3.2261e-10	--	3.7717e-10	--	5.3913e-10	--	9.1841e-10		5.01976e-08	9.704e-10
4.87808e-08	--	5.82342e-08	--	6.26892e-08	--	6.95102e-08	--	6.73238e-08	--	8.64734e-08	--	1.1022e-07	--		--	9.9165e-10	--	5.296e-10	--	4.6125e-10	--	3.2582e-10	--	3.7355e-10	--	5.3784e-10	--	1.01332e-09		4.87808e-08	9.9165e-10
5.04136e-08	--	5.89098e-08	--	6.30518e-08	--	6.86174e-08	--	6.63988e-08	--	8.23342e-08	--	1.1032e-07	--		--	9.6107e-10	--	5.338e-10	--	4.527e-10	--	3.195e-10	--	3.6615e-10	--	5.2214e-10	--	9.6628e-10		5.04136e-08	9.6107e-10
5.02784e-08	--	5.89192e-08	--	6.26432e-08	--	6.8006e-08	--	6.54906e-08	--	8.28744e-08	--	1.0502e-07	--		--	9.9001e-10	--	5.3271e-10	--	4.6267e-10	--	3.3386e-10	--	3.6573e-10	--	5.3655e-10	--	9.5314e-10		5.02784e-08	9.9001e-10
4.99096e-08	--	5.92882e-08	--	6.22214e-08	--	6.98766e-08	--	6.42254e-08	--	8.3152e-08	--	1.0098e-07	--		--	9.8483e-10	--	5.2905e-10	--	4.6739e-10	--	3.4544e-10	--	3.6221e-10	--	5.2954e-10	--	8.9077e-10		4.99096e-08	9.8483e-10
4.8863e-08	--	5.93248e-08	--	6.33246e-08	--	6.8612e-08	--	6.49674e-08	--	8.3002e-08	--	1.0986e-07	--		--	9.9337e-10	--	5.3039e-10	--	4.5499e-10	--	3.2898e-10	--	3.6819e-10	--	5.2658e-10	--	8.916e-10		4.8863e-08	9.9337e-10
4.91872e-08	--	6.03402e-08	--	6.37572e-08	--	6.98994e-08	--	6.43882e-08	--	8.21046e-08	--	1.0984e-07	--		--	9.5689e-10	--	5.4042e-10	--	4.6091e-10	--	3.2384e-10	--	3.6635e-10	--	5.4026e-10	--	9.2201e-10		4.91872e-08	9.5689e-10
4.88124e-08	--	5.95678e-08	--	6.5068e-08	--	6.74978e-08	--	6.3987e-08	--	8.84318e-08	--	1.0774e-07	--		--	9.4863e-10	--	5.5506e-10	--	4.7409e-10	--	3.2155e-10	--	3.6007e-10	--	5.3096e-10	--	9.8459e-10		4.88124e-08	9.4863e-10
4.8744e-08	--	5.79334e-08	--	6.49278e-08	--	6.99714e-08	--	6.43084e-08	--	8.62734e-08	--	1.0684e-07	--		--	9.4498e-10	--	5.6816e-10	--	4.7458e-10	--	3.3143e-10	--	3.6606e-10	--	5.1794e-10	--	9.7658e-10		4.8744e-08	9.4498e-10
4.80192e-08	--	5.81496e-08	--	6.38014e-08	--	6.89488e-08	--	6.61736e-08	--	8.02604e-08	--	1.0594e-07	--		--	9.5934e-10	--	5.6228e-10	--	4.7531e-10	--	3.4217e-10	--	3.6567e-10	--	5.21e-10	--	1.05084e-09		4.80192e-08	9.5934e-10
4.79946e-08	--	5.77092e-08	--	6.29118e-08	--	6.9671e-08	--	6.55612e-08	--	8.05684e-08	--	1.2022e-07	--		--	9.3137e-10	--	5.6151e-10	--	4.7015e-10	--	3.3136e-10	--	3.6641e-10	--	5.3091e-10	--	9.8095e-10		4.79946e-08	9.3137e-10
4.87386e-08	--	5.90116e-08	--	6.30418e-08	--	6.81588e-08	--	6.45056e-08	--	7.86034e-08	--	1.0886e-07	--		--	9.5828e-10	--	5.7555e-10	--	4.778e-10	--	3.2275e-10	--	3.7407e-10	--	5.2078e-10	--	9.3472e-10		4.87386e-08	9.5828e-10
4.88488e-08	--	5.77982e-08	--	6.16902e-08	--	6.92692e-08	--	6.40908e-08	--	7.99042e-08	--	1.056e-07	--		--	9.6135e-10	--	5.703e-10	--	4.8137e-10	--	3.2683e-10	--	3.7301e-10	--	5.2079e-10	--	9.5948e-10		4.88488e-08	9.6135e-10
4.89226e-08	--	5.64508e-08	--	6.36554e-08	--	6.94644e-08	--	6.50928e-08	--	7.74342e-08	--	1.076e-07	--		--	9.7123e-10	--	5.5451e-10	--	4.7762e-10	--	3.4448e-10	--	3.8062e-10	--	5.2078e-10	--	9.9715e-10		4.89226e-08	9.7123e-10
4.91642e-08	--	5.75622e-08	--	6.291e-08	--	7.0921e-08	--	6.48004e-08	--	7.93312e-08	--	1.1044e-07	--		--	9.3471e-10	--	5.5732e-10	--	4.7686e-10	--	3.4116e-10	--	3.7983e-10	--	5.2631e-10	--	1.0089e-09		4.91642e-08	9.3471e-10
4.93302e-08	--	5.83528e-08	--	6.2662e-08	--	7.10418e-08	--	6.57348e-08	--	7.94394e-08	--	1.0364e-07	--		--	9.5483e-10	--	5.5958e-10	--	4.6209e-10	--	3.3575e-10	--	3.7999e-10	--	5.3621e-10	--	9.5756e-10		4.93302e-08	9.5483e-10
4.8117e-08	--	5.80804e-08	--	6.22484e-08	--	7.22446e-08	--	6.33262e-08	--	7.48518e-08	--	1.0774e-07	--		--	9.2489e-10	--	5.4263e-10	--	4.5985e-10	--	3.4066e-10	--	3.7968e-10	--	5.4951e-10	--	9.7916e-10		4.8117e-08	9.2489e-10
4.8863e-08	--	5.87176e-08	--	6.1595e-08	--	7.29436e-08	--	6.22724e-08	--	7.59044e-08	--	1.053e-07	--		--	9.6164e-10	--	5.2925e-10	--	4.6386e-10	--	3.4493e-10	--	3.8879e-10	--	5.5232e-10	--	9.9062e-10		4.8863e-08	9.6164e-10
4.95216e-08	--	5.73532e-08	--	6.25992e-08	--	7.06048e-08	--	6.84796e-08	--	8.36426e-08	--	1.089e-07	--		--	9.5655e-10	--	5.4515e-10	--	4.6416e-10	--	3.343e-10	--	3.8801e-10	--	5.3775e-10	--	9.9403e-10		4.95216e-08	9.5655e-10
4.96412e-08	--	5.8061e-08	--	6.20044e-08	--	6.9959e-08	--	6.45346e-08	--	8.21072e-08	--	1.1698e-07	--		--	9.699e-10	--	5.3809e-10	--	4.6218e-10	--	3.3e-10	--	3.8101e-10	--	5.3882e-10	--	9.4933e-10		4.96412e-08	9.699e-10
4.74366e-08	--	5.87774e-08	--	6.24812e-08	--	7.01604e-08	--	6.48132e-08	--	8.73226e-08	--	1.2244e-07	--		--	9.7272e-10	--	5.4097e-10	--	4.5752e-10	--	3.3615e-10	--	3.7784e-10	--	5.5068e-10	--	9.5425e-10		4.74366e-08	9.7272e-10
4.76444e-08	--	5.93014e-08	--	6.3138e-08	--	6.95148e-08	--	6.40546e-08	--	9.40624e-08	--	1.3954e-07	--		--	9.514e-10	--	5.3432e-10	--	4.7235e-10	--	3.248e-10	--	3.7246e-10	--	5.4181e-10	--	9.5697e-10		4.76444e-08	9.514e-10
4.78558e-08	--	5.9072e-08	--	6.1978e-08	--	7.06764e-08	--	6.63958e-08	--	7.77302e-08	--	1.1522e-07	--		--	9.3059e-10	--	5.4758e-10	--	4.6135e-10	--	3.277e-10	--	3.7084e-10	--	5.6005e-10	--	9.3858e-10		4.78558e-08	9.3059e-10
4.7687e-08	--	5.7804e-08	--	6.02014e-08	--	7.00966e-08	--	6.48828e-08	--	8.5594e-08	--	1.00975e-07	--		--	9.5102e-10	--	5.5184e-10	--	4.49e-10	--	3.2431e-10	--	3.6816e-10	--	5.2722e-10	--	9.5794e-10		4.7687e-08	9.5102e-10
4.78508e-08	--	5.8442e-08	--	6.15794e-08	--	6.89016e-08	--	6.32934e-08	--	8.54618e-08	--	1.1106e-07	--		--	9.5503e-10	--	5.6372e-10	--	4.6174e-10	--	3.2429e-10	--	3.8623e-10	--	5.4629e-10	--	9.4673e-10		4.78508e-08	9.5503e-10
4.7817e-08	--	5.95346e-08	--	6.16808e-08	--	7.12684e-08	--	6.31456e-08	--	8.55206e-08	--	1.0614e-07	--		--	9.4401e-10	--	5.6114e-10	--	4.6605e-10	--	3.2214e-10	--	3.8379e-10	--	5.4872e-10	--	9.1934e-10		4.7817e-08	9.4401e-10
4.86624e-08	--	5.89682e-08	--	6.29604e-08	--	7.02544e-08	--	6.32878e-08	--	8.088e-08	--	1.063e-07	--		--	9.4957e-10	--	5.4499e-10	--	4.7512e-10	--	3.3229e-10	--	3.9201e-10	--	5.4353e-10	--	9.3562e-10		4.86624e-08	9.4957e-10
4.78934e-08	--	5.7943e-08	--	6.07072e-08	--	7.0893e-08	--	6.57832e-08	--	8.44224e-08	--	1.1048e-07	--		--	9.4492e-10	--	5.5293e-10	--	4.6162e-10	--	3.2543e-10	--	4.0485e-10	--	5.4158e-10	--	9.5496e-10		4.78934e-08	9.4492e-10
4.83924e-08	--	5.87278e-08	--	6.31646e-08	--	7.00558e-08	--	6.7749e-08	--	8.64774e-08	--	1.1254e-07	--		--	9.366e-10	--	5.373e-10	--	4.5623e-10	--	3.2631e-10	--	3.9307e-10	--	5.4123e-10	--	9.4906e-10		4.83924e-08	9.366e-10
4.87152e-08	--	5.90092e-08	--	6.00106e-08	--	6.93526e-08	--	6.47988e-08	--	8.0046e-08	--	1.0776e-07	--		--	9.0759e-10	--	5.4558e-10	--	4.6078e-10	--	3.3523e-10	--	4.0271e-10	--	5.4377e-10	--	9.351e-10		4.87152e-08	9.0759e-10
4.8575e-08	--	5.82484e-08	--	6.09562e-08	--	6.97886e-08	--	6.78668e-08	--	8.3292e-08	--	1.1352e-07	--		--	9.3517e-10	--	5.3726e-10	--	4.4354e-10	--	3.3027e-10	--	4.1246e-10	--	5.4092e-10	--	9.317e-10		4.8575e-08	9.3517e-10
4.78738e-08	--	5.91904e-08	--	6.10188e-08	--	6.94652e-08	--	7.56948e-08	--	8.03146e-08	--	1.1034e-07	--		--	9.2381e-10	--	5.4325e-10	--	4.5108e-10	--	3.2542e-10	--	4.0103e-10	--	5.2683e-10	--	9.6595e-10		4.78738e-08	9.2381e-10
4.82774e-08	--	5.88028e-08	--	6.12278e-08	--	6.9314e-08	--	7.27628e-08	--	8.29016e-08	--	1.2158e-07	--		--	9.549e-10	--	5.5492e-10	--	4.5925e-10	--	3.3388e-10	--	4.0473e-10	--	5.3942e-10	--	9.3275e-10		4.82774e-08	9.549e-10
4.72182e-08	--	5.97384e-08	--	6.1711e-08	--	6.86154e-08	--	6.71888e-08	--	8.15952e-08	--	1.0822e-07	--		--	9.5516e-10	--	5.4277e-10	--	4.6158e-10	--	3.2455e-10	--	4.0777e-10	--	5.2728e-10	--	9.7415e-10		4.72182e-08	9.5516e-10
4.66456e-08	--	6.0723e-08	--	5.9707e-08	--	6.826e-08	--	6.63496e-08	--	8.48032e-08	--	1.106e-07	--		--	9.0657e-10	--	5.4982e-10	--	4.6817e-10	--	3.2565e-10	--	3.9865e-10	--	5.4061e-10	--	9.4301e-10		4.66456e-08	9.0657e-10
4.83716e-08	--	6.04794e-08	--	5.97938e-08	--	6.81098e-08	--	6.6269e-08	--	8.77022e-08	--	1.0348e-07	--		--	9.5238e-10	--	5.5949e-10	--	4.668e-10	--	3.2121e-10	--	3.9503e-10	--	5.535e-10	--	9.164e-10		4.83716e-08	9.5238e-10
4.90394e-08	--	6.0583e-08	--	5.93736e-08	--	6.80982e-08	--	6.72012e-08	--	8.28556e-08	--	1.085e-07	--		--	9.3222e-10	--	5.4307e-10	--	4.7364e-10	--	3.2245e-10	--	3.9253e-10	--	5.3097e-10	--	9.3791e-10		4.90394e-08	9.3222e-10
4.76206e-08	--	6.0009e-08	--	5.98644e-08	--	6.88408e-08	--	7.35246e-08	--	8.14204e-08	--	1.0756e-07	--		--	8.9228e-10	--	5.5758e-10	--	4.5465e-10	--	3.2647e-10	--	3.8615e-10	--	5.0937e-10	--	9.5358e-10		4.76206e-08	8.9228e-10
4.93974e-08	--	5.93766e-08	--	6.18062e-08	--	6.8197e-08	--	6.87478e-08	--	8.32214e-08	--	1.0422e-07	--		--	8.8485e-10	--	5.5214e-10	--	4.8959e-10	--	3.215e-10	--	3.9615e-10	--	5.3031e-10	--	9.5559e-10		4.93974e-08	8.8485e-10
4.91818e-08	--	6.00244e-08	--	6.3325e-08	--	6.9421e-08	--	6.80196e-08	--	8.29188e-08	--	1.1016e-07	--		--	9.0516e-10	--	5.4116e-10	--	4.7476e-10	--	3.2592e-10	--	3.7811e-10	--	5.274e-10	--	9.3691e-10		4.91818e-08	9.0516e-10
4.8174e-08	--	5.9346e-08	--	6.20044e-08	--	6.69216e-08	--	6.73044e-08	--	8.3734e-08	--	1.0464e-07	--		--	8.8383e-10	--	5.4377e-10	--	4.6667e-10	--	3.2821e-10	--	3.8245e-10	--	5.3687e-10	--	9.8915e-10		4.8174e-08	8.8383e-10
4.83814e-08	--	5.89844e-08	--	5.9566e-08	--	6.90254e-08	--	7.05426e-08	--	8.23518e-08	--	1.0922e-07	--		--	9.127e-10	--	5.5293e-10	--	4.7609e-10	--	3.3129e-10	--	3.8111e-10	--	5.2965e-10	--	1.01938e-09		4.83814e-08	9.127e-10
4.7931e-08	--	5.92994e-08	--	6.15446e-08	--	6.548e-08	--	6.7247e-08	--	8.29996e-08	--	1.0782e-07	--		--	9.0324e-10	--	5.5492e-10	--	4.6908e-10	--	3.3728e-10	--	3.8449e-10	--	5.529e-10	--	1.05377e-09		4.7931e-08	9.0324e-10
4.8051e-08	--	6.06804e-08	--	6.11946e-08	--	6.50864e-08	--	6.6803e-08	--	7.74072e-08	--	1.1614e-07	--		--	8.8754e-10	--	5.5298e-10	--	4.8727e-10	--	3.3524e-10	--	3.9739e-10	--	5.4668e-10	--	1.06774e-09		4.8051e-08	8.8754e-10
4.85464e-08	--	5.98856e-08	--	6.26784e-08	--	6.74348e-08	--	6.5173e-08	--	7.52316e-08	--	1.2158e-07	--		--	9.1036e-10	--	5.6399e-10	--	4.7919e-10	--	3.3211e-10	--	4.1168e-10	--	5.3742e-10	--	1.01883e-09		4.85464e-08	9.1036e-10
4.82806e-08	--	5.95236e-08	--	6.35626e-08	--	6.62888e-08	--	6.55566e-08	--	8.35806e-08	--	1.1676e-07	--		--	8.921e-10	--	5.5953e-10	--	4.7015e-10	--	3.3606e-10	--	4.0258e-10	--	5.4355e-10	--	9.6182e-10		4.82806e-08	8.921e-10
4.97754e-08	--	6.0402e-08	--	6.24664e-08	--	6.55386e-08	--	6.59808e-08	--	8.98234e-08	--	1.0076e-07	--		--	8.402e-10	--	5.8158e-10	--	4.6713e-10	--	3.2748e-10	--	3.9062e-10	--	5.3187e-10	--	1.00811e-09		4.97754e-08	8.402e-10
4.82808e-08	--	5.92232e-08	--	6.21208e-08	--	6.54718e-08	--	6.78474e-08	--	8.58176e-08	--	1.1766e-07	--		--	8.5629e-10	--	5.5973e-10	--	4.5671e-10	--	3.2815e-10	--	3.8513e-10	--	5.4147e-10	--	9.6592e-10		4.82808e-08	8.5629e-10
4.72524e-08	--	5.83298e-08	--	6.24394e-08	--	6.60494e-08	--	6.6625e-08	--	8.08086e-08	--	1.19e-07	--		--	8.6482e-10	--	5.664e-10	--	4.5921e-10	--	3.2863e-10	--	3.9229e-10	--	5.3214e-10	--	1.02205e-09		4.72524e-08	8.6482e-10
4.63004e-08	--	5.8316e-08	--	6.2021e-08	--	6.55842e-08	--	7.33372e-08	--	8.31066e-08	--	1.084e-07	--		--	8.8289e-10	--	5.4576e-10	--	4.7422e-10	--	3.2743e-10	--	3.8317e-10	--	5.3051e-10	--	1.0197e-09		4.63004e-08	8.8289e-10
4.6574e-08	--	5.87298e-08	--	6.21734e-08	--	6.74876e-08	--	6.78444e-08	--	7.93008e-08	--	1.0394e-07	--		--	9.0604e-10	--	5.4281e-10	--	4.6199e-10	--	3.1984e-10	--	3.9554e-10	--	5.2586e-10	--	9.7657e-10		4.6574e-08	9.0604e-10
4.49144e-08	--	5.83726e-08	--	6.20732e-08	--	6.53706e-08	--	7.2645e-08	--	8.17376e-08	--	1.009e-07	--		--	9.0754e-10	--	5.5661e-10	--	4.6068e-10	--	3.2368e-10	--	3.8952e-10	--	5.3246e-10	--	1.03163e-09		4.49144e-08	9.0754e-10
4.51726e-08	--	5.7879e-08	--	6.22466e-08	--	6.344e-08	--	7.28038e-08	--	8.22328e-08	--	1.0612e-07	--		--	8.8046e-10	--	5.5269e-10	--	4.4936e-10	--	3.2098e-10	--	3.9815e-10	--	5.3303e-10	--	9.9729e-10		4.51726e-08	8.8046e-10
4.5767e-08	--	5.9178e-08	--	6.0751e-08	--	6.64046e-08	--	6.63408e-08	--	8.33444e-08	--	1.0658e-07	--		--	8.9629e-10	--	5.5128e-10	--	4.609e-10	--	3.3452e-10	--	3.9397e-10	--	5.2946e-10	--	1.0185e-09		4.5767e-08	8.9629e-10
4.61272e-08	--	5.80018e-08	--	6.05586e-08	--	6.59236e-08	--	6.53314e-08	--	8.19158e-08	--	1.0666e-07	--		--	9.2187e-10	--	5.4446e-10	--	4.5151e-10	--	3.3387e-10	--	3.9045e-10	--	5.4782e-10	--	1.04442e-09		4.61272e-08	9.2187e-10
4.6288e-08	--	5.83576e-08	--	6.14112e-08	--	6.6551e-08	--	6.67422e-08	--	7.99842e-08	--	1.0608e-07	--		--	9.3253e-10	--	5.5181e-10	--	4.6196e-10	--	3.2333e-10	--	3.8711e-10	--	5.4234e-10	--	9.9431e-10		4.6288e-08	9.3253e-10
4.71488e-08	--	5.91924e-08	--	6.0924e-08	--	6.64628e-08	--	6.66048e-08	--	7.54738e-08	--	1.0934e-07	--		--	9.4779e-10	--	5.5575e-10	--	4.6174e-10	--	3.1697e-10	--	3.8863e-10	--	5.3667e-10	--	1.01554e-09		4.71488e-08	9.4779e-10
4.77328e-08	--	5.8154e-08	--	6.16914e-08	--	6.40406e-08	--	6.53882e-08	--	7.9068e-08	--	1.0718e-07	--		--	9.4271e-10	--	5.8057e-10	--	4.4957e-10	--	3.1616e-10	--	3.8793e-10	--	5.5466e-10	--	1.00323e-09		4.77328e-08	9.4271e-10
4.7892e-08	--	5.8399e-08	--	5.86372e-08	--	6.5358e-08	--	6.48518e-08	--	8.82076e-08	--	1.1244e-07	--		--	9.4476e-10	--	5.6728e-10	--	4.4815e-10	--	3.147e-10	--	3.9347e-10	--	5.6215e-10	--	1.04024e-09		4.7892e-08	9.4476e-10
4.81196e-08	--	5.74966e-08	--	5.95692e-08	--	6.46094e-08	--	6.49766e-08	--	8.23008e-08	--	1.0618e-07	--		--	9.5368e-10	--	5.6692e-10	--	4.5697e-10	--	3.2219e-10	--	4.0086e-10	--	5.6223e-10	--	1.05293e-09		4.81196e-08	9.5368e-10
4.90486e-08	--	5.74504e-08	--	6.22422e-08	--	6.46494e-08	--	6.57668e-08	--	8.5701e-08	--	1.0872e-07	--		--	9.4014e-10	--	5.544e-10	--	4.5068e-10	--	3.3051e-10	--	4.0093e-10	--	5.5716e-10	--	1.05862e-09		4.90486e-08	9.4014e-10
4.841e-08	--	5.76936e-08	--	6.22518e-08	--	6.56698e-08	--	6.61396e-08	--	8.32018e-08	--	1.0406e-07	--		--	9.2767e-10	--	5.6005e-10	--	4.6787e-10	--	3.2338e-10	--	3.9427e-10	--	5.8373e-10	--	1.08578e-09		4.841e-08	9.2767e-10
4.69926e-08	--	5.94074e-08	--	6.23944e-08	--	6.46862e-08	--	6.57756e-08	--	8.00172e-08	--	1.0482e-07	--		--	9.7198e-10	--	5.5111e-10	--	4.6066e-10	--	3.1719e-10	--	4.0719e-10	--	5.6088e-10	--	1.07023e-09		4.69926e-08	9.7198e-10
4.79968e-08	--	5.9436e-08	--	6.3222e-08	--	6.53376e-08	--	6.54338e-08	--	8.41274e-08	--	1.0654e-07	--		--	9.345e-10	--	5.5437e-10	--	4.7076e-10	--	3.1238e-10	--	3.9768e-10	--	5.7308e-10	--	1.04161e-09		4.79968e-08	9.345e-10
4.8604e-08	--	5.97428e-08	--	6.39192e-08	--	6.59204e-08	--	6.647e-08	--	8.10946e-08	--	1.0742e-07	--		--	9.2673e-10	--	5.4279e-10	--	4.7677e-10	--	3.1246e-10	--	4.0302e-10	--	5.687e-10	--	1.02324e-09		4.8604e-08	9.2673e-10
4.78298e-08	--	6.00222e-08	--	6.3727e-08	--	6.48476e-08	--	6.52722e-08	--	8.6141e-08	--	1.1316e-07	--		--	9.0109e-10	--	5.4478e-10	--	4.7424e-10	--	3.1839e-10	--	3.9911e-10	--	5.6602e-10	--	1.07896e-09		4.78298e-08	9.0109e-10
4.78728e-08	--	5.85424e-08	--	6.33018e-08	--	6.32022e-08	--	6.65552e-08	--	8.51258e-08	--	1.0978e-07	--		--	9.1504e-10	--	5.3843e-10	--	4.6669e-10	--	3.1526e-10	--	4.1929e-10	--	5.6229e-10	--	1.08778e-09		4.78728e-08	9.1504e-10
4.7992e-08	--	5.77922e-08	--	6.29668e-08	--	6.46846e-08	--	7.44186e-08	--	8.2844e-08	--	1.1122e-07	--		--	9.2003e-10	--	5.246e-10	--	4.6147e-10	--	3.0708e-10	--	4.1907e-10	--	5.5401e-10	--	1.13484e-09		4.7992e-08	9.2003e-10
4.88414e-08	--	5.81716e-08	--	6.29656e-08	--	6.40952e-08	--	7.21946e-08	--	8.25588e-08	--	1.0726e-07	--		--	9.2617e-10	--	5.363e-10	--	4.8428e-10	--	2.9926e-10	--	4.138e-10	--	5.5736e-10	--	1.1167e-09		4.88414e-08	9.2617e-10
4.85388e-08	--	5.84572e-08	--	6.1805e-08	--	6.29982e-08	--	6.88072e-08	--	7.80838e-08	--	1.0924e-07	--		--	9.1175e-10	--	5.4809e-10	--	4.7367e-10	--	3.0521e-10	--	4.1434e-10	--	5.5659e-10	--	1.1415e-09		4.85388e-08	9.1175e-10
4.79712e-08	--	5.89186e-08	--	6.3468e-08	--	6.39556e-08	--	6.6798e-08	--	8.26942e-08	--	1.1138e-07	--		--	9.3298e-10	--	5.464e-10	--	4.7196e-10	--	3.1468e-10	--	4.0844e-10	--	5.5232e-10	--	1.1352e-09		4.79712e-08	9.3298e-10
4.82186e-08	--	5.99042e-08	--	6.4094e-08	--	6.37802e-08	--	6.6391e-08	--	8.3922e-08	--	1.1002e-07	--		--	9.7514e-10	--	5.3988e-10	--	4.7555e-10	--	3.0684e-10	--	3.9933e-10	--	5.5392e-10	--	1.1468e-09		4.82186e-08	9.7514e-10
4.75466e-08	--	5.76504e-08	--	6.2834e-08	--	6.29708e-08	--	6.4626e-08	--	8.61638e-08	--	1.1072e-07	--		--	9.596e-10	--	5.3204e-10	--	4.7398e-10	--	3.1253e-10	--	3.946e-10	--	5.6286e-10	--	1.0802e-09		4.75466e-08	9.596e-10
4.75752e-08	--	5.8196e-08	--	6.18604e-08	--	6.47014e-08	--	6.4876e-08	--	8.4816e-08	--	1.0826e-07	--		--	9.5189e-10	--	5.4134e-10	--	4.6746e-10	--	3.0793e-10	--	3.8843e-10	--	5.4734e-10	--	1.127e-09		4.75752e-08	9.5189e-10
4.727e-08	--	5.90514e-08	--	6.29448e-08	--	6.57174e-08	--	6.54308e-08	--	8.36268e-08	--	1.0712e-07	--		--	9.2529e-10	--	5.4156e-10	--	4.8913e-10	--	3.1251e-10	--	3.9148e-10	--	5.6702e-10	--	1.1537e-09		4.727e-08	9.2529e-10
4.8141e-08	--	6.05068e-08	--	6.32748e-08	--	6.53642e-08	--	6.43654e-08	--	8.18128e-08	--	1.0644e-07	--		--	9.2047e-10	--	5.5482e-10	--	4.8126e-10	--	3.1603e-10	--	3.9033e-10	--	5.5029e-10	--	1.0794e-09		4.8141e-08	9.2047e-10
4.70742e-08	--	6.05074e-08	--	6.22546e-08	--	6.59384e-08	--	6.5493e-08	--	8.03058e-08	--	1.1798e-07	--		--	9.3971e-10	--	5.573e-10	--	4.8006e-10	--	3.1842e-10	--	3.8955e-10	--	5.3274e-10	--	1.0491e-09		4.70742e-08	9.3971e-10
4.72826e-08	--	5.99742e-08	--	6.25642e-08	--	6.47046e-08	--	6.7523e-08	--	8.33878e-08	--	1.0512e-07	--		--	9.2842e-10	--	5.4797e-10	--	4.6512e-10	--	3.2323e-10	--	4.0008e-10	--	5.9183e-10	--	1.0397e-09		4.72826e-08	9.2842e-10
4.7361e-08	--	5.8611e-08	--	6.25e-08	--	6.40602e-08	--	6.4203e-08	--	8.40828e-08	--	1.0782e-07	--		--	9.2087e-10	--	5.4961e-10	--	4.6675e-10	--	3.1964e-10	--	3.9761e-10	--	5.6803e-10	--	1.0286e-09		4.7361e-08	9.2087e-10
4.68444e-08	--	6.03406e-08	--	6.22492e-08	--	6.2448e-08	--	6.7024e-08	--	8.21756e-08	--	1.1844e-07	--		--	9.1226e-10	--	5.4185e-10	--	4.7772e-10	--	3.1464e-10	--	4.0608e-10	--	5.3892e-10	--	1.0297e-09		4.68444e-08	9.1226e-10
4.77842e-08	--	5.7759e-08	--	6.29824e-08	--	6.5839e-08	--	6.92436e-08	--	7.99984e-08	--	1.1578e-07	--		--	9.0273e-10	--	5.4287e-10	--	4.691e-10	--	3.2573e-10	--	4.0185e-10	--	5.415e-10	--	1.0288e-09		4.77842e-08	9.0273e-10
4.78258e-08	--	5.85936e-08	--	6.26996e-08	--	6.62582e-08	--	6.54644e-08	--	8.08554e-08	--	1.0406e-07	--		--	9.178e-10	--	5.5336e-10	--	4.5832e-10	--	3.2076e-10	--	3.9843e-10	--	5.3571e-10	--	1.0452e-09		4.78258e-08	9.178e-10
4.7988e-08	--	5.84572e-08	--	6.26226e-08	--	6.81304e-08	--	6.5593e-08	--	8.16646e-08	--	1.1414e-07	--		--	8.9508e-10	--	5.4636e-10	--	4.5665e-10	--	3.1207e-10	--	3.9237e-10	--	5.7603e-10	--	1.0522e-09		4.7988e-08	8.9508e-10
4.7335e-08	--	5.81926e-08	--	6.32466e-08	--	6.7736e-08	--	6.48738e-08	--	8.51938e-08	--	1.1618e-07	--		--	8.827e-10	--	5.3815e-10	--	4.7142e-10	--	3.2349e-10	--	3.9242e-10	--	5.4795e-10	--	1.044e-09		4.7335e-08	8.827e-10
4.74188e-08	--	5.73296e-08	--	6.26964e-08	--	6.65322e-08	--	6.79556e-08	--	8.34964e-08	--	1.1476e-07	--		--	8.8727e-10	--	5.3774e-10	--	4.646e-10	--	3.2046e-10	--	3.963e-10	--	5.6741e-10	--	9.8771e-10		4.74188e-08	8.8727e-10
4.70678e-08	--	5.82852e-08	--	6.29252e-08	--	6.63658e-08	--	6.45716e-08	--	8.39146e-08	--	1.1764e-07	--		--	8.9409e-10	--	5.5051e-10	--	4.6429e-10	--	3.2455e-10	--	4.0037e-10	--	5.7706e-10	--	1.00232e-09		4.70678e-08	8.9409e-10
4.70936e-08	--	5.82388e-08	--	6.16612e-08	--	6.61292e-08	--	6.5009e-08	--	8.19022e-08	--	1.1946e-07	--		--	8.8432e-10	--	5.3673e-10	--	4.601e-10	--	3.1797e-10	--	3.9293e-10	--	5.9154e-10	--	1.02682e-09		4.70936e-08	8.8432e-10
4.86384e-08	--	5.88508e-08	--	6.42514e-08	--	6.44396e-08	--	6.50682e-08	--	8.24562e-08	--	1.1006e-07	--		--	8.8438e-10	--	5.4544e-10	--	4.6515e-10	--	3.185e-10	--	3.9191e-10	--	5.7911e-10	--	1.0363e-09		4.86384e-08	8.8438e-10
4.78752e-08	--	5.98512e-08	--	6.35594e-08	--	6.59884e-08	--	6.50826e-08	--	8.31272e-08	--	1.0692e-07	--		--	8.9394e-10	--	5.5559e-10	--	4.6772e-10	--	3.0856e-10	--	3.9672e-10	--	5.9312e-10	--	1.0329e-09		4.78752e-08	8.9394e-10
4.73038e-08	--	5.9532e-08	--	6.32216e-08	--	6.49928e-08	--	6.45202e-08	--	8.52536e-08	--	1.0644e-07	--		--	9.0974e-10	--	5.6303e-10	--	4.683e-10	--	3.1919e-10	--	3.9118e-10	--	5.8349e-10	--	1.02628e-09		4.73038e-08	9.0974e-10
4.65788e-08	--	5.9055e-08	--	6.04096e-08	--	6.5836e-08	--	6.61092e-08	--	7.88168e-08	--	1.153e-07	--		--	9.2857e-10	--	5.5987e-10	--	4.8118e-10	--	3.2252e-10	--	3.8131e-10	--	5.939e-10	--	9.4748e-10		4.65788e-08	9.2857e-10
4.74608e-08	--	5.87246e-08	--	5.91976e-08	--	6.66676e-08	--	6.49968e-08	--	8.62818e-08	--	1.1182e-07	--		--	9.2225e-10	--	5.595e-10	--	4.7557e-10	--	3.2466e-10	--	3.9992e-10	--	5.9044e-10	--	9.7281e-10		4.74608e-08	9.2225e-10
4.76224e-08	--	5.77802e-08	--	6.1065e-08	--	6.63592e-08	--	6.48016e-08	--	8.0959e-08	--	1.2482e-07	--		--	9.2586e-10	--	5.7883e-10	--	4.7017e-10	--	3.1469e-10	--	4.0116e-10	--	5.9783e-10	--	9.8301e-10		4.76224e-08	9.2586e-10
4.76606e-08	--	6.00916e-08	--	6.34014e-08	--	6.82426e-08	--	6.58764e-08	--	8.04618e-08	--	1.1204e-07	--		--	9.0831e-10	--	5.7769e-10	--	4.6179e-10	--	3.2598e-10	--	4.0148e-10	--	5.8433e-10	--	9.7091e-10		4.76606e-08	9.0831e-10
4.56084e-08	--	5.91266e-08	--	6.2586e-08	--	6.66492e-08	--	6.56328e-08	--	8.60654e-08	--	1.0894e-07	--		--	9.2029e-10	--	5.617e-10	--	4.7322e-10	--	3.217e-10	--	4.0061e-10	--	5.6755e-10	--	1.01656e-09		4.56084e-08	9.2029e-10
4.66406e-08	--	5.85758e-08	--	6.30694e-08	--	6.6859e-08	--	6.54734e-08	--	8.47674e-08	--	1.0892e-07	--		--	9.4778e-10	--	5.6586e-10	--	4.679e-10	--	3.313e-10	--	3.8859e-10	--	5.834e-10	--	9.8602e-10		4.66406e-08	9.4778e-10
4.54024e-08	--	5.90706e-08	--	6.29964e-08	--	6.9265e-08	--	6.61106e-08	--	8.2831e-08	--	1.0822e-07	--		--	9.352e-10	--	5.5392e-10	--	4.5277e-10	--	3.2018e-10	--	3.8692e-10	--	5.6121e-10	--	1.00293e-09		4.54024e-08	9.352e-10
4.55816e-08	--	5.75834e-08	--	6.3333e-08	--	6.81258e-08	--	6.29232e-08	--	8.18096e-08	--	1.0642e-07	--		--	9.0474e-10	--	5.5364e-10	--	4.5958e-10	--	3.2314e-10	--	3.9113e-10	--	5.5241e-10	--	9.6285e-10		4.55816e-08	9.0474e-10
4.69568e-08	--	5.92364e-08	--	6.1752e-08	--	7.05234e-08	--	6.35706e-08	--	8.26076e-08	--	1.0904e-07	--		--	8.9395e-10	--	5.5031e-10	--	4.5292e-10	--	3.2678e-10	--	3.877e-10	--	5.8557e-10	--	1.01835e-09		4.69568e-08	8.9395e-10
4.7677e-08	--	5.88884e-08	--	6.28952e-08	--	6.85092e-08	--	6.6032e-08	--	9.02164e-08	--	1.0778e-07	--		--	9.1447e-10	--	5.6106e-10	--	4.6465e-10	--	3.3065e-10	--	3.9557e-10	--	5.9892e-10	--	9.9891e-10		4.7677e-08	9.1447e-10
4.72e-08	--	5.87708e-08	--	6.14658e-08	--	6.58226e-08	--	7.32338e-08	--	7.90964e-08	--	1.0704e-07	--		--	9.0405e-10	--	5.4547e-10	--	4.73e-10	--	3.3131e-10	--	3.8608e-10	--	5.8668e-10	--	9.6136e-10		4.72e-08	9.0405e-10
4.61558e-08	--	5.75528e-08	--	6.17886e-08	--	6.76864e-08	--	7.57856e-08	--	8.41108e-08	--	1.055e-07	--		--	9.0653e-10	--	5.4341e-10	--	4.6788e-10	--	3.2338e-10	--	3.9241e-10	--	5.6511e-10	--	9.7256e-10		4.61558e-08	9.0653e-10
4.6636e-08	--	5.86328e-08	--	6.08708e-08	--	6.68066e-08	--	6.40858e-08	--	8.25694e-08	--	1.0596e-07	--		--	8.8935e-10	--	5.333e-10	--	4.6142e-10	--	3.3668e-10	--	4.0046e-10	--	5.733e-10	--	9.9584e-10		4.6636e-08	8.8935e-10
4.65014e-08	--	5.85744e-08	--	6.00864e-08	--	6.87852e-08	--	6.15428e-08	--	8.57904e-08	--	1.0738e-07	--		--	8.9282e-10	--	5.279e-10	--	4.4727e-10	--	3.308e-10	--	3.9855e-10	--	5.6766e-10	--	1.04529e-09		4.65014e-08	8.9282e-10
4.68134e-08	--	5.94854e-08	--	5.9208e-08	--	6.80148e-08	--	6.20446e-08	--	8.63262e-08	--	1.0256e-07	--		--	9.0582e-10	--	5.4583e-10	--	4.5555e-10	--	3.3498e-10	--	3.9554e-10	--	5.8165e-10	--	1.03186e-09		4.68134e-08	9.0582e-10
4.70358e-08	--	5.8243e-08	--	6.01002e-08	--	6.91124e-08	--	6.15596e-08	--	8.41992e-08	--	1.0454e-07	--		--	8.8249e-10	--	5.7249e-10	--	4.531e-10	--	3.3419e-10	--	3.9448e-10	--	5.8253e-10	--	1.04522e-09		4.70358e-08	8.8249e-10
4.74122e-08	--	5.75548e-08	--	5.97196e-08	--	6.82342e-08	--	6.28166e-08	--	9.14734e-08	--	1.0602e-07	--		--	8.9251e-10	--	5.7776e-10	--	4.6505e-10	--	3.2448e-10	--	4.0403e-10	--	5.8043e-10	--	1.01958e-09		4.74122e-08	8.9251e-10
4.6407e-08	--	5.80124e-08	--	5.99218e-08	--	6.83532e-08	--	7.00246e-08	--	9.31086e-08	--	1.062e-07	--		--	8.935e-10	--	5.7221e-10	--	4.5663e-10	--	3.264e-10	--	4.1237e-10	--	5.592e-10	--	1.0227e-09		4.6407e-08	8.935e-10
4.64458e-08	--	5.90538e-08	--	6.10044e-08	--	6.52646e-08	--	6.26134e-08	--	8.73724e-08	--	1.0402e-07	--		--	8.927e-10	--	5.8309e-10	--	4.5623e-10	--	3.2003e-10	--	4.0561e-10	--	5.8134e-10	--	1.02597e-09		4.64458e-08	8.927e-10
4.67804e-08	--	5.67296e-08	--	6.33138e-08	--	6.68484e-08	--	6.40512e-08	--	9.235e-08	--	1.0476e-07	--		--	8.7833e-10	--	5.8874e-10	--	4.6508e-10	--	3.195e-10	--	4.0751e-10	--	5.9695e-10	--	1.01285e-09		4.67804e-08	8.7833e-10
4.72358e-08	--	5.56512e-08	--	6.158e-08	--	6.73674e-08	--	6.31488e-08	--	7.89136e-08	--	1.0488e-07	--		--	8.7916e-10	--	5.6596e-10	--	4.6542e-10	--	3.1871e-10	--	3.9805e-10	--	5.9124e-10	--	1.00154e-09		4.72358e-08	8.7916e-10
4.73138e-08	--	5.53836e-08	--	5.9858e-08	--	7.0188e-08	--	6.02084e-08	--	7.77094e-08	--	1.0384e-07	--		--	8.8885e-10	--	5.642e-10	--	4.5718e-10	--	3.3057e-10	--	4.0065e-10	--	5.9462e-10	--	9.8674e-10		4.73138e-08	8.8885e-10
4.74118e-08	--	5.73086e-08	--	6.0177e-08	--	6.96532e-08	--	6.1507e-08	--	7.73444e-08	--	1.0624e-07	--		--	8.749e-10	--	5.8337e-10	--	4.6093e-10	--	3.3655e-10	--	4.0317e-10	--	5.7659e-10	--	9.8392e-10		4.74118e-08	8.749e-10
4.75762e-08	--	5.58794e-08	--	6.08214e-08	--	6.75528e-08	--	6.43996e-08	--	7.61342e-08	--	1.0414e-07	--		--	8.918e-10	--	5.7523e-10	--	4.5993e-10	--	3.4235e-10	--	4.0425e-10	--	5.9768e-10	--	1.01608e-09		4.75762e-08	8.918e-10
4.66062e-08	--	5.51488e-08	--	6.05822e-08	--	6.73372e-08	--	6.45422e-08	--	7.83556e-08	--	1.0472e-07	--		--	8.8338e-10	--	5.8503e-10	--	4.5474e-10	--	3.4174e-10	--	4.0661e-10	--	6.0287e-10	--	1.00005e-09		4.66062e-08	8.8338e-10
4.61852e-08	--	5.63054e-08	--	6.13916e-08	--	6.80138e-08	--	6.55784e-08	--	7.69858e-08	--	1.2098e-07	--		--	9.0382e-10	--	5.7587e-10	--	4.5704e-10	--	3.4223e-10	--	3.9832e-10	--	5.8512e-10	--	1.01619e-09		4.61852e-08	9.0382e-10
4.66718e-08	--	5.7248e-08	--	6.30938e-08	--	6.82386e-08	--	6.48694e-08	--	7.72842e-08	--	1.16e-07	--		--	9.0733e-10	--	5.7234e-10	--	4.507e-10	--	3.3541e-10	--	3.9569e-10	--	5.7941e-10	--	1.01196e-09		4.66718e-08	9.0733e-10
4.64612e-08	--	5.74118e-08	--	6.22334e-08	--	6.49214e-08	--	6.1845e-08	--	7.6197e-08	--	1.264e-07	--		--	9.0051e-10	--	5.6801e-10	--	4.4522e-10	--	3.4897e-10	--	3.9135e-10	--	5.862e-10	--	1.06065e-09		4.64612e-08	9.0051e-10
4.58472e-08	--	5.60522e-08	--	6.17738e-08	--	6.72176e-08	--	6.2536e-08	--	7.7731e-08	--	1.1678e-07	--		--	8.7888e-10	--	5.7572e-10	--	4.4984e-10	--	3.42e-10	--	3.917e-10	--	5.6568e-10	--	1.04826e-09		4.58472e-08	8.7888e-10
4.71014e-08	--	5.41664e-08	--	6.10132e-08	--	6.65128e-08	--	6.3961e-08	--	7.97572e-08	--	1.387e-07	--		--	9.0307e-10	--	5.5986e-10	--	4.7057e-10	--	3.4249e-10	--	4.0681e-10	--	5.8966e-10	--	1.08223e-09		4.71014e-08	9.0307e-10
4.71168e-08	--	5.35824e-08	--	6.23216e-08	--	6.81108e-08	--	6.51534e-08	--	9.29124e-08	--	1.197e-07	--		--	9.0953e-10	--	5.5693e-10	--	4.734e-10	--	3.3691e-10	--	4.087e-10	--	5.7022e-10	--	1.09075e-09		4.71168e-08	9.0953e-10
4.52388e-08	--	5.3092e-08	--	6.19448e-08	--	6.7119e-08	--	6.93228e-08	--	7.7662e-08	--	1.4944e-07	--		--	9.2148e-10	--	5.6167e-10	--	4.7013e-10	--	3.5145e-10	--	3.9858e-10	--	5.7913e-10	--	1.04527e-09		4.52388e-08	9.2148e-10
4.47626e-08	--	5.40756e-08	--	6.05234e-08	--	6.68652e-08	--	7.20424e-08	--	7.60244e-08	--	1.0788e-07	--		--	9.2979e-10	--	5.566e-10	--	4.8559e-10	--	3.4911e-10	--	3.876e-10	--	6.0042e-10	--	1.03632e-09		4.47626e-08	9.2979e-10
4.69602e-08	--	5.4851e-08	--	5.81318e-08	--	6.72162e-08	--	6.3212e-08	--	8.1647e-08	--	1.0038e-07	--		--	9.2987e-10	--	5.8327e-10	--	4.7629e-10	--	3.4264e-10	--	3.923e-10	--	6.0806e-10	--	1.05751e-09		4.69602e-08	9.2987e-10
4.77094e-08	--	5.52642e-08	--	5.77258e-08	--	6.82134e-08	--	6.43866e-08	--	7.57446e-08	--	1.002e-07	--		--	9.1112e-10	--	5.5376e-10	--	4.8773e-10	--	3.3745e-10	--	3.9899e-10	--	5.8767e-10	--	1.05362e-09		4.77094e-08	9.1112e-10
4.73824e-08	--	5.51374e-08	--	5.98966e-08	--	6.82534e-08	--	6.4581e-08	--	8.21744e-08	--	1.0952e-07	--		--	8.8586e-10	--	5.5077e-10	--	4.8338e-10	--	3.4509e-10	--	4.0103e-10	--	5.9381e-10	--	1.08335e-09		4.73824e-08	8.8586e-10
4.78514e-08	--	5.60704e-08	--	5.97484e-08	--	6.8557e-08	--	6.46032e-08	--	9.5619e-08	--	1.1064e-07	--		--	9.1881e-10	--	5.522e-10	--	4.8158e-10	--	3.4805e-10	--	3.9595e-10	--	5.7256e-10	--	1.08851e-09		4.78514e-08	9.1881e-10
4.83e-08	--	5.75678e-08	--	5.96938e-08	--	6.75386e-08	--	6.45508e-08	--	9.73576e-08	--	1.0348e-07	--		--	8.971e-10	--	5.5489e-10	--	4.9084e-10	--	3.4315e-10	--	3.9611e-10	--	5.7451e-10	--	1.07191e-09		4.83e-08	8.971e-10
4.7648e-08	--	5.70096e-08	--	6.05224e-08	--	6.83752e-08	--	6.29334e-08	--	8.90446e-08	--	1.0578e-07	--		--	9.2169e-10	--	5.5421e-10	--	4.8531e-10	--	3.4354e-10	--	3.9646e-10	--	5.8879e-10	--	1.06516e-09		4.7648e-08	9.2169e-10
4.78844e-08	--	5.79912e-08	--	6.02236e-08	--	6.76896e-08	--	6.27522e-08	--	9.65286e-08	--	1.059e-07	--		--	9.3743e-10	--	5.5607e-10	--	4.7464e-10	--	3.4995e-10	--	4.0833e-10	--	6.0965e-10	--	1.03367e-09		4.78844e-08	9.3743e-10
4.8115e-08	--	5.87928e-08	--	6.04552e-08	--	6.71976e-08	--	6.26866e-08	--	7.93828e-08	--	1.0848e-07	--		--	9.2051e-10	--	5.7982e-10	--	4.7446e-10	--	3.6238e-10	--	4.1074e-10	--	6.1861e-10	--	1.07156e-09		4.8115e-08	9.2051e-10
4.79964e-08	--	5.86968e-08	--	6.22412e-08	--	6.76856e-08	--	6.2511e-08	--	8.09546e-08	--	1.1608e-07	--		--	9.05e-10	--	5.8199e-10	--	4.8933e-10	--	3.5235e-10	--	4.1438e-10	--	6.3839e-10	--	1.08954e-09		4.79964e-08	9.05e-10
4.79536e-08	--	5.84212e-08	--	6.19904e-08	--	6.82174e-08	--	6.39662e-08	--	9.53206e-08	--	1.0068e-07	--		--	9.1366e-10	--	5.7417e-10	--	4.9085e-10	--	3.5354e-10	--	4.1139e-10	--	6.3634e-10	--	1.11133e-09		4.79536e-08	9.1366e-10
4.75498e-08	--	5.83116e-08	--	6.00886e-08	--	6.79648e-08	--	6.39962e-08	--	9.34878e-08	--	1.0816e-07	--		--	9.0518e-10	--	5.8868e-10	--	4.9489e-10	--	3.5043e-10	--	4.0604e-10	--	6.0656e-10	--	1.06183e-09		4.75498e-08	9.0518e-10
4.75844e-08	--	5.82982e-08	--	6.10312e-08	--	6.77358e-08	--	6.32374e-08	--	9.39668e-08	--	1.1132e-07	--		--	9.1162e-10	--	6.2074e-10	--	4.9767e-10	--	3.4331e-10	--	3.9895e-10	--	6.1615e-10	--	1.08164e-09		4.75844e-08	9.1162e-10
4.68036e-08	--	5.87356e-08	--	6.13182e-08	--	6.64402e-08	--	6.4371e-08	--	9.7698e-08	--	1.0604e-07	--		--	9.0296e-10	--	6.018e-10	--	5.0483e-10	--	3.518e-10	--	4.0066e-10	--	6.1937e-10	--	1.1258e-09		4.68036e-08	9.0296e-10
4.645e-08	--	5.86862e-08	--	5.8176e-08	--	6.77128e-08	--	6.59712e-08	--	9.4305e-08	--	1.063e-07	--		--	9.1373e-10	--	5.8766e-10	--	4.87e-10	--	3.4823e-10	--	3.8389e-10	--	6.1932e-10	--	1.1147e-09		4.645e-08	9.1373e-10
4.58004e-08	--	5.82672e-08	--	6.0667e-08	--	6.7654e-08	--	6.40964e-08	--	9.71148e-08	--	1.1128e-07	--		--	8.9632e-10	--	5.8614e-10	--	4.8277e-10	--	3.4398e-10	--	3.9197e-10	--	6.1896e-10	--	1.1356e-09		4.58004e-08	8.9632e-10
4.78198e-08	--	5.7322e-08	--	6.05666e-08	--	6.68058e-08	--	6.34482e-08	--	1.00147e-07	--	1.0732e-07	--		--	9.0448e-10	--	5.9138e-10	--	4.9149e-10	--	3.5124e-10	--	4.0469e-10	--	6.1037e-10	--	1.1199e-09		4.78198e-08	9.0448e-10
4.77542e-08	--	5.59408e-08	--	6.09724e-08	--	6.5764e-08	--	6.43484e-08	--	9.56036e-08	--	9.82258e-08	--		--	8.9423e-10	--	6.1633e-10	--	4.8645e-10	--	3.4166e-10	--	4.0641e-10	--	6.0856e-10	--	1.1911e-09		4.77542e-08	8.9423e-10
4.77842e-08	--	5.70808e-08	--	6.10488e-08	--	6.51064e-08	--	6.48318e-08	--	9.65178e-08	--	1.0036e-07	--		--	8.8937e-10	--	6.219e-10	--	4.9559e-10	--	3.4112e-10	--	4.1089e-10	--	6.0595e-10	--	1.166e-09		4.77842e-08	8.8937e-10
4.76364e-08	--	5.8295e-08	--	6.14442e-08	--	6.49154e-08	--	6.16356e-08	--	9.8505e-08	--	9.8491e-08	--		--	9.0225e-10	--	6.2144e-10	--	5.1782e-10	--	3.57e-10	--	4.1143e-10	--	6.0476e-10	--	1.1782e-09		4.76364e-08	9.0225e-10
4.67694e-08	--	5.85552e-08	--	6.15254e-08	--	6.6179e-08	--	6.43228e-08	--	1.017e-07	--	9.89834e-08	--		--	9.1135e-10	--	5.9752e-10	--	5.0619e-10	--	3.4226e-10	--	4.1283e-10	--	6.1126e-10	--	1.1421e-09		4.67694e-08	9.1135e-10
4.7156e-08	--	5.95954e-08	--	6.25238e-08	--	6.66678e-08	--	6.35962e-08	--	9.84378e-08	--	1.05414e-07	--		--	9.2335e-10	--	5.9108e-10	--	5.1189e-10	--	3.4724e-10	--	4.0786e-10	--	6.1677e-10	--	1.179e-09		4.7156e-08	9.2335e-10
4.82196e-08	--	5.9968e-08	--	6.057e-08	--	6.58004e-08	--	6.44022e-08	--	9.86154e-08	--	1.03005e-07	--		--	9.3898e-10	--	6.0077e-10	--	4.9072e-10	--	3.5128e-10	--	4.0484e-10	--	5.9812e-10	--	1.1485e-09		4.82196e-08	9.3898e-10
4.79202e-08	--	5.9329e-08	--	6.12486e-08	--	6.6394e-08	--	6.469e-08	--	9.83234e-08	--	1.12113e-07	--		--	9.1637e-10	--	6.0157e-10	--	5.1775e-10	--	3.5938e-10	--	4.0754e-10	--	5.8401e-10	--	1.0833e-09		4.79202e-08	9.1637e-10
4.76368e-08	--	5.90138e-08	--	6.29118e-08	--	6.42834e-08	--	6.5581e-08	--	9.49584e-08	--	1.1142e-07	--		--	9.0063e-10	--	5.9648e-10	--	5.0327e-10	--	3.5996e-10	--	4.0808e-10	--	5.7179e-10	--	1.0549e-09		4.76368e-08	9.0063e-10
4.69572e-08	--	5.8042e-08	--	6.2275e-08	--	6.49602e-08	--	6.47088e-08	--	9.76464e-08	--	1.1352e-07	--		--	8.9531e-10	--	5.9323e-10	--	5.067e-10	--	3.5459e-10	--	4.1706e-10	--	5.8752e-10	--	1.0686e-09		4.69572e-08	8.9531e-10
4.75274e-08	--	5.8147e-08	--	6.20872e-08	--	6.37596e-08	--	6.6577e-08	--	1.00563e-07	--	1.1764e-07	--		--	8.838e-10	--	6.0505e-10	--	5.2208e-10	--	3.535e-10	--	4.2143e-10	--	5.8437e-10	--	1.0602e-09		4.75274e-08	8.838e-10
4.78552e-08	--	5.90978e-08	--	6.25804e-08	--	6.28226e-08	--	6.87468e-08	--	8.73834e-08	--	1.1628e-07	--		--	9.1185e-10	--	6.0969e-10	--	5.069e-10	--	3.5764e-10	--	4.0834e-10	--	5.7965e-10	--	1.0207e-09		4.78552e-08	9.1185e-10
4.69462e-08	--	5.8979e-08	--	6.26764e-08	--	6.3251e-08	--	6.12884e-08	--	9.5518e-08	--	1.1244e-07	--		--	9.2528e-10	--	6.0218e-10	--	5.1046e-10	--	3.4788e-10	--	4.1675e-10	--	5.7962e-10	--	1.0629e-09		4.69462e-08	9.2528e-10
4.8301e-08	--	5.86372e-08	--	6.32784e-08	--	6.71072e-08	--	6.39482e-08	--	9.86624e-08	--	1.1072e-07	--		--	9.3175e-10	--	6.1712e-10	--	5.0884e-10	--	3.554e-10	--	4.0868e-10	--	5.6863e-10	--	1.0533e-09		4.8301e-08	9.3175e-10
4.64386e-08	--	5.68416e-08	--	6.4743e-08	--	6.60046e-08	--	6.37896e-08	--	9.49318e-08	--	1.121e-07	--		--	9.1442e-10	--	6.0369e-10	--	5.2058e-10	--	3.5862e-10	--	4.1401e-10	--	5.6332e-10	--	1.0859e-09		4.64386e-08	9.1442e-10
4.74558e-08	--	5.68952e-08	--	6.31474e-08	--	6.82458e-08	--	6.25864e-08	--	8.66972e-08	--	1.1344e-07	--		--	9.5056e-10	--	6.0266e-10	--	5.2118e-10	--	3.5647e-10	--	4.0767e-10	--	5.6278e-10	--	1.0625e-09		4.74558e-08	9.5056e-10
4.73018e-08	--	5.69534e-08	--	6.34482e-08	--	6.66226e-08	--	6.33578e-08	--	8.53408e-08	--	1.1296e-07	--		--	9.4495e-10	--	6.0342e-10	--	5.1488e-10	--	3.5311e-10	--	4.1547e-10	--	5.8182e-10	--	1.0383e-09		4.73018e-08	9.4495e-10
4.8005e-08	--	5.67308e-08	--	6.3981e-08	--	6.53652e-08	--	6.34246e-08	--	8.1837e-08	--	1.1392e-07	--		--	9.855e-10	--	5.8193e-10	--	4.966e-10	--	3.5376e-10	--	4.1562e-10	--	5.7657e-10	--	1.0332e-09		4.8005e-08	9.855e-10
4.54206e-08	--	5.69404e-08	--	6.23848e-08	--	6.62124e-08	--	6.3648e-08	--	9.95216e-08	--	1.1358e-07	--		--	9.44e-10	--	6.0075e-10	--	5.1857e-10	--	3.6582e-10	--	4.165e-10	--	5.808e-10	--	1.0501e-09		4.54206e-08	9.44e-10
4.68816e-08	--	5.7493e-08	--	6.28448e-08	--	6.6662e-08	--	6.1797e-08	--	7.8343e-08	--	1.0828e-07	--		--	9.4643e-10	--	6.1096e-10	--	5.168e-10	--	3.6256e-10	--	4.1387e-10	--	5.9949e-10	--	1.0345e-09		4.68816e-08	9.4643e-10
4.50178e-08	--	5.80612e-08	--	6.38216e-08	--	6.69948e-08	--	6.21394e-08	--	7.77238e-08	--	1.1452e-07	--		--	9.19e-10	--	6.0978e-10	--	5.0864e-10	--	3.5404e-10	--	4.2645e-10	--	6.1518e-10	--	1.0617e-09		4.50178e-08	9.19e-10
4.46016e-08	--	5.64488e-08	--	6.25412e-08	--	6.81176e-08	--	6.26772e-08	--	7.62662e-08	--	1.131e-07	--		--	9.2064e-10	--	5.9421e-10	--	4.9774e-10	--	3.6056e-10	--	4.1155e-10	--	6.196e-10	--	1.0781e-09		4.46016e-08	9.2064e-10
4.5072e-08	--	5.61106e-08	--	6.23178e-08	--	6.7301e-08	--	6.38978e-08	--	7.9111e-08	--	1.102e-07	--		--	8.8555e-10	--	5.7973e-10	--	5.0286e-10	--	3.521e-10	--	4.2402e-10	--	6.0768e-10	--	1.1259e-09		4.5072e-08	8.8555e-10
4.57778e-08	--	5.69908e-08	--	6.25754e-08	--	6.62804e-08	--	6.2077e-08	--	7.90258e-08	--	1.16e-07	--		--	9.0606e-10	--	5.9487e-10	--	5.1808e-10	--	3.5766e-10	--	4.3521e-10	--	5.9339e-10	--	1.1579e-09		4.57778e-08	9.0606e-10
4.57036e-08	--	5.72852e-08	--	6.29182e-08	--	6.48588e-08	--	6.40788e-08	--	7.75874e-08	--	1.1136e-07	--		--	9.2682e-10	--	5.8907e-10	--	5.0999e-10	--	3.5924e-10	--	4.2779e-10	--	5.8679e-10	--	1.1552e-09		4.57036e-08	9.2682e-10
4.5668e-08	--	5.87012e-08	--	6.17688e-08	--	6.32512e-08	--	6.24832e-08	--	8.31924e-08	--	1.1548e-07	--		--	9.1423e-10	--	5.9034e-10	--	5.2419e-10	--	3.5409e-10	--	4.3191e-10	--	5.8493e-10	--	1.1051e-09		4.5668e-08	9.1423e-10
4.55596e-08	--	5.84714e-08	--	6.27124e-08	--	6.47862e-08	--	6.24434e-08	--	8.35702e-08	--	1.1172e-07	--		--	9.1095e-10	--	5.7777e-10	--	5.3638e-10	--	3.5503e-10	--	4.1287e-10	--	5.7676e-10	--	1.1771e-09		4.55596e-08	9.1095e-10
4.57232e-08	--	5.88054e-08	--	6.30298e-08	--	6.27752e-08	--	6.18134e-08	--	8.26822e-08	--	1.0998e-07	--		--	9.1262e-10	--	5.9204e-10	--	5.0509e-10	--	3.5999e-10	--	4.0023e-10	--	5.8137e-10	--	1.1511e-09		4.57232e-08	9.1262e-10
4.5231e-08	--	5.9135e-08	--	6.25016e-08	--	6.3536e-08	--	6.1093e-08	--	8.2736e-08	--	1.1116e-07	--		--	8.8887e-10	--	5.9723e-10	--	4.9819e-10	--	3.605e-10	--	3.9893e-10	--	5.8298e-10	--	1.1185e-09		4.5231e-08	8.8887e-10
4.5787e-08	--	5.8653e-08	--	6.21398e-08	--	6.40938e-08	--	6.27846e-08	--	8.34076e-08	--	1.1424e-07	--		--	9.0235e-10	--	6.0128e-10	--	4.9916e-10	--	3.5902e-10	--	3.9464e-10	--	5.7651e-10	--	1.1372e-09		4.5787e-08	9.0235e-10
4.5917e-08	--	5.82378e-08	--	6.15198e-08	--	6.48488e-08	--	6.27912e-08	--	8.99836e-08	--	1.129e-07	--		--	9.1593e-10	--	6.1866e-10	--	5.0712e-10	--	3.4705e-10	--	3.9314e-10	--	5.8009e-10	--	1.1529e-09		4.5917e-08	9.1593e-10
4.63382e-08	--	5.95514e-08	--	6.09912e-08	--	6.50168e-08	--	6.28668e-08	--	9.12368e-08	--	1.1816e-07	--		--	9.2877e-10	--	6.121e-10	--	5.0947e-10	--	3.4879e-10	--	3.9172e-10	--	6.0036e-10	--	1.1517e-09		4.63382e-08	9.2877e-10
4.54692e-08	--	5.95758e-08	--	6.14292e-08	--	6.45164e-08	--	6.52622e-08	--	7.90878e-08	--	1.1582e-07	--		--	8.9321e-10	--	6.2412e-10	--	5.0608e-10	--	3.4624e-10	--	3.8513e-10	--	6.1555e-10	--	1.133e-09		4.54692e-08	8.9321e-10
4.50682e-08	--	5.8763e-08	--	6.20236e-08	--	6.47566e-08	--	6.38832e-08	--	8.29e-08	--	1.1226e-07	--		--	9.0297e-10	--	5.9813e-10	--	5.0078e-10	--	3.5479e-10	--	3.9357e-10	--	6.4025e-10	--	1.1138e-09		4.50682e-08	9.0297e-10
4.58258e-08	--	5.9188e-08	--	6.26308e-08	--	6.4424e-08	--	6.3949e-08	--	8.34392e-08	--	1.1486e-07	--		--	8.983e-10	--	6.0593e-10	--	4.9443e-10	--	3.5081e-10	--	3.9445e-10	--	5.9909e-10	--	1.1605e-09		4.58258e-08	8.983e-10
4.4938e-08	--	5.79062e-08	--	6.3003e-08	--	6.45846e-08	--	6.4382e-08	--	8.34002e-08	--	1.1238e-07	--		--	9.7817e-10	--	5.8613e-10	--	4.9259e-10	--	3.5989e-10	--	4.0158e-10	--	6.1635e-10	--	1.2035e-09		4.4938e-08	9.7817e-10
4.46622e-08	--	5.86536e-08	--	6.2046e-08	--	6.43556e-08	--	6.53682e-08	--	8.28e-08	--	1.137e-07	--		--	9.5968e-10	--	6.0578e-10	--	5.0019e-10	--	3.6588e-10	--	4.1199e-10	--	6.1002e-10	--	1.2344e-09		4.46622e-08	9.5968e-10
4.45764e-08	--	5.98358e-08	--	6.2682e-08	--	6.46514e-08	--	6.42032e-08	--	8.34638e-08	--	1.1482e-07	--		--	9.3093e-10	--	6.0581e-10	--	4.987e-10	--	3.5413e-10	--	4.0427e-10	--	5.901e-10	--	1.1481e-09		4.45764e-08	9.3093e-10
4.42398e-08	--	6.03236e-08	--	6.31796e-08	--	6.4412e-08	--	6.54124e-08	--	8.37726e-08	--	1.181e-07	--		--	9.4731e-10	--	5.9133e-10	--	5.2113e-10	--	3.627e-10	--	4.0688e-10	--	6.081e-10	--	1.0904e-09		4.42398e-08	9.4731e-10
4.69484e-08	--	6.05922e-08	--	6.22926e-08	--	6.56328e-08	--	6.57664e-08	--	8.73632e-08	--	1.0984e-07	--		--	9.4823e-10	--	5.9434e-10	--	4.9631e-10	--	3.4919e-10	--	4.0572e-10	--	6.0771e-10	--	1.0696e-09		4.69484e-08	9.4823e-10
4.64366e-08	--	5.99836e-08	--	6.11556e-08	--	6.55578e-08	--	6.52676e-08	--	8.42824e-08	--	1.0756e-07	--		--	9.09e-10	--	5.9141e-10	--	5.1914e-10	--	3.4948e-10	--	3.9378e-10	--	6.2307e-10	--	1.0466e-09		4.64366e-08	9.09e-10
4.5892e-08	--	5.96532e-08	--	6.19946e-08	--	6.72568e-08	--	6.44754e-08	--	8.44256e-08	--	9.996e-08	--		--	9.3775e-10	--	5.9213e-10	--	5.1812e-10	--	3.6084e-10	--	4.0715e-10	--	6.3015e-10	--	1.0241e-09		4.5892e-08	9.3775e-10
4.59808e-08	--	5.99654e-08	--	6.412e-08	--	6.81124e-08	--	6.61316e-08	--	8.4735e-08	--	1.0278e-07	--		--	9.182e-10	--	6.1174e-10	--	5.0553e-10	--	3.635e-10	--	4.0405e-10	--	6.4203e-10	--	1.1211e-09		4.59808e-08	9.182e-10
4.58904e-08	--	5.98408e-08	--	6.3994e-08	--	6.89668e-08	--	6.9135e-08	--	7.72062e-08	--	1.0252e-07	--		--	9.2745e-10	--	5.9993e-10	--	5.063e-10	--	3.8024e-10	--	3.9747e-10	--	6.2193e-10	--	1.174e-09		4.58904e-08	9.2745e-10
4.49098e-08	--	5.88368e-08	--	6.25634e-08	--	6.82578e-08	--	6.4339e-08	--	8.5233e-08	--	1.0834e-07	--		--	9.3967e-10	--	6.2058e-10	--	5.0088e-10	--	3.7943e-10	--	4.0309e-10	--	5.9835e-10	--	1.1078e-09		4.49098e-08	9.3967e-10
4.49728e-08	--	5.94112e-08	--	6.29744e-08	--	6.87294e-08	--	6.3657e-08	--	8.35384e-08	--	1.2624e-07	--		--	9.3802e-10	--	6.0651e-10	--	4.9424e-10	--	3.7132e-10	--	4.1376e-10	--	6.4073e-10	--	1.1284e-09		4.49728e-08	9.3802e-10
4.51516e-08	--	6.0251e-08	--	6.33584e-08	--	6.80914e-08	--	6.33376e-08	--	8.69558e-08	--	1.0636e-07	--		--	9.284e-10	--	5.9568e-10	--	5.0311e-10	--	3.7258e-10	--	4.1241e-10	--	6.3201e-10	--	1.1187e-09		4.51516e-08	9.284e-10
4.46536e-08	--	5.94424e-08	--	6.08258e-08	--	6.79438e-08	--	6.38966e-08	--	8.47466e-08	--	1.0312e-07	--		--	9.3687e-10	--	6.2664e-10	--	5.0249e-10	--	3.792e-10	--	4.0564e-10	--	6.2563e-10	--	1.123e-09		4.46536e-08	9.3687e-10
4.52352e-08	--	5.72062e-08	--	6.25052e-08	--	6.80356e-08	--	6.366e-08	--	8.39786e-08	--	1.0704e-07	--		--	9.5078e-10	--	6.0561e-10	--	5.0725e-10	--	3.8104e-10	--	4.0598e-10	--	6.3767e-10	--	1.1174e-09		4.52352e-08	9.5078e-10
4.71346e-08	--	5.9252e-08	--	6.22104e-08	--	6.83854e-08	--	6.39996e-08	--	8.46416e-08	--	1.0746e-07	--		--	9.7406e-10	--	6.0846e-10	--	5.2377e-10	--	3.9809e-10	--	3.9937e-10	--	6.2548e-10	--	1.108e-09		4.71346e-08	9.7406e-10
4.57804e-08	--	5.6e-08	--	6.17038e-08	--	6.85412e-08	--	6.51946e-08	--	8.5608e-08	--	1.011e-07	--		--	9.8633e-10	--	6.0679e-10	--	5.2406e-10	--	3.8365e-10	--	4.0003e-10	--	6.1562e-10	--	1.116e-09		4.57804e-08	9.8633e-10
4.7055e-08	--	5.68854e-08	--	6.07752e-08	--	6.53632e-08	--	6.91476e-08	--	8.6267e-08	--	1.106e-07	--		--	9.962e-10	--	6.2523e-10	--	5.1316e-10	--	3.9342e-10	--	4.0398e-10	--	6.0777e-10	--	1.1156e-09		4.7055e-08	9.962e-10
4.65818e-08	--	5.76004e-08	--	6.08498e-08	--	6.63632e-08	--	6.4182e-08	--	8.3459e-08	--	1.0698e-07	--		--	9.3037e-10	--	6.2189e-10	--	5.1546e-10	--	3.8912e-10	--	4.0556e-10	--	6.142e-10	--	1.0516e-09		4.65818e-08	9.3037e-10
4.6644e-08	--	5.69078e-08	--	6.08248e-08	--	6.72118e-08	--	6.36612e-08	--	8.28428e-08	--	1.064e-07	--		--	9.6718e-10	--	6.0457e-10	--	5.2627e-10	--	3.8576e-10	--	3.9414e-10	--	6.2448e-10	--	1.0524e-09		4.6644e-08	9.6718e-10
4.62576e-08	--	5.7523e-08	--	6.3415e-08	--	6.81618e-08	--	6.53958e-08	--	8.19354e-08	--	1.0072e-07	--		--	9.6581e-10	--	6.1539e-10	--	5.296e-10	--	3.7109e-10	--	3.9556e-10	--	6.2029e-10	--	1.0573e-09		4.62576e-08	9.6581e-10
4.74344e-08	--	5.8076e-08	--	6.49034e-08	--	6.81056e-08	--	6.93386e-08	--	8.33646e-08	--	1.0246e-07	--		--	9.4991e-10	--	6.0363e-10	--	5.201e-10	--	3.6418e-10	--	3.9486e-10	--	6.3079e-10	--	1.0698e-09		4.74344e-08	9.4991e-10
4.69154e-08	--	5.94054e-08	--	6.40796e-08	--	6.79522e-08	--	6.673e-08	--	7.67036e-08	--	1.055e-07	--		--	9.5833e-10	--	6.3102e-10	--	5.0839e-10	--	3.6802e-10	--	3.9246e-10	--	6.0662e-10	--	1.0467e-09		4.69154e-08	9.5833e-10
4.62342e-08	--	5.91384e-08	--	6.24194e-08	--	6.55216e-08	--	6.3834e-08	--	7.77368e-08	--	1.055e-07	--		--	9.5996e-10	--	6.3977e-10	--	5.0341e-10	--	3.6843e-10	--	4.0315e-10	--	6.1589e-10	--	1.017e-09		4.62342e-08	9.5996e-10
4.5468e-08	--	5.85398e-08	--	6.40768e-08	--	6.75326e-08	--	6.3381e-08	--	8.65756e-08	--	1.0616e-07	--		--	9.4443e-10	--	6.2498e-10	--	5.112e-10	--	3.7555e-10	--	3.9592e-10	--	6.2583e-10	--	1.0121e-09		4.5468e-08	9.4443e-10
4.52578e-08	--	5.74584e-08	--	6.47312e-08	--	6.62306e-08	--	6.3425e-08	--	7.9387e-08	--	1.03e-07	--		--	9.5486e-10	--	6.1362e-10	--	5.1951e-10	--	3.7845e-10	--	4.0272e-10	--	6.097e-10	--	1.0126e-09		4.52578e-08	9.5486e-10
4.57048e-08	--	5.96364e-08	--	6.39492e-08	--	6.68758e-08	--	6.4918e-08	--	8.14482e-08	--	1.008e-07	--		--	9.4876e-10	--	6.1933e-10	--	5.286e-10	--	3.7535e-10	--	4.0674e-10	--	5.9795e-10	--	1.0248e-09		4.57048e-08	9.4876e-10
4.59264e-08	--	5.9368e-08	--	6.44978e-08	--	6.59268e-08	--	6.57204e-08	--	8.57382e-08	--	1.0418e-07	--		--	9.333e-10	--	6.1656e-10	--	5.1794e-10	--	3.689e-10	--	4.0134e-10	--	5.9256e-10	--	1.0333e-09		4.59264e-08	9.333e-10
4.70088e-08	--	5.88392e-08	--	6.10936e-08	--	6.48e-08	--	6.54992e-08	--	8.85798e-08	--	1.0316e-07	--		--	9.2975e-10	--	6.3479e-10	--	5.3873e-10	--	3.7174e-10	--	4.0857e-10	--	5.8699e-10	--	1.012e-09		4.70088e-08	9.2975e-10
4.52784e-08	--	5.6918e-08	--	6.44698e-08	--	6.69818e-08	--	6.65378e-08	--	8.31976e-08	--	1.0228e-07	--		--	9.6458e-10	--	6.3431e-10	--	5.2405e-10	--	3.7745e-10	--	3.9437e-10	--	6.1482e-10	--	1.0532e-09		4.52784e-08	9.6458e-10
4.54504e-08	--	5.80042e-08	--	6.49156e-08	--	6.68998e-08	--	6.7709e-08	--	8.59556e-08	--	1.0282e-07	--		--	1.02853e-09	--	6.1501e-10	--	5.3306e-10	--	3.7043e-10	--	3.9793e-10	--	5.958e-10	--	1.0496e-09		4.54504e-08	1.02853e-09
4.57124e-08	--	5.85402e-08	--	6.50272e-08	--	6.66324e-08	--	6.51914e-08	--	8.18854e-08	--	1.252e-07	--		--	1.02051e-09	--	6.0805e-10	--	5.266e-10	--	3.7523e-10	--	3.9735e-10	--	5.8542e-10	--	1.0331e-09		4.57124e-08	1.02051e-09
4.54258e-08	--	5.87388e-08	--	6.42956e-08	--	6.65524e-08	--	6.71572e-08	--	8.24504e-08	--	1.087e-07	--		--	1.03899e-09	--	6.1324e-10	--	5.2778e-10	--	3.8095e-10	--	4.0502e-10	--	5.9337e-10	--	1.0617e-09		4.54258e-08	1.03899e-09
4.69624e-08	--	5.73048e-08	--	6.59472e-08	--	6.6076e-08	--	6.65668e-08	--	8.24776e-08	--	1.0532e-07	--		--	1.0246e-09	--	6.1055e-10	--	5.3417e-10	--	3.7745e-10	--	4.0372e-10	--	5.9002e-10	--	1.1033e-09		4.69624e-08	1.0246e-09
4.54418e-08	--	5.7553e-08	--	6.56342e-08	--	6.72464e-08	--	7.00364e-08	--	8.29782e-08	--	1.0546e-07	--		--	1.07678e-09	--	6.0687e-10	--	5.3411e-10	--	3.6932e-10	--	3.9364e-10	--	6.0316e-10	--	1.1057e-09		4.54418e-08	1.07678e-09
4.51876e-08	--	5.7409e-08	--	6.30416e-08	--	6.58078e-08	--	6.53588e-08	--	8.2051e-08	--	1.03583e-07	--		--	1.02468e-09	--	5.8735e-10	--	5.3714e-10	--	3.6788e-10	--	4.0008e-10	--	6.0998e-10	--	1.065e-09		4.51876e-08	1.02468e-09
4.36398e-08	--	5.77664e-08	--	6.37484e-08	--	6.36948e-08	--	6.51774e-08	--	7.78594e-08	--	9.99536e-08	--		--	1.02708e-09	--	5.9493e-10	--	5.2312e-10	--	3.6497e-10	--	4.0492e-10	--	6.2168e-10	--	1.0925e-09		4.36398e-08	1.02708e-09
4.47222e-08	--	5.87274e-08	--	6.2114e-08	--	6.43584e-08	--	6.57092e-08	--	8.35422e-08	--	1.00196e-07	--		--	1.0385e-09	--	5.961e-10	--	5.2642e-10	--	3.5791e-10	--	3.983e-10	--	6.204e-10	--	1.0891e-09		4.47222e-08	1.0385e-09
4.43838e-08	--	5.87234e-08	--	6.32974e-08	--	6.46016e-08	--	6.47492e-08	--	8.80836e-08	--	1.04958e-07	--		--	1.05455e-09	--	5.8171e-10	--	5.2516e-10	--	3.5369e-10	--	3.9684e-10	--	6.2435e-10	--	1.081e-09		4.43838e-08	1.05455e-09
4.50536e-08	--	5.96762e-08	--	6.40616e-08	--	6.4683e-08	--	6.53698e-08	--	8.1887e-08	--	1.02669e-07	--		--	1.0114e-09	--	6.0079e-10	--	5.2586e-10	--	3.562e-10	--	3.8019e-10	--	6.1353e-10	--	1.0709e-09		4.50536e-08	1.0114e-09
4.55344e-08	--	5.89748e-08	--	6.31718e-08	--	6.40964e-08	--	6.43562e-08	--	8.17576e-08	--	1.05362e-07	--		--	1.02777e-09	--	6.1111e-10	--	5.2907e-10	--	3.5223e-10	--	3.8432e-10	--	6.2903e-10	--	1.1192e-09		4.55344e-08	1.02777e-09
4.60532e-08	--	5.89426e-08	--	6.33186e-08	--	6.26268e-08	--	6.62904e-08	--	8.317e-08	--	1.03358e-07	--		--	9.8873e-10	--	6.0712e-10	--	5.3019e-10	--	3.5065e-10	--	3.9197e-10	--	5.9531e-10	--	1.0796e-09		4.60532e-08	9.8873e-10
4.54666e-08	--	5.88578e-08	--	6.41114e-08	--	6.5626e-08	--	6.68998e-08	--	8.19786e-08	--	1.0256e-07	--		--	1.0239e-09	--	6.2431e-10	--	5.3161e-10	--	3.6044e-10	--	3.8754e-10	--	6.1416e-10	--	1.0827e-09		4.54666e-08	1.0239e-09
4.64136e-08	--	5.8035e-08	--	6.3902e-08	--	6.54374e-08	--	6.34574e-08	--	8.1076e-08	--	1.0418e-07	--		--	1.00615e-09	--	6.1593e-10	--	5.2698e-10	--	3.6513e-10	--	3.9198e-10	--	6.1263e-10	--	1.0475e-09		4.64136e-08	1.00615e-09
4.63724e-08	--	5.79274e-08	--	6.44378e-08	--	6.22746e-08	--	6.4182e-08	--	8.12158e-08	--	1.031e-07	--		--	1.0142e-09	--	6.1196e-10	--	5.404e-10	--	3.726e-10	--	3.8985e-10	--	6.2205e-10	--	1.0499e-09		4.63724e-08	1.0142e-09
4.60016e-08	--	5.74736e-08	--	6.56652e-08	--	6.35638e-08	--	6.52158e-08	--	7.94594e-08	--	1.0854e-07	--		--	1.00234e-09	--	5.9703e-10	--	5.4033e-10	--	3.6812e-10	--	3.9204e-10	--	6.189e-10	--	1.0687e-09		4.60016e-08	1.00234e-09
4.70024e-08	--	5.89142e-08	--	6.46158e-08	--	6.31206e-08	--	6.52052e-08	--	8.05516e-08	--	1.0552e-07	--		--	1.08413e-09	--	6.0303e-10	--	5.4975e-10	--	3.7498e-10	--	4.0672e-10	--	6.2609e-10	--	1.0365e-09		4.70024e-08	1.08413e-09
4.6333e-08	--	5.93494e-08	--	6.62556e-08	--	6.31746e-08	--	6.50762e-08	--	8.71036e-08	--	1.0366e-07	--		--	1.01311e-09	--	6.014e-10	--	5.3734e-10	--	3.7271e-10	--	4.0803e-10	--	6.3017e-10	--	1.0319e-09		4.6333e-08	1.01311e-09
4.7317e-08	--	6.02888e-08	--	6.43916e-08	--	6.45876e-08	--	7.01558e-08	--	7.6768e-08	--	1.068e-07	--		--	1.03282e-09	--	6.2036e-10	--	5.3246e-10	--	3.7082e-10	--	3.9979e-10	--	6.1364e-10	--	1.0254e-09		4.7317e-08	1.03282e-09
4.76424e-08	--	6.01956e-08	--	6.42934e-08	--	6.51098e-08	--	6.6068e-08	--	8.0184e-08	--	1.0402e-07	--		--	1.03526e-09	--	6.1098e-10	--	5.3957e-10	--	3.7557e-10	--	3.9863e-10	--	6.219e-10	--	1.0618e-09		4.76424e-08	1.03526e-09
4.61142e-08	--	5.99028e-08	--	6.2627e-08	--	6.19184e-08	--	6.36546e-08	--	8.3837e-08	--	1.1262e-07	--		--	1.02869e-09	--	6.2103e-10	--	5.4339e-10	--	3.6914e-10	--	4.044e-10	--	6.5308e-10	--	1.0963e-09		4.61142e-08	1.02869e-09
4.56008e-08	--	6.04468e-08	--	6.20436e-08	--	6.47272e-08	--	6.46464e-08	--	8.61804e-08	--	9.986e-08	--		--	1.07338e-09	--	6.2066e-10	--	5.3753e-10	--	3.6944e-10	--	3.9653e-10	--	6.3702e-10	--	1.2004e-09		4.56008e-08	1.07338e-09
4.42398e-08	--	5.96134e-08	--	6.22794e-08	--	6.61006e-08	--	6.5535e-08	--	8.36752e-08	--	1.04e-07	--		--	1.07579e-09	--	6.1739e-10	--	5.1626e-10	--	3.6402e-10	--	3.981e-10	--	6.3109e-10	--	1.2742e-09		4.42398e-08	1.07579e-09
4.39206e-08	--	5.90408e-08	--	6.24402e-08	--	6.43652e-08	--	6.90822e-08	--	9.29304e-08	--	1.0868e-07	--		--	1.07052e-09	--	6.1132e-10	--	5.2005e-10	--	3.5694e-10	--	3.9489e-10	--	6.3705e-10	--	1.2243e-09		4.39206e-08	1.07052e-09
4.48086e-08	--	5.99416e-08	--	6.20996e-08	--	6.47012e-08	--	6.71256e-08	--	7.52034e-08	--	1.0684e-07	--		--	1.07776e-09	--	6.2054e-10	--	5.2729e-10	--	3.4994e-10	--	4.2051e-10	--	6.4837e-10	--	1.3137e-09		4.48086e-08	1.07776e-09
4.48528e-08	--	5.89784e-08	--	6.17202e-08	--	6.33776e-08	--	6.84348e-08	--	7.66236e-08	--	1.0346e-07	--		--	1.04226e-09	--	6.1222e-10	--	5.2797e-10	--	3.4149e-10	--	4.0187e-10	--	6.4324e-10	--	1.3347e-09		4.48528e-08	1.04226e-09
4.51384e-08	--	5.96888e-08	--	6.24418e-08	--	6.54736e-08	--	6.30132e-08	--	7.99544e-08	--	1.0392e-07	--		--	1.09357e-09	--	6.3374e-10	--	5.4984e-10	--	3.5369e-10	--	3.9015e-10	--	6.2762e-10	--	1.3269e-09		4.51384e-08	1.09357e-09
4.48462e-08	--	5.89608e-08	--	6.36868e-08	--	6.6111e-08	--	6.54474e-08	--	7.83612e-08	--	1.0816e-07	--		--	1.09004e-09	--	6.2542e-10	--	5.595e-10	--	3.4436e-10	--	4.0054e-10	--	6.3341e-10	--	1.3014e-09		4.48462e-08	1.09004e-09
4.67452e-08	--	5.77522e-08	--	6.12316e-08	--	6.74348e-08	--	6.45132e-08	--	7.97974e-08	--	1.0564e-07	--		--	1.05646e-09	--	6.1558e-10	--	5.5323e-10	--	3.5286e-10	--	3.9283e-10	--	6.4984e-10	--	1.3163e-09		4.67452e-08	1.05646e-09
4.56714e-08	--	6.01322e-08	--	6.30696e-08	--	6.41518e-08	--	6.47844e-08	--	7.89056e-08	--	1.1456e-07	--		--	1.01168e-09	--	6.214e-10	--	5.5345e-10	--	3.4535e-10	--	3.9622e-10	--	6.7191e-10	--	1.2487e-09		4.56714e-08	1.01168e-09
4.60766e-08	--	6.03568e-08	--	6.42824e-08	--	6.26316e-08	--	6.60438e-08	--	8.10438e-08	--	1.079e-07	--		--	1.0267e-09	--	6.4055e-10	--	5.4387e-10	--	3.4055e-10	--	3.9432e-10	--	6.6059e-10	--	1.3096e-09		4.60766e-08	1.0267e-09
4.63726e-08	--	6.04358e-08	--	6.3985e-08	--	6.48622e-08	--	6.5692e-08	--	7.50036e-08	--	1.1178e-07	--		--	9.8503e-10	--	6.2212e-10	--	5.4885e-10	--	3.6463e-10	--	3.9718e-10	--	6.6475e-10	--	1.306e-09		4.63726e-08	9.8503e-10
4.68072e-08	--	5.80208e-08	--	6.29482e-08	--	6.27542e-08	--	6.57424e-08	--	8.16232e-08	--	1.0908e-07	--		--	1.03201e-09	--	6.2551e-10	--	5.2267e-10	--	3.5513e-10	--	3.9253e-10	--	6.3965e-10	--	1.2939e-09		4.68072e-08	1.03201e-09
4.5989e-08	--	5.74528e-08	--	6.4474e-08	--	6.37068e-08	--	6.71912e-08	--	8.42508e-08	--	1.075e-07	--		--	1.08085e-09	--	6.2107e-10	--	5.2425e-10	--	3.6062e-10	--	3.9457e-10	--	6.2954e-10	--	1.1666e-09		4.5989e-08	1.08085e-09
4.51728e-08	--	5.72524e-08	--	6.33566e-08	--	6.2413e-08	--	6.57716e-08	--	8.27366e-08	--	1.0382e-07	--		--	1.04834e-09	--	6.4183e-10	--	5.2289e-10	--	3.5794e-10	--	4.0419e-10	--	6.1275e-10	--	1.1132e-09		4.51728e-08	1.04834e-09
4.47598e-08	--	5.68516e-08	--	6.4642e-08	--	6.50052e-08	--	6.54142e-08	--	7.89612e-08	--	1.0702e-07	--		--	1.07899e-09	--	6.2404e-10	--	5.3805e-10	--	3.4741e-10	--	4.043e-10	--	6.093e-10	--	1.1093e-09		4.47598e-08	1.07899e-09
4.53922e-08	--	5.7842e-08	--	6.29956e-08	--	6.3707e-08	--	6.59316e-08	--	7.74846e-08	--	1.0728e-07	--		--	1.08051e-09	--	6.0801e-10	--	5.2608e-10	--	3.4601e-10	--	4.0704e-10	--	6.2634e-10	--	1.0898e-09		4.53922e-08	1.08051e-09
4.61428e-08	--	5.7185e-08	--	6.23398e-08	--	6.40326e-08	--	6.70422e-08	--	7.95554e-08	--	1.0372e-07	--		--	1.08934e-09	--	6.2172e-10	--	5.1368e-10	--	3.5683e-10	--	4.0156e-10	--	6.4819e-10	--	1.1173e-09		4.61428e-08	1.08934e-09
4.71708e-08	--	5.72108e-08	--	6.2589e-08	--	6.51526e-08	--	6.6394e-08	--	8.12252e-08	--	1.066e-07	--		--	1.03916e-09	--	6.2145e-10	--	5.2497e-10	--	3.6644e-10	--	3.8624e-10	--	6.8003e-10	--	1.1141e-09		4.71708e-08	1.03916e-09
4.72682e-08	--	5.90366e-08	--	6.30654e-08	--	6.41632e-08	--	6.6917e-08	--	8.32722e-08	--	1.008e-07	--		--	1.04764e-09	--	6.2321e-10	--	5.7022e-10	--	3.5188e-10	--	4e-10	--	6.6661e-10	--	1.1464e-09		4.72682e-08	1.04764e-09
4.92602e-08	--	5.91612e-08	--	6.16892e-08	--	6.51592e-08	--	6.52606e-08	--	8.05894e-08	--	1.08372e-07	--		--	1.05753e-09	--	6.2115e-10	--	5.4751e-10	--	3.5849e-10	--	3.9296e-10	--	6.4971e-10	--	1.1723e-09		4.92602e-08	1.05753e-09
4.8153e-08	--	5.75806e-08	--	6.33396e-08	--	6.45516e-08	--	6.51916e-08	--	8.28928e-08	--	1.07793e-07	--		--	1.04599e-09	--	6.1516e-10	--	5.5584e-10	--	3.5888e-10	--	3.9191e-10	--	6.7111e-10	--	1.1651e-09		4.8153e-08	1.04599e-09
4.7761e-08	--	5.46046e-08	--	6.14748e-08	--	6.65932e-08	--	6.5913e-08	--	8.45236e-08	--	1.09527e-07	--		--	1.02724e-09	--	6.1953e-10	--	5.7183e-10	--	3.6353e-10	--	3.862e-10	--	6.6865e-10	--	1.2319e-09		4.7761e-08	1.02724e-09
4.7489e-08	--	5.50904e-08	--	6.20922e-08	--	6.41068e-08	--	6.59284e-08	--	9.12832e-08	--	1.1206e-07	--		--	1.05943e-09	--	6.0394e-10	--	5.6707e-10	--	3.6122e-10	--	3.8513e-10	--	6.5005e-10	--	1.219e-09		4.7489e-08	1.05943e-09
4.63034e-08	--	5.76028e-08	--	6.06478e-08	--	6.28346e-08	--	6.63188e-08	--	8.14154e-08	--	1.0784e-07	--		--	1.07418e-09	--	5.8702e-10	--	5.6237e-10	--	3.5928e-10	--	3.9371e-10	--	6.5142e-10	--	1.204e-09		4.63034e-08	1.07418e-09
4.44466e-08	--	5.95086e-08	--	5.93734e-08	--	6.26318e-08	--	6.56614e-08	--	8.45208e-08	--	1.1016e-07	--		--	1.08218e-09	--	5.8572e-10	--	5.6192e-10	--	3.601e-10	--	3.9211e-10	--	6.5436e-10	--	1.2117e-09		4.44466e-08	1.08218e-09
4.68054e-08	--	5.72202e-08	--	6.10928e-08	--	6.50068e-08	--	6.48086e-08	--	8.71792e-08	--	1.0576e-07	--		--	1.07438e-09	--	5.8738e-10	--	5.7025e-10	--	3.6022e-10	--	3.8998e-10	--	6.686e-10	--	1.2115e-09		4.68054e-08	1.07438e-09
4.60082e-08	--	5.92772e-08	--	6.18712e-08	--	6.47964e-08	--	6.51296e-08	--	8.51594e-08	--	1.0496e-07	--		--	1.07215e-09	--	6.0768e-10	--	5.5522e-10	--	3.607e-10	--	3.8118e-10	--	6.4645e-10	--	1.2346e-09		4.60082e-08	1.07215e-09
4.59362e-08	--	5.8645e-08	--	6.17856e-08	--	6.41668e-08	--	6.58444e-08	--	8.36426e-08	--	1.0126e-07	--		--	1.04967e-09	--	5.9425e-10	--	5.4963e-10	--	3.5981e-10	--	3.8329e-10	--	6.6792e-10	--	1.2602e-09		4.59362e-08	1.04967e-09
4.60074e-08	--	5.7927e-08	--	6.23832e-08	--	6.42818e-08	--	6.43858e-08	--	8.4712e-08	--	1.0834e-07	--		--	1.02984e-09	--	5.9749e-10	--	5.6861e-10	--	3.6445e-10	--	3.9627e-10	--	6.5921e-10	--	1.2849e-09		4.60074e-08	1.02984e-09
4.61254e-08	--	5.81216e-08	--	6.08082e-08	--	6.54368e-08	--	6.48194e-08	--	8.4114e-08	--	1.0388e-07	--		--	1.05003e-09	--	5.9022e-10	--	5.6395e-10	--	3.593e-10	--	3.8205e-10	--	6.51e-10	--	1.3559e-09		4.61254e-08	1.05003e-09
4.47288e-08	--	5.73956e-08	--	5.9895e-08	--	6.44758e-08	--	6.47242e-08	--	8.14598e-08	--	1.0676e-07	--		--	1.03156e-09	--	6.2183e-10	--	5.328e-10	--	3.6509e-10	--	3.9689e-10	--	6.252e-10	--	1.2223e-09		4.47288e-08	1.03156e-09
4.44378e-08	--	5.77694e-08	--	5.9428e-08	--	6.42538e-08	--	6.6129e-08	--	8.21312e-08	--	1.0542e-07	--		--	1.03849e-09	--	5.9535e-10	--	5.2391e-10	--	3.6231e-10	--	4.0216e-10	--	6.6127e-10	--	1.1733e-09		4.44378e-08	1.03849e-09
4.49392e-08	--	5.74302e-08	--	5.83876e-08	--	6.44154e-08	--	6.38156e-08	--	8.31484e-08	--	1.0996e-07	--		--	1.04327e-09	--	5.943e-10	--	5.1947e-10	--	3.7006e-10	--	3.9017e-10	--	6.6036e-10	--	1.1909e-09		4.49392e-08	1.04327e-09
4.69544e-08	--	5.856e-08	--	5.84214e-08	--	6.52982e-08	--	6.4844e-08	--	8.20802e-08	--	1.1356e-07	--		--	1.06073e-09	--	6.1651e-10	--	5.1673e-10	--	3.7404e-10	--	4.1647e-10	--	6.4956e-10	--	1.2335e-09		4.69544e-08	1.06073e-09
4.6811e-08	--	5.78416e-08	--	5.91378e-08	--	6.32634e-08	--	6.69276e-08	--	8.31196e-08	--	1.1338e-07	--		--	1.04461e-09	--	5.995e-10	--	5.2615e-10	--	3.7221e-10	--	3.9826e-10	--	6.8736e-10	--	1.2685e-09		4.6811e-08	1.04461e-09
4.62466e-08	--	5.7873e-08	--	6.0359e-08	--	6.0913e-08	--	6.4572e-08	--	8.4871e-08	--	1.1164e-07	--		--	1.02161e-09	--	6.0006e-10	--	5.4922e-10	--	3.8128e-10	--	4.075e-10	--	6.6186e-10	--	1.5026e-09		4.62466e-08	1.02161e-09
4.51692e-08	--	5.70494e-08	--	6.09064e-08	--	6.40112e-08	--	6.35492e-08	--	8.31644e-08	--	1.114e-07	--		--	1.06305e-09	--	6.118e-10	--	5.5554e-10	--	3.8879e-10	--	3.8635e-10	--	6.5983e-10	--	1.5231e-09		4.51692e-08	1.06305e-09
4.6843e-08	--	5.64882e-08	--	6.13522e-08	--	6.3104e-08	--	6.50952e-08	--	8.15438e-08	--	1.1018e-07	--		--	1.04855e-09	--	6.2031e-10	--	5.5547e-10	--	3.7223e-10	--	3.915e-10	--	6.436e-10	--	1.451e-09		4.6843e-08	1.04855e-09
4.69716e-08	--	5.80904e-08	--	6.16532e-08	--	6.26428e-08	--	6.47076e-08	--	8.89002e-08	--	1.1372e-07	--		--	1.0779e-09	--	6.2793e-10	--	5.4888e-10	--	3.6289e-10	--	3.8548e-10	--	6.4725e-10	--	1.3307e-09		4.69716e-08	1.0779e-09
4.61176e-08	--	5.76502e-08	--	6.0208e-08	--	6.4052e-08	--	6.49342e-08	--	7.73736e-08	--	1.1238e-07	--		--	1.04358e-09	--	6.0036e-10	--	5.5425e-10	--	3.7668e-10	--	3.8762e-10	--	6.6247e-10	--	1.3869e-09		4.61176e-08	1.04358e-09
4.36908e-08	--	5.73106e-08	--	6.0606e-08	--	6.4158e-08	--	6.53836e-08	--	7.80272e-08	--	1.0662e-07	--		--	1.03389e-09	--	6.1093e-10	--	5.4003e-10	--	3.984e-10	--	3.9302e-10	--	6.5285e-10	--	1.3575e-09		4.36908e-08	1.03389e-09
4.47098e-08	--	5.7513e-08	--	5.86706e-08	--	6.39958e-08	--	6.82506e-08	--	7.82742e-08	--	1.0942e-07	--		--	1.04634e-09	--	6.2102e-10	--	5.3703e-10	--	3.859e-10	--	3.9475e-10	--	6.5139e-10	--	1.3115e-09		4.47098e-08	1.04634e-09
4.4351e-08	--	5.4319e-08	--	5.94116e-08	--	6.4797e-08	--	6.46308e-08	--	8.46952e-08	--	1.0788e-07	--		--	1.057e-09	--	6.2641e-10	--	5.4474e-10	--	3.9139e-10	--	3.894e-10	--	6.3336e-10	--	1.282e-09		4.4351e-08	1.057e-09
4.45156e-08	--	5.5455e-08	--	5.96804e-08	--	6.4978e-08	--	6.5338e-08	--	9.02862e-08	--	9.948e-08	--		--	1.08558e-09	--	6.3337e-10	--	5.5967e-10	--	3.8619e-10	--	3.8744e-10	--	6.7184e-10	--	1.2657e-09		4.45156e-08	1.08558e-09
4.5131e-08	--	5.7189e-08	--	5.90822e-08	--	6.42226e-08	--	6.53498e-08	--	8.58658e-08	--	1.038e-07	--		--	1.06368e-09	--	5.9805e-10	--	5.5493e-10	--	3.7409e-10	--	3.9648e-10	--	6.8654e-10	--	1.2945e-09		4.5131e-08	1.06368e-09
4.55942e-08	--	5.61828e-08	--	5.89098e-08	--	6.54388e-08	--	6.48122e-08	--	7.90346e-08	--	1.036e-07	--		--	1.12869e-09	--	6.0671e-10	--	5.5999e-10	--	3.9133e-10	--	3.8884e-10	--	6.8508e-10	--	1.4241e-09		4.55942e-08	1.12869e-09
4.51226e-08	--	5.69958e-08	--	6.0285e-08	--	6.55036e-08	--	6.39476e-08	--	7.99188e-08	--	1.0192e-07	--		--	1.10363e-09	--	6.0337e-10	--	5.6051e-10	--	3.8669e-10	--	4.0052e-10	--	6.6428e-10	--	1.3171e-09		4.51226e-08	1.10363e-09
4.6236e-08	--	5.65936e-08	--	6.00324e-08	--	6.56378e-08	--	6.44428e-08	--	7.88298e-08	--	1.0362e-07	--		--	1.07081e-09	--	6.045e-10	--	5.6377e-10	--	3.8584e-10	--	4.0416e-10	--	6.6319e-10	--	1.2518e-09		4.6236e-08	1.07081e-09
4.44794e-08	--	5.78754e-08	--	5.95264e-08	--	6.58304e-08	--	6.49116e-08	--	8.6158e-08	--	1.0176e-07	--		--	1.08224e-09	--	6.0585e-10	--	5.6546e-10	--	3.915e-10	--	4.1007e-10	--	6.8285e-10	--	1.2422e-09		4.44794e-08	1.08224e-09
4.42722e-08	--	5.82106e-08	--	5.96908e-08	--	6.54944e-08	--	6.65376e-08	--	8.55026e-08	--	1.0106e-07	--		--	1.06532e-09	--	5.9287e-10	--	5.5131e-10	--	3.6997e-10	--	4.039e-10	--	7.1024e-10	--	1.2577e-09		4.42722e-08	1.06532e-09
4.41586e-08	--	5.77074e-08	--	6.04238e-08	--	6.43256e-08	--	6.4245e-08	--	8.52668e-08	--	1.0442e-07	--		--	1.06316e-09	--	5.7631e-10	--	5.6928e-10	--	3.6758e-10	--	4.0982e-10	--	6.8735e-10	--	1.3119e-09		4.41586e-08	1.06316e-09
4.58114e-08	--	5.53708e-08	--	6.16812e-08	--	6.47998e-08	--	6.4817e-08	--	8.3501e-08	--	9.998e-08	--		--	1.10458e-09	--	5.6997e-10	--	5.4761e-10	--	3.7059e-10	--	3.8742e-10	--	6.8123e-10	--	1.2891e-09		4.58114e-08	1.10458e-09
4.50382e-08	--	5.59074e-08	--	6.18086e-08	--	6.54886e-08	--	6.4155e-08	--	8.02604e-08	--	1.02347e-07	--		--	1.10201e-09	--	6.0407e-10	--	5.4463e-10	--	3.7971e-10	--	3.9915e-10	--	6.7205e-10	--	1.2597e-09		4.50382e-08	1.10201e-09
4.45128e-08	--	5.63816e-08	--	6.0935e-08	--	6.55128e-08	--	6.37256e-08	--	8.09418e-08	--	1.0568e-07	--		--	1.08812e-09	--	6.0597e-10	--	5.527e-10	--	3.7357e-10	--	4.106e-10	--	6.8984e-10	--	1.2371e-09		4.45128e-08	1.08812e-09
4.45756e-08	--	5.70786e-08	--	6.16266e-08	--	6.40856e-08	--	6.31132e-08	--	8.18792e-08	--	1.0492e-07	--		--	1.1064e-09	--	6.2726e-10	--	5.5305e-10	--	3.8729e-10	--	4.0061e-10	--	6.6221e-10	--	1.2231e-09		4.45756e-08	1.1064e-09
4.50962e-08	--	5.7289e-08	--	6.1758e-08	--	6.54882e-08	--	6.60286e-08	--	8.06546e-08	--	1.1054e-07	--		--	1.07742e-09	--	6.2704e-10	--	5.5269e-10	--	3.8667e-10	--	4.0693e-10	--	6.5261e-10	--	1.223e-09		4.50962e-08	1.07742e-09
4.4771e-08	--	5.71072e-08	--	6.15172e-08	--	6.3354e-08	--	6.60324e-08	--	8.46646e-08	--	1.065e-07	--		--	1.08726e-09	--	6.0313e-10	--	5.6024e-10	--	3.7401e-10	--	4.053e-10	--	6.2749e-10	--	1.2403e-09		4.4771e-08	1.08726e-09
4.46068e-08	--	5.70204e-08	--	6.0771e-08	--	6.34392e-08	--	6.51798e-08	--	8.01678e-08	--	1.0336e-07	--		--	1.11418e-09	--	6.0748e-10	--	5.6947e-10	--	3.8726e-10	--	4.0409e-10	--	6.3361e-10	--	1.1824e-09		4.46068e-08	1.11418e-09
4.43466e-08	--	5.631e-08	--	6.1233e-08	--	6.32366e-08	--	6.65046e-08	--	7.58502e-08	--	1.0742e-07	--		--	1.07486e-09	--	6.0699e-10	--	5.7241e-10	--	3.8638e-10	--	4.1509e-10	--	6.6712e-10	--	1.1287e-09		4.43466e-08	1.07486e-09
4.5065e-08	--	5.71886e-08	--	6.13896e-08	--	6.32456e-08	--	6.4135e-08	--	7.94392e-08	--	1.063e-07	--		--	1.08683e-09	--	6.2262e-10	--	5.9974e-10	--	3.7937e-10	--	4.1504e-10	--	6.9614e-10	--	1.1042e-09		4.5065e-08	1.08683e-09
4.54508e-08	--	5.74382e-08	--	5.95392e-08	--	6.56942e-08	--	6.29714e-08	--	7.6766e-08	--	1.0822e-07	--		--	1.09396e-09	--	6.0705e-10	--	5.9697e-10	--	3.7856e-10	--	4.0986e-10	--	6.9377e-10	--	1.1318e-09		4.54508e-08	1.09396e-09
4.44022e-08	--	5.71678e-08	--	5.9479e-08	--	6.4494e-08	--	6.15268e-08	--	7.76278e-08	--	1.0768e-07	--		--	1.12368e-09	--	6.1726e-10	--	5.943e-10	--	3.7218e-10	--	4.0526e-10	--	6.7895e-10	--	1.1601e-09		4.44022e-08	1.12368e-09
4.35772e-08	--	5.71112e-08	--	5.98004e-08	--	6.51064e-08	--	6.38254e-08	--	7.56176e-08	--	1.056e-07	--		--	1.10255e-09	--	6.1053e-10	--	6.1616e-10	--	3.7609e-10	--	4.1995e-10	--	6.6892e-10	--	1.1927e-09		4.35772e-08	1.10255e-09
4.42292e-08	--	5.74342e-08	--	6.1048e-08	--	6.47768e-08	--	6.34294e-08	--	7.51142e-08	--	1.0176e-07	--		--	1.07195e-09	--	6.1323e-10	--	5.809e-10	--	3.6915e-10	--	4.1109e-10	--	6.8607e-10	--	1.18e-09		4.42292e-08	1.07195e-09
4.48278e-08	--	5.64984e-08	--	5.95904e-08	--	6.43768e-08	--	6.39806e-08	--	7.58238e-08	--	1.0494e-07	--		--	1.09743e-09	--	6.1851e-10	--	5.5447e-10	--	3.6852e-10	--	4.1211e-10	--	6.7794e-10	--	1.1941e-09		4.48278e-08	1.09743e-09
4.36056e-08	--	5.7395e-08	--	6.00136e-08	--	6.42236e-08	--	6.26792e-08	--	7.90204e-08	--	1.2136e-07	--		--	1.08865e-09	--	6.2122e-10	--	5.5151e-10	--	3.9424e-10	--	4.0347e-10	--	6.8781e-10	--	1.1682e-09		4.36056e-08	1.08865e-09
4.38338e-08	--	5.7591e-08	--	6.0304e-08	--	6.5356e-08	--	6.5091e-08	--	8.3489e-08	--	1.062e-07	--		--	1.1158e-09	--	6.1865e-10	--	5.4284e-10	--	3.769e-10	--	3.9878e-10	--	6.8946e-10	--	1.1556e-09		4.38338e-08	1.1158e-09
4.40676e-08	--	5.7823e-08	--	6.15758e-08	--	6.50684e-08	--	6.5711e-08	--	8.10128e-08	--	1.1136e-07	--		--	1.11543e-09	--	6.1299e-10	--	5.4126e-10	--	3.8927e-10	--	3.9328e-10	--	6.6738e-10	--	1.1804e-09		4.40676e-08	1.11543e-09
4.53046e-08	--	5.76474e-08	--	6.03696e-08	--	6.47702e-08	--	6.38498e-08	--	7.88608e-08	--	1.043e-07	--		--	1.1253e-09	--	5.9617e-10	--	5.6604e-10	--	3.9065e-10	--	3.9662e-10	--	6.7307e-10	--	1.2117e-09		4.53046e-08	1.1253e-09
4.40404e-08	--	5.74606e-08	--	6.10276e-08	--	6.48468e-08	--	6.3796e-08	--	8.05686e-08	--	1.0208e-07	--		--	1.1454e-09	--	6.1246e-10	--	5.7546e-10	--	4.0044e-10	--	4.0672e-10	--	6.8044e-10	--	1.2091e-09		4.40404e-08	1.1454e-09
4.39186e-08	--	5.7364e-08	--	6.08442e-08	--	6.5894e-08	--	6.28536e-08	--	8.20582e-08	--	1.0452e-07	--		--	1.085e-09	--	6.0087e-10	--	5.7219e-10	--	3.9419e-10	--	4.0741e-10	--	6.6377e-10	--	1.2515e-09		4.39186e-08	1.085e-09
4.46206e-08	--	5.74742e-08	--	6.0465e-08	--	6.53574e-08	--	6.35556e-08	--	7.29688e-08	--	1.0352e-07	--		--	1.1534e-09	--	6.1097e-10	--	5.7056e-10	--	3.8299e-10	--	3.9867e-10	--	6.2913e-10	--	1.2135e-09		4.46206e-08	1.1534e-09
4.43888e-08	--	5.98418e-08	--	6.00278e-08	--	6.3434e-08	--	6.2972e-08	--	7.98854e-08	--	1.0626e-07	--		--	1.1426e-09	--	6.0204e-10	--	5.6739e-10	--	4.0861e-10	--	3.9683e-10	--	6.6741e-10	--	1.2533e-09		4.43888e-08	1.1426e-09
4.46658e-08	--	5.81812e-08	--	6.04002e-08	--	6.45206e-08	--	6.51368e-08	--	7.56322e-08	--	1.0458e-07	--		--	1.1348e-09	--	5.8374e-10	--	5.7106e-10	--	3.9874e-10	--	4.0411e-10	--	6.411e-10	--	1.2387e-09		4.46658e-08	1.1348e-09
4.55886e-08	--	5.86168e-08	--	6.00762e-08	--	6.33378e-08	--	6.11404e-08	--	8.00694e-08	--	1.0476e-07	--		--	1.1325e-09	--	5.8491e-10	--	5.4948e-10	--	3.9521e-10	--	4.1432e-10	--	6.6213e-10	--	1.2057e-09		4.55886e-08	1.1325e-09
4.48426e-08	--	5.83804e-08	--	5.96656e-08	--	6.28794e-08	--	6.03922e-08	--	7.87188e-08	--	1.0886e-07	--		--	1.1488e-09	--	5.7703e-10	--	5.4576e-10	--	3.9267e-10	--	4.1016e-10	--	6.5523e-10	--	1.2114e-09		4.48426e-08	1.1488e-09
4.48956e-08	--	5.86716e-08	--	5.86004e-08	--	6.38174e-08	--	6.67706e-08	--	7.78478e-08	--	1.0674e-07	--		--	1.1502e-09	--	5.652e-10	--	5.4674e-10	--	3.8772e-10	--	4.0171e-10	--	6.4571e-10	--	1.2324e-09		4.48956e-08	1.1502e-09
4.46766e-08	--	5.98136e-08	--	5.80326e-08	--	6.26922e-08	--	6.30746e-08	--	7.62572e-08	--	1.0272e-07	--		--	1.1843e-09	--	5.7468e-10	--	5.4142e-10	--	3.8596e-10	--	4.0909e-10	--	6.7075e-10	--	1.2169e-09		4.46766e-08	1.1843e-09
4.49468e-08	--	5.83646e-08	--	5.83536e-08	--	6.4256e-08	--	6.36658e-08	--	8.66958e-08	--	1.0334e-07	--		--	1.1494e-09	--	5.9344e-10	--	5.5559e-10	--	3.9059e-10	--	4.0226e-10	--	6.5421e-10	--	1.294e-09		4.49468e-08	1.1494e-09
4.5246e-08	--	5.66492e-08	--	5.89114e-08	--	6.38946e-08	--	6.4358e-08	--	7.85628e-08	--	1.0624e-07	--		--	1.1778e-09	--	6.2599e-10	--	5.7429e-10	--	3.8938e-10	--	4.0976e-10	--	6.6361e-10	--	1.2533e-09		4.5246e-08	1.1778e-09
4.48636e-08	--	5.91152e-08	--	5.84476e-08	--	6.19716e-08	--	6.2775e-08	--	7.9687e-08	--	1.0864e-07	--		--	1.163e-09	--	6.0791e-10	--	5.4937e-10	--	3.8004e-10	--	4.1719e-10	--	6.4404e-10	--	1.2168e-09		4.48636e-08	1.163e-09
4.55942e-08	--	5.85864e-08	--	5.91118e-08	--	6.2874e-08	--	6.45604e-08	--	7.84808e-08	--	1.0958e-07	--		--	1.1394e-09	--	6.223e-10	--	5.61e-10	--	3.8595e-10	--	4.4715e-10	--	6.1075e-10	--	1.1856e-09		4.55942e-08	1.1394e-09
4.46672e-08	--	5.99342e-08	--	5.78438e-08	--	6.0624e-08	--	6.4192e-08	--	8.16598e-08	--	1.056e-07	--		--	1.1208e-09	--	6.1989e-10	--	5.5276e-10	--	3.7953e-10	--	4.4826e-10	--	6.0509e-10	--	1.2346e-09		4.46672e-08	1.1208e-09
4.50374e-08	--	6.05526e-08	--	5.75488e-08	--	6.20314e-08	--	6.27252e-08	--	7.49144e-08	--	1.0994e-07	--		--	1.1052e-09	--	6.2866e-10	--	5.6242e-10	--	3.8401e-10	--	4.4047e-10	--	5.9309e-10	--	1.1786e-09		4.50374e-08	1.1052e-09
4.54146e-08	--	5.90796e-08	--	5.89236e-08	--	6.13896e-08	--	6.29042e-08	--	8.08154e-08	--	1.0386e-07	--		--	1.0992e-09	--	6.2036e-10	--	5.7963e-10	--	3.8929e-10	--	4.553e-10	--	5.9281e-10	--	1.1896e-09		4.54146e-08	1.0992e-09
4.50584e-08	--	5.88312e-08	--	5.9789e-08	--	6.29138e-08	--	6.39354e-08	--	8.1294e-08	--	1.0986e-07	--		--	1.1219e-09	--	6.1659e-10	--	5.5563e-10	--	3.8654e-10	--	4.5254e-10	--	5.979e-10	--	1.2871e-09		4.50584e-08	1.1219e-09
4.48346e-08	--	5.95106e-08	--	5.83848e-08	--	6.2265e-08	--	6.5625e-08	--	7.88342e-08	--	1.0446e-07	--		--	1.0973e-09	--	6.1036e-10	--	5.6988e-10	--	3.8963e-10	--	4.6293e-10	--	6.0721e-10	--	1.2781e-09		4.48346e-08	1.0973e-09
4.45372e-08	--	5.93094e-08	--	5.92672e-08	--	6.35992e-08	--	6.46428e-08	--	7.87626e-08	--	1.0334e-07	--		--	1.144e-09	--	6.1271e-10	--	5.5974e-10	--	3.8884e-10	--	4.5402e-10	--	6.0676e-10	--	1.2264e-09		4.45372e-08	1.144e-09
4.5023e-08	--	5.79588e-08	--	6.06288e-08	--	6.3033e-08	--	6.30496e-08	--	7.92324e-08	--	1.0916e-07	--		--	1.1753e-09	--	6.4271e-10	--	5.5647e-10	--	3.8994e-10	--	4.7119e-10	--	6.2296e-10	--	1.2591e-09		4.5023e-08	1.1753e-09
4.5308e-08	--	5.5348e-08	--	6.065e-08	--	6.27394e-08	--	6.30194e-08	--	8.14276e-08	--	1.0666e-07	--		--	1.177e-09	--	6.3754e-10	--	5.3896e-10	--	3.7298e-10	--	4.7833e-10	--	6.171e-10	--	1.2756e-09		4.5308e-08	1.177e-09
4.4594e-08	--	5.80688e-08	--	6.1071e-08	--	6.26872e-08	--	6.17578e-08	--	9.0667e-08	--	1.1124e-07	--		--	1.1855e-09	--	6.2841e-10	--	5.4705e-10	--	3.8113e-10	--	4.7692e-10	--	6.4289e-10	--	1.2448e-09		4.4594e-08	1.1855e-09
4.538e-08	--	5.7761e-08	--	6.07418e-08	--	6.42206e-08	--	6.412e-08	--	9.51134e-08	--	1.0824e-07	--		--	1.1326e-09	--	6.4703e-10	--	5.5851e-10	--	3.8218e-10	--	4.9019e-10	--	6.4832e-10	--	1.2862e-09		4.538e-08	1.1326e-09
4.4162e-08	--	5.55356e-08	--	6.1295e-08	--	6.3201e-08	--	6.25604e-08	--	9.46052e-08	--	1.0246e-07	--		--	1.1223e-09	--	6.4323e-10	--	5.4182e-10	--	3.854e-10	--	4.8674e-10	--	6.4869e-10	--	1.2098e-09		4.4162e-08	1.1223e-09
4.55568e-08	--	5.5602e-08	--	5.91998e-08	--	6.51432e-08	--	6.48438e-08	--	9.31726e-08	--	1.047e-07	--		--	1.1473e-09	--	6.395e-10	--	5.4902e-10	--	3.8335e-10	--	5.0662e-10	--	6.7058e-10	--	1.1774e-09		4.55568e-08	1.1473e-09
4.5255e-08	--	5.67708e-08	--	5.84102e-08	--	6.48698e-08	--	6.23266e-08	--	7.96628e-08	--	1.0418e-07	--		--	1.144e-09	--	6.5733e-10	--	5.4305e-10	--	3.935e-10	--	4.6579e-10	--	6.6582e-10	--	1.2593e-09		4.5255e-08	1.144e-09
4.4881e-08	--	5.62112e-08	--	5.93582e-08	--	6.40354e-08	--	6.17254e-08	--	9.3421e-08	--	1.0484e-07	--		--	1.1088e-09	--	6.525e-10	--	5.4934e-10	--	3.8267e-10	--	4.6192e-10	--	6.4125e-10	--	1.2363e-09		4.4881e-08	1.1088e-09
4.57968e-08	--	5.51228e-08	--	5.92464e-08	--	6.37376e-08	--	6.28342e-08	--	9.16516e-08	--	1.1738e-07	--		--	1.1423e-09	--	6.5412e-10	--	5.43e-10	--	3.7007e-10	--	4.6648e-10	--	6.4567e-10	--	1.2405e-09		4.57968e-08	1.1423e-09
4.47158e-08	--	5.48324e-08	--	5.9786e-08	--	6.30462e-08	--	6.2738e-08	--	8.45836e-08	--	1.00882e-07	--		--	1.1487e-09	--	6.5956e-10	--	5.3658e-10	--	3.7371e-10	--	4.4002e-10	--	6.488e-10	--	1.174e-09		4.47158e-08	1.1487e-09
4.4384e-08	--	5.54082e-08	--	6.07708e-08	--	6.1706e-08	--	6.17986e-08	--	8.12218e-08	--	1.00238e-07	--		--	1.1756e-09	--	6.4878e-10	--	5.3821e-10	--	3.6791e-10	--	4.5222e-10	--	6.7867e-10	--	1.298e-09		4.4384e-08	1.1756e-09
4.3399e-08	--	5.51418e-08	--	6.00994e-08	--	6.87496e-08	--	6.0093e-08	--	9.08884e-08	--	1.00567e-07	--		--	1.171e-09	--	6.4319e-10	--	5.3436e-10	--	3.6758e-10	--	4.3558e-10	--	6.5541e-10	--	1.2558e-09		4.3399e-08	1.171e-09
4.36692e-08	--	5.5635e-08	--	5.938e-08	--	7.43574e-08	--	6.3188e-08	--	7.47908e-08	--	1.02335e-07	--		--	1.0933e-09	--	6.5402e-10	--	5.2699e-10	--	3.7475e-10	--	4.1849e-10	--	6.6943e-10	--	1.2538e-09		4.36692e-08	1.0933e-09
4.31784e-08	--	5.47252e-08	--	6.37522e-08	--	6.36796e-08	--	6.22052e-08	--	7.39972e-08	--	1.0138e-07	--		--	1.0777e-09	--	6.3263e-10	--	5.2822e-10	--	3.687e-10	--	4.367e-10	--	6.5644e-10	--	1.2304e-09		4.31784e-08	1.0777e-09
4.48328e-08	--	5.38418e-08	--	6.63954e-08	--	6.30144e-08	--	6.06724e-08	--	7.66186e-08	--	1.0086e-07	--		--	1.0936e-09	--	6.4252e-10	--	5.3904e-10	--	3.6473e-10	--	4.4955e-10	--	6.6273e-10	--	1.2355e-09		4.48328e-08	1.0936e-09
4.5342e-08	--	5.4073e-08	--	5.78814e-08	--	6.04476e-08	--	5.96568e-08	--	8.05494e-08	--	1.0298e-07	--		--	1.0603e-09	--	6.4077e-10	--	5.2754e-10	--	3.6422e-10	--	4.5427e-10	--	6.6498e-10	--	1.2129e-09		4.5342e-08	1.0603e-09
4.36908e-08	--	5.5278e-08	--	5.85812e-08	--	6.12222e-08	--	6.03728e-08	--	8.32512e-08	--	1.0712e-07	--		--	1.0592e-09	--	6.3632e-10	--	5.2664e-10	--	3.6932e-10	--	4.6909e-10	--	6.2563e-10	--	1.215e-09		4.36908e-08	1.0592e-09
4.32974e-08	--	5.56734e-08	--	5.75454e-08	--	6.34834e-08	--	6.03124e-08	--	7.52764e-08	--	1.0494e-07	--		--	1.0522e-09	--	6.2768e-10	--	5.268e-10	--	3.8141e-10	--	4.3744e-10	--	6.2812e-10	--	1.2773e-09		4.32974e-08	1.0522e-09
4.42718e-08	--	5.7023e-08	--	5.88034e-08	--	6.29742e-08	--	6.24522e-08	--	7.86122e-08	--	1.0436e-07	--		--	1.0539e-09	--	6.3121e-10	--	5.3774e-10	--	3.9184e-10	--	4.528e-10	--	6.5919e-10	--	1.1859e-09		4.42718e-08	1.0539e-09
4.4221e-08	--	5.7136e-08	--	5.59334e-08	--	6.7958e-08	--	6.1172e-08	--	8.8788e-08	--	1.0294e-07	--		--	1.0711e-09	--	6.4556e-10	--	5.4389e-10	--	3.9081e-10	--	4.5865e-10	--	7.0212e-10	--	1.1341e-09		4.4221e-08	1.0711e-09
4.43532e-08	--	5.7604e-08	--	5.81204e-08	--	7.15356e-08	--	6.19104e-08	--	8.7983e-08	--	1.0324e-07	--		--	1.0956e-09	--	6.4175e-10	--	5.3737e-10	--	3.8625e-10	--	4.5491e-10	--	6.6913e-10	--	1.149e-09		4.43532e-08	1.0956e-09
4.54294e-08	--	5.7556e-08	--	5.8614e-08	--	6.4931e-08	--	5.99954e-08	--	8.21102e-08	--	1.0544e-07	--		--	1.0945e-09	--	6.3859e-10	--	5.4716e-10	--	3.8185e-10	--	4.3929e-10	--	6.6403e-10	--	1.1544e-09		4.54294e-08	1.0945e-09
4.45886e-08	--	5.8098e-08	--	5.86096e-08	--	6.51814e-08	--	6.045e-08	--	8.004e-08	--	1.0836e-07	--		--	1.131e-09	--	6.4951e-10	--	5.5002e-10	--	3.7986e-10	--	4.2481e-10	--	6.5017e-10	--	1.0638e-09		4.45886e-08	1.131e-09
4.48582e-08	--	5.83864e-08	--	5.84208e-08	--	6.4009e-08	--	6.04696e-08	--	8.08722e-08	--	1.077e-07	--		--	1.1039e-09	--	6.5248e-10	--	5.4026e-10	--	3.8806e-10	--	4.2735e-10	--	6.6949e-10	--	1.0534e-09		4.48582e-08	1.1039e-09
4.43578e-08	--	5.76696e-08	--	6.12418e-08	--	6.33072e-08	--	6.10356e-08	--	8.09252e-08	--	1.0704e-07	--		--	1.0678e-09	--	6.5075e-10	--	5.2703e-10	--	3.8717e-10	--	4.3162e-10	--	6.555e-10	--	1.1034e-09		4.43578e-08	1.0678e-09
4.48562e-08	--	5.64908e-08	--	6.06194e-08	--	6.2623e-08	--	6.1355e-08	--	7.94188e-08	--	1.0342e-07	--		--	1.0962e-09	--	6.2572e-10	--	5.3539e-10	--	3.866e-10	--	4.393e-10	--	6.4814e-10	--	1.1192e-09		4.48562e-08	1.0962e-09
4.3816e-08	--	5.65352e-08	--	6.42708e-08	--	6.19492e-08	--	5.97702e-08	--	8.52234e-08	--	1.0102e-07	--		--	1.14e-09	--	6.3877e-10	--	5.3499e-10	--	3.8425e-10	--	4.4714e-10	--	6.5134e-10	--	1.1067e-09		4.3816e-08	1.14e-09
4.47448e-08	--	5.53234e-08	--	6.20492e-08	--	6.2752e-08	--	6.00368e-08	--	7.37068e-08	--	1.0394e-07	--		--	1.1098e-09	--	6.4687e-10	--	5.3031e-10	--	3.8601e-10	--	4.3519e-10	--	6.3492e-10	--	1.1136e-09		4.47448e-08	1.1098e-09
4.51638e-08	--	5.62832e-08	--	6.22792e-08	--	6.33332e-08	--	5.98998e-08	--	7.56358e-08	--	1.0356e-07	--		--	1.1013e-09	--	6.3365e-10	--	5.2214e-10	--	3.9467e-10	--	4.4823e-10	--	6.3112e-10	--	1.1022e-09		4.51638e-08	1.1013e-09
4.37026e-08	--	5.68098e-08	--	6.25622e-08	--	6.35734e-08	--	5.91874e-08	--	7.99716e-08	--	1.0424e-07			--	1.0515e-09	--	6.5523e-10	--	5.2223e-10	--	3.8981e-10	--	4.2275e-10	--	6.3757e-10	--			4.37026e-08	1.0515e-09
4.4492e-08	--	5.6434e-08	--	6.2326e-08	--	6.24628e-08	--	6.00766e-08	--	7.84224e-08	--	1.0262e-07			--	1.0225e-09	--	6.6319e-10	--	5.2994e-10	--	3.908e-10	--	4.225e-10	--	6.6088e-10	--			4.4492e-08	1.0225e-09
4.61732e-08	--	5.5873e-08	--	6.38818e-08	--	6.41412e-08	--	6.04682e-08	--	8.11968e-08	--	1.0332e-07			--	1.0465e-09	--	6.4065e-10	--	5.4022e-10	--	3.9555e-10	--	4.2979e-10	--	6.4323e-10	--			4.61732e-08	1.0465e-09
4.5358e-08	--	5.5626e-08	--	6.29826e-08	--	6.58784e-08	--	6.0904e-08	--	7.68606e-08	--	1.0044e-07			--	1.0723e-09	--	6.4329e-10	--	5.394e-10	--	3.9791e-10	--	4.3314e-10	--	6.4811e-10	--			4.5358e-08	1.0723e-09
4.67744e-08	--	5.767e-08	--	6.238e-08	--	6.33886e-08	--	6.33562e-08	--		--	1.01731e-07			--	1.0218e-09	--	6.7497e-10	--	5.4021e-10	--	3.8831e-10	--	4.3742e-10		6.6268e-10	--			4.67744e-08	1.0218e-09
4.62644e-08		5.69082e-08	--	6.30404e-08	--	6.41278e-08	--	5.84546e-08	--		--	1.00646e-07			--		--	6.5699e-10	--	5.328e-10	--	3.9008e-10	--	4.4988e-10		6.5827e-10	--			4.62644e-08
4.54718e-08		5.6966e-08	--	6.34648e-08	--	6.45122e-08	--	5.77824e-08	--		--	1.02015e-07			--		--	6.7365e-10	--	5.3451e-10	--	3.9568e-10	--	4.4801e-10		6.4685e-10	--			4.54718e-08
4.58756e-08		5.65488e-08	--	6.18004e-08	--	6.44846e-08	--	6.08146e-08	--		--	1.03192e-07			--		--	6.6483e-10	--	5.2982e-10	--	3.9519e-10	--	4.461e-10		6.4751e-10	--			4.58756e-08
4.48698e-08		5.62576e-08		5.98664e-08		6.42862e-08		6.07002e-08							--		--		--		--		--							4.48698e-08
4.5245e-08		5.64596e-08		6.03726e-08		6.44562e-08		6.183e-08							--		--		--		--		--							4.5245e-08
4.72382e-08		5.5992e-08		6.0535e-08		6.49918e-08		6.22446e-08							--		--		--		--		--							4.72382e-08

## Sheet: Figure 3c
1	4.12852e-08	6.96212e-12
2	5.6249e-08	1.19079e-11
3	6.65557e-08	1.46035e-11
4	7.1854e-08	1.30879e-11
5	7.56705e-08	1.84732e-11
6	8.21786e-08	2.42727e-11
7	7.54221e-08	2.06356e-11
8	7.50052e-08	2.16691e-11
9	8.23193e-08	3.06943e-11
10	8.04639e-08	3.40758e-11
--	--	--
--	--	--
991	7.53869e-08	2.44022e-10
992	7.53687e-08	1.97309e-10
993	7.51598e-08	1.88602e-10
994	7.49605e-08	1.8381e-10
995	8.03439e-08	2.71647e-10
996	7.67184e-08	2.37981e-10
997	7.22236e-08	1.38356e-10
998	7.48537e-08	3.46698e-10
999	7.25423e-08	2.31152e-10
1000	7.84158e-08	2.90692e-10
--	--
--	--
--	--
--	--
--	--
--	--
--	--
--	--
--	--
--	--
--	--
--	--
--	--
--	--
--	--
--	--
--	--
--	--
--	--
--	--
--	--
--	--
--	--
--	--
--	--
--	--
--	--
--	--
--	--
--	--
--	--
--	--
--	--
--	--
--	--
--	--
--	--
--	--
--	--
--	--
--	--
--	--
--	--
--	--
--	--
--	--
--	--
--	--
--	--
--	--
--	--
--	--
--	--
--	--
--	--
--	--
--	--
--	--
--	--
--	--
--	--
--	--
--	--
--	--
--	--
--	--
--	--
--	--
--	--
--	--
--	--
--	--
--	--
--	--
--	--
--	--
--	--
--	--
--	--
--	--
--	--
--	--
--	--
--	--
--	--
--	--
--	--
--	--
--	--
--	--
--	--
--	--
--	--
--	--
--	--
--	--
--	--
--	--
--	--
--	--
--	--
--	--
--	--
--	--
--	--
--	--
--	--
--	--
--	--
--	--
--	--
--	--
--	--
--	--
--	--
--	--
--	--
--	--
--	--
--	--
--	--
--	--
--	--
--	--
--	--
--	--
--	--
--	--
--	--
--	--
--	--
--	--
--	--
--	--
--	--
--	--
--	--
--	--
--	--
--	--
--	--
--	--
--	--
--	--
--	--
--	--
--	--
--	--
--	--
--	--
--	--
--	--
--	--
--	--
--	--
--	--
--	--
--	--
--	--
--	--
--	--
--	--
--	--
--	--
--	--
--	--
--	--
--	--
--	--
--	--
--	--
--	--
--	--
--	--
--	--
--	--
--	--
--	--
--	--
--	--
--	--
--	--
--	--
--	--
--	--
--	--
--	--
--	--
--	--
--	--
--	--
--	--
--	--
--	--
--	--
--	--
--	--
--	--
--	--
--	--
--	--
--	--
--	--
--	--
--	--
--	--
--	--
--	--
--	--
--	--
--	--
--	--
--	--
--	--
--	--
--	--
--	--
--	--
--	--
--	--
--	--
--	--
--	--
--	--
--	--
--	--
--	--
--	--
--	--
--	--
--	--
--	--
--	--
--	--
--	--
--	--
--	--
--	--
--	--
--	--
--	--
--	--
--	--
--	--
--	--
--	--
--	--
--	--
--	--
--	--
--	--
--	--
--	--
--	--
--	--
--	--
--	--
--	--
--	--
--	--
--	--
--	--
--	--
--	--
--	--
--	--
--	--
--	--
--	--
--	--
--	--
--	--
--	--
	--
	--
	--
	--
	--
	--
	--
	--
	--
	--
	--
	--
	--
	--
	--
	--
	--
	--
	--
	--
	--
	--
	--
	--
	--
	--
	--
	--
	--
	--
	--
	--
	--
	--
	--
	--
	--
	--
	--
	--
	--
	--
	--
	--
	--
	--
	--
	--
	--
	--
	--
	--
	--
	--
	--
	--
	--
	--
	--
	--
	--
	--
	--
	--
	--
	--
	--
	--
	--
	--
	--
	--
	--
	--
	--
	--
	--
	--

## Sheet: Figure 3d
AIdrain
5.849e-11	1.8185e-09	2.838e-09	3.9362e-09	4.2377e-09	5.1279e-09	5.4786e-09	5.782e-09	6.1887e-09	6.4497e-09	6.9454e-09	6.8791e-09	7.3346e-09	7.371e-09	8.0104e-09	8.1547e-09	7.7165e-09	9.1572e-09	9.9486e-09	1.02332e-08	1.0695e-08	1.10566e-08	1.24614e-08	1.24408e-08	1.26252e-08	1.24974e-08	1.31206e-08	1.36628e-08	1.38246e-08	1.4517e-08	1.4289e-08
5.739e-11	1.7245e-09	2.8539e-09	3.903e-09	4.3197e-09	5.0359e-09	5.2812e-09	5.6478e-09	6.2645e-09	6.3467e-09	6.8342e-09	6.8452e-09	7.2593e-09	7.3051e-09	7.8931e-09	8.6698e-09	8.2952e-09	9.0676e-09	9.8058e-09	1.01244e-08	1.0632e-08	1.07598e-08	1.19172e-08	1.25818e-08	1.22124e-08	1.19514e-08	1.32636e-08	1.29896e-08	1.37608e-08	1.40828e-08	1.3055e-08
5.599e-11	1.725e-09	2.8402e-09	3.8264e-09	4.487e-09	4.9862e-09	5.1681e-09	5.5423e-09	6.0486e-09	6.4887e-09	6.8354e-09	6.5804e-09	7.2506e-09	7.201e-09	7.7948e-09	8.7452e-09	8.0118e-09	9.0818e-09	8.4577e-09	8.4601e-09	1.01212e-08	1.02328e-08	1.19554e-08	1.18652e-08	1.25636e-08	1.1446e-08	1.29872e-08	1.31564e-08	1.41352e-08	1.3726e-08	1.40598e-08
5.698e-11	1.6775e-09	2.8552e-09	3.7216e-09	4.5805e-09	5.0049e-09	5.1445e-09	5.4032e-09	5.9923e-09	6.6134e-09	6.6209e-09	6.5888e-09	7.0203e-09	7.2467e-09	7.6739e-09	8.4082e-09	8.04e-09	9.2106e-09	9.1782e-09	9.2482e-09	9.9984e-09	1.00222e-08	1.17096e-08	1.19602e-08	1.20074e-08	1.16736e-08	1.19226e-08	1.28504e-08	1.36938e-08	1.40158e-08	1.321e-08
5.796e-11	1.6503e-09	2.762e-09	3.6253e-09	4.563e-09	4.8449e-09	4.9355e-09	5.3683e-09	5.8012e-09	6.408e-09	6.5703e-09	6.6363e-09	7.0844e-09	7.2216e-09	7.7805e-09	8.1342e-09	8.1698e-09	9.4079e-09	9.2901e-09	9.3467e-09	9.9616e-09	1.00354e-08	1.14398e-08	1.2001e-08	1.15872e-08	1.13058e-08	1.20422e-08	1.23812e-08	1.32962e-08	1.41994e-08	1.28494e-08
--
--
AIdrain
1.3827e-08	9.1642e-09	6.5824e-09	5.8797e-09	4.7075e-09	4.2621e-09	3.9042e-09	3.0936e-09	3.0133e-09	2.7138e-09	2.4398e-09	2.3437e-09	2.1736e-09	2.1617e-09	1.9844e-09	1.7468e-09	1.7444e-09	1.721e-09	1.608e-09	1.5182e-09	1.4851e-09	1.4008e-09	1.3991e-09	1.363e-09	1.3994e-09	1.3659e-09	1.2569e-09	1.2672e-09	1.1996e-09	1.2417e-09	1.1675e-09
1.25482e-08	9.4512e-09	6.6372e-09	5.9516e-09	4.7462e-09	4.268e-09	3.8944e-09	3.1596e-09	3.0132e-09	2.7496e-09	2.5738e-09	2.3552e-09	2.2967e-09	2.1433e-09	1.9742e-09	1.8368e-09	1.7782e-09	1.7446e-09	1.611e-09	1.5672e-09	1.486e-09	1.4361e-09	1.4319e-09	1.401e-09	1.4236e-09	1.3631e-09	1.3219e-09	1.3049e-09	1.229e-09	1.2566e-09	1.1695e-09
1.22238e-08	9.4453e-09	6.8334e-09	5.7971e-09	4.9963e-09	4.3714e-09	3.8663e-09	3.2672e-09	3.0509e-09	2.835e-09	2.479e-09	2.4571e-09	2.3134e-09	2.1944e-09	2.0332e-09	1.8808e-09	1.8399e-09	1.7501e-09	1.6392e-09	1.561e-09	1.5641e-09	1.4559e-09	1.4173e-09	1.422e-09	1.4047e-09	1.3832e-09	1.3499e-09	1.337e-09	1.2518e-09	1.2809e-09	1.1639e-09
1.18086e-08	9.5717e-09	6.7662e-09	5.7086e-09	4.9815e-09	4.4383e-09	3.9166e-09	3.2401e-09	3.0266e-09	2.8947e-09	2.5642e-09	2.4255e-09	2.3111e-09	2.2216e-09	2.1066e-09	1.9072e-09	1.8538e-09	1.8183e-09	1.638e-09	1.6603e-09	1.5727e-09	1.4693e-09	1.434e-09	1.4061e-09	1.4533e-09	1.4043e-09	1.3677e-09	1.3349e-09	1.2515e-09	1.3287e-09	1.1857e-09
1.17148e-08	9.3069e-09	7.1292e-09	5.6881e-09	5.1082e-09	4.5943e-09	3.9372e-09	3.2848e-09	3.0235e-09	2.82e-09	2.6016e-09	2.5567e-09	2.3782e-09	2.2621e-09	2.0451e-09	1.8894e-09	1.9062e-09	1.8247e-09	1.6737e-09	1.6775e-09	1.6058e-09	1.4708e-09	1.4415e-09	1.4577e-09	1.4841e-09	1.4466e-09	1.3904e-09	1.3196e-09	1.2696e-09	1.329e-09	1.1708e-09
--
--
--
--
--
--
--
--
--
--
--
--
--
--
--
--
--
--
--
--
--
--
--
--
--
--
--
--
--
--
--
--
--
--
--
--
--
--
--
--
--
--
--
--
--
--
--
--
--
--
--
--
--
--
--
--
--
--
--
--
--
--
--
--
--
--
--
--
--
--
--
--
--
--
--
--
--
--
--
--
--
--
--
--
--
--
--

## Sheet: Figure 3e
Time	AIdrain	AIdrain	AIdrain	AIdrain	AIdrain	AIdrain	AIdrain
0.03903	1.01e-12	--	1.4927e-10	6.9136e-10	2.203e-09	8.3555e-09	1.55726e-08
0.05029	1e-12	--	1.488e-10	6.8146e-10	2.5204e-09	8.1922e-09	1.54878e-08
0.06028	1.35e-12	--	1.4521e-10	6.7659e-10	2.0846e-09	8.6453e-09	1.5055e-08
0.07029	8.3e-13	--	1.4318e-10	6.8604e-10	2.2567e-09	7.7e-09	1.59226e-08
0.08037	9.5e-13	--	1.3891e-10	6.8003e-10	2.2985e-09	8.5515e-09	1.51094e-08
0.09029	1.21e-12	--	1.4407e-10	6.9555e-10	2.9265e-09	7.6395e-09	1.55798e-08
0.10029	1.65e-12	--	1.4494e-10	6.9415e-10	2.3009e-09	7.5683e-09	1.56252e-08
0.11099	8.9e-13	--	1.3809e-10	7.2166e-10	2.3659e-09	7.9971e-09	1.55402e-08
0.12028	1.76e-12	--	1.4325e-10	7.1262e-10	2.4241e-09	6.9931e-09	1.53816e-08
0.13029	6.4e-13	--	1.4091e-10	7.0805e-10	2.4108e-09	7.6154e-09	1.58178e-08
0.14039	1.11e-12	--	1.407e-10	7.0339e-10	2.2167e-09	7.4503e-09	1.54638e-08
0.15028	1.19e-12	--	1.41e-10	7.1005e-10	2.353e-09	7.5604e-09	1.52306e-08
0.16029	1.3e-12	--	1.4235e-10	7.232e-10	2.3044e-09	7.1136e-09	1.53964e-08
0.17029	1.02e-12	--	1.3768e-10	7.3122e-10	2.343e-09	7.2058e-09	1.6042e-08
0.18029	8.3e-13	--	1.4207e-10	7.0824e-10	2.303e-09	8.6021e-09	1.54366e-08
0.19032	1.17e-12	--	1.3902e-10	7.2671e-10	2.4316e-09	8.2861e-09	1.54886e-08
0.20028	1.82e-12	--	1.4047e-10	7.2669e-10	2.3132e-09	8.1785e-09	1.55734e-08
0.21087	3.2e-13	--	1.3603e-10	6.8159e-10	2.4421e-09	8.2281e-09	1.61468e-08
0.22051	1.6e-12	--	1.3625e-10	7.1204e-10	2.3678e-09	7.9634e-09	1.63436e-08
0.23028	1.43e-12	--	1.3698e-10	7.1048e-10	2.1892e-09	7.5641e-09	1.68322e-08
0.24029	1.57e-12	--	1.393e-10	7.0099e-10	2.6723e-09	7.4761e-09	1.66218e-08
0.25153	9.3e-13	--	1.3793e-10	7.0454e-10	2.4494e-09	7.5949e-09	1.61668e-08
0.26028	1.2e-12	--	1.3895e-10	7.1653e-10	2.8817e-09	7.9482e-09	1.61344e-08
0.27029	8.4e-13	--	1.3449e-10	7.1791e-10	3.074e-09	8.5186e-09	1.61344e-08
0.28039	4e-13	--	1.3758e-10	7.0648e-10	2.9126e-09	8.7815e-09	1.59626e-08
0.29029	1.24e-12	--	1.3548e-10	6.9566e-10	2.3564e-09	7.4249e-09	1.592e-08
0.3003	1.12e-12	--	1.3385e-10	7.047e-10	2.3367e-09	7.2616e-09	1.6401e-08
0.31028	9.4e-13	--	1.3507e-10	6.9549e-10	2.4346e-09	7.5571e-09	1.5882e-08
0.32029	1.79e-12	--	1.3527e-10	6.9823e-10	2.4323e-09	7.1994e-09	1.64934e-08
0.33029	9.5e-13	--	1.3457e-10	6.9998e-10	2.5323e-09	8.7739e-09	1.55416e-08
0.34028	6.4e-13	--	1.364e-10	6.9766e-10	2.4624e-09	7.6631e-09	1.5445e-08
0.35029	1.08e-12	--	1.3528e-10	6.8532e-10	2.3871e-09	7.6402e-09	1.57278e-08
0.36095	1.11e-12	--	1.3984e-10	6.8918e-10	2.3974e-09	7.9864e-09	1.62006e-08
0.37028	1.2e-12	--	1.4156e-10	6.8695e-10	2.4902e-09	7.777e-09	1.65726e-08
0.38029	4.1e-13	--	1.3642e-10	6.7716e-10	2.6623e-09	7.5924e-09	1.71512e-08
0.39039	1.97e-12	--	1.3622e-10	6.9224e-10	2.3928e-09	8.2513e-09	1.73526e-08
0.40028	1.24e-12	--	1.3782e-10	6.6563e-10	2.379e-09	7.9162e-09	1.67574e-08
0.4103	8.3e-13	--	1.3667e-10	6.6621e-10	2.4286e-09	7.7203e-09	1.72476e-08
0.42028	9.1e-13	--	1.3593e-10	6.5229e-10	2.8252e-09	7.8507e-09	1.77596e-08
0.43028	1.28e-12	--	1.3542e-10	6.6333e-10	2.3805e-09	7.9664e-09	1.73066e-08
0.44031	9e-13	--	1.3177e-10	6.7956e-10	2.4648e-09	7.8718e-09	1.66354e-08
0.45028	6.8e-13	--	1.3263e-10	7.0759e-10	2.3093e-09	7.7283e-09	1.729e-08
0.46029	1.36e-12	--	1.3221e-10	6.6851e-10	2.295e-09	7.7539e-09	1.83404e-08
0.47091	8.1e-13	--	1.2683e-10	6.8813e-10	2.2737e-09	7.6991e-09	1.76206e-08
0.48028	1.18e-12	--	1.2867e-10	6.553e-10	2.3991e-09	8.4175e-09	1.76016e-08
0.4903	7.8e-13	--	1.3296e-10	6.7646e-10	2.3181e-09	7.5971e-09	1.767e-08
0.50154	6.9e-13	--	1.3212e-10	6.8717e-10	2.4786e-09	7.7752e-09	1.71206e-08
0.51028	5.3e-13	--	1.3184e-10	6.6417e-10	2.4929e-09	7.872e-09	1.64788e-08
0.5203	9e-13	--	1.3496e-10	6.4337e-10	2.5074e-09	7.9553e-09	1.73238e-08
0.53034	8.3e-13	--	1.3051e-10	6.4137e-10	2.5766e-09	8.5792e-09	1.63816e-08
0.54028	9.6e-13	--	1.2924e-10	6.6116e-10	2.7313e-09	8.1812e-09	1.50538e-08
0.5503	5.2e-13	--	1.3313e-10	6.798e-10	2.5296e-09	8.1954e-09	1.50002e-08
0.56028	1.19e-12	--	1.3179e-10	7.1351e-10	2.778e-09	8.4855e-09	1.77578e-08
0.57029	1.05e-12	--	1.3135e-10	7.0837e-10	2.4486e-09	7.4658e-09	1.5373e-08
0.5803	1.14e-12	--	1.3479e-10	7.1013e-10	2.4009e-09	8.9363e-09	1.46906e-08
0.59029	1.24e-12	--	1.2945e-10	7.3083e-10	2.4861e-09	7.8572e-09	1.55626e-08
0.60029	9.1e-13	--	1.3554e-10	6.7322e-10	2.4625e-09	8.9158e-09	1.50438e-08
0.61095	1.19e-12	--	1.2877e-10	6.9745e-10	2.4761e-09	9.0526e-09	1.5011e-08
0.62028	6.3e-13	--	1.2997e-10	7.1095e-10	2.3383e-09	9.152e-09	1.6828e-08
0.6303	1.58e-12	--	1.3061e-10	7.1686e-10	2.4301e-09	8.5203e-09	1.60646e-08
0.64036	1.86e-12	--	1.3327e-10	7.1687e-10	2.8982e-09	7.3888e-09	1.70288e-08
0.65028	6.8e-13	--	1.3602e-10	7.1357e-10	2.4837e-09	8.5747e-09	1.66536e-08
0.6603	9.2e-13	--	1.3236e-10	7.1742e-10	2.3859e-09	8.1431e-09	1.5764e-08
0.67028	1.03e-12	--	1.3496e-10	7.0567e-10	2.4501e-09	7.6809e-09	1.7108e-08
0.68028	4.5e-13	--	1.3006e-10	7.1116e-10	2.534e-09	7.705e-09	1.53384e-08
0.69035	9.8e-13	--	1.291e-10	6.9627e-10	2.4701e-09	7.9338e-09	1.54354e-08
0.70028	1e-12	--	1.2803e-10	6.8534e-10	2.5988e-09	8.4227e-09	1.5274e-08
0.71029	8.2e-13	--	1.3227e-10	6.841e-10	2.5098e-09	8.013e-09	1.51502e-08
0.72038	1.29e-12	1.306e-11	1.2798e-10	6.9532e-10	2.4193e-09	8.0686e-09	1.5558e-08
0.73028	8.8e-13	1.198e-11	1.221e-10	6.9657e-10	2.4008e-09	7.7762e-09	1.48408e-08
0.7403	6.4e-13	1.225e-11	1.2426e-10	6.8455e-10	2.4728e-09	7.4473e-09	1.50516e-08
0.7517	6.1e-13	1.185e-11	1.2539e-10	7.2506e-10	2.3903e-09	7.9815e-09	1.79926e-08
0.76028	1.8e-12	1.278e-11	1.2259e-10	6.7798e-10	2.4201e-09	7.686e-09	1.52054e-08
0.7703	4.8e-13	1.273e-11	1.2553e-10	7.0891e-10	2.3879e-09	7.4885e-09	1.55298e-08
0.78037	2.5e-13	1.264e-11	1.2466e-10	6.7854e-10	2.4467e-09	8.9312e-09	1.60422e-08
0.79029	1.2e-12	1.292e-11	1.2645e-10	6.5106e-10	2.5525e-09	7.8854e-09	1.86426e-08
0.8003	1.56e-12	1.231e-11	1.222e-10	6.7245e-10	2.4521e-09	9.094e-09	1.56302e-08
0.81028	1.14e-12	1.189e-11	1.2516e-10	6.8918e-10	2.327e-09	9.4385e-09	1.55118e-08
0.82029	1.35e-12	1.197e-11	1.2597e-10	7.0635e-10	2.324e-09	7.8451e-09	1.56008e-08
0.83049	1.38e-12	1.25e-11	1.2689e-10	6.6625e-10	2.4228e-09	8.9698e-09	1.75946e-08
0.84028	8.5e-13	1.196e-11	1.2573e-10	6.9078e-10	2.4012e-09	7.9438e-09	1.79224e-08
0.85029	1.06e-12	1.202e-11	1.2743e-10	6.7906e-10	2.6791e-09	7.9676e-09	1.57794e-08
0.86094	8.2e-13	1.193e-11	1.2897e-10	6.711e-10	2.8933e-09	8.0103e-09	1.50298e-08
0.87029	1.06e-12	1.22e-11	1.3105e-10	6.6202e-10	2.7008e-09	7.8914e-09	1.99018e-08
0.88029	4.5e-13	1.101e-11	1.2479e-10	6.506e-10	2.4757e-09	8.0188e-09	1.81306e-08
0.89036	1.94e-12	1.202e-11	1.2556e-10	6.6837e-10	2.5708e-09	7.6794e-09	1.6578e-08
0.90029	1.38e-12	1.138e-11	1.27e-10	6.796e-10	2.5281e-09	8.1746e-09	2.0921e-08
0.91029	1.61e-12	1.14e-11	1.2755e-10	7.0586e-10	3.1012e-09	7.6705e-09	1.97192e-08
0.92028	1.41e-12	1.159e-11	1.279e-10	6.7824e-10	2.9729e-09	8.8981e-09	1.6268e-08
0.93029	1.45e-12	1.107e-11	1.2713e-10	6.9484e-10	2.5588e-09	9.0134e-09	1.61466e-08
0.94029	5.2e-13	1.191e-11	1.2927e-10	6.936e-10	3.0038e-09	8.2283e-09	1.63064e-08
0.95028	3e-14	1.117e-11	1.2822e-10	6.9605e-10	2.46e-09	8.7585e-09	1.78244e-08
0.96089	1.35e-12	1.099e-11	1.2695e-10	6.9021e-10	2.9717e-09	7.6534e-09	1.59554e-08
0.97071	1.24e-12	1.04e-11	1.3217e-10	6.7451e-10	2.9227e-09	9.0893e-09	1.6564e-08
0.98029	1.06e-12	1.086e-11	1.2797e-10	6.8127e-10	2.9285e-09	9.0826e-09	1.6188e-08
0.9903	1.15e-12	1.032e-11	1.2919e-10	6.6648e-10	2.661e-09	9.0552e-09	1.5699e-08
1.00166	4.4e-13	1.009e-11	1.2659e-10	6.6881e-10	2.7782e-09	8.417e-09	1.58502e-08
1.01029	1.28e-12	1.075e-11	1.3343e-10	6.7557e-10	2.3743e-09	8.2809e-09	1.72342e-08
1.02029	7.5e-13	1.047e-11	1.2799e-10	6.8731e-10	2.4086e-09	8.0033e-09	1.67002e-08
1.03034	1.19e-12	1.046e-11	1.2804e-10	7.0822e-10	2.3483e-09	8.265e-09	1.60874e-08
1.04029	8.6e-13	1.049e-11	1.311e-10	6.9156e-10	2.3396e-09	8.4341e-09	1.62594e-08
1.05029	7.6e-13	9.98e-12	1.341e-10	6.9355e-10	2.236e-09	7.7108e-09	1.73536e-08
1.06028	1.14e-12	9.96e-12	1.3005e-10	6.9681e-10	2.7369e-09	8.8571e-09	1.71938e-08
1.07029	7.1e-13	1.027e-11	1.3291e-10	6.7835e-10	2.7074e-09	8.0384e-09	1.66112e-08
1.08029	1.37e-12	9.51e-12	1.2794e-10	6.7919e-10	2.3898e-09	9.0582e-09	1.59058e-08
1.09028	7.1e-13	1.049e-11	1.2852e-10	6.8575e-10	2.4389e-09	8.662e-09	1.91036e-08
1.10029	1.74e-12	1.034e-11	1.2794e-10	6.7333e-10	2.5387e-09	8.2745e-09	1.6006e-08
1.11099	4.4e-13	9.18e-12	1.2772e-10	6.8689e-10	2.4463e-09	8.1043e-09	1.72462e-08
1.12028	7.3e-13	9.31e-12	1.3111e-10	6.9301e-10	2.3168e-09	8.0888e-09	1.6062e-08
1.13029	9.7e-13	1.025e-11	1.2689e-10	6.6605e-10	2.2553e-09	8.3864e-09	1.57664e-08
1.1404	8.2e-13	9.92e-12	1.2816e-10	6.7e-10	2.6565e-09	7.9501e-09	1.54812e-08
1.15028	4.6e-13	9.65e-12	1.2645e-10	6.6938e-10	2.3117e-09	8.1154e-09	1.65876e-08
1.16029	1.92e-12	9.76e-12	1.2846e-10	6.8509e-10	2.5312e-09	8.1568e-09	1.74964e-08
1.17029	1.11e-12	9.04e-12	1.2486e-10	7.1379e-10	2.3399e-09	8.3945e-09	1.54028e-08
1.18029	1.09e-12	9.53e-12	1.2696e-10	6.6975e-10	2.3283e-09	8.233e-09	1.5697e-08
1.19048	1.62e-12	9.68e-12	1.3187e-10	6.7358e-10	2.3475e-09	8.2344e-09	1.54834e-08
1.20028	1.02e-12	9.53e-12	1.33e-10	6.9813e-10	2.498e-09	8.2679e-09	1.72e-08
1.21029	1.03e-12	1.016e-11	1.2922e-10	6.8344e-10	2.3328e-09	8.3799e-09	1.55896e-08
1.22042	5.8e-13	9.36e-12	1.2962e-10	6.8486e-10	2.3618e-09	9.733e-09	1.62752e-08
1.23028	1e-12	9.82e-12	1.3118e-10	6.7149e-10	2.312e-09	8.6788e-09	1.77152e-08
1.24029	7.7e-13	9.1e-12	1.3368e-10	6.9457e-10	2.3382e-09	8.1389e-09	1.70144e-08
1.25173	6.1e-13	8.74e-12	1.2991e-10	6.961e-10	2.34e-09	8.6418e-09	1.85252e-08
1.26028	1.43e-12	9.6e-12	1.289e-10	6.8177e-10	2.3861e-09	9.0512e-09	1.60108e-08
1.27029	1.29e-12	8.81e-12	1.3135e-10	6.8989e-10	2.4005e-09	8.658e-09	1.6419e-08
1.2805	1.02e-12	8.77e-12	1.3204e-10	6.9987e-10	2.3415e-09	8.7345e-09	1.66464e-08
1.29031	5.6e-13	9.09e-12	1.3289e-10	6.8575e-10	2.3956e-09	8.2032e-09	1.58772e-08
1.30029	1.36e-12	8.43e-12	1.3169e-10	6.9155e-10	2.2782e-09	8.2953e-09	1.5848e-08
1.31028	1.25e-12	9.22e-12	1.3126e-10	7.2314e-10	2.4197e-09	9.86e-09	1.58988e-08
1.32029	1.08e-12	8.65e-12	1.3156e-10	7.1062e-10	2.3435e-09	9.2926e-09	1.63784e-08
1.33052	9.4e-13	9.39e-12	1.3195e-10	7.0948e-10	2.3544e-09	8.5824e-09	1.64254e-08
1.34028	1.33e-12	8.13e-12	1.3503e-10	6.9774e-10	2.334e-09	8.3128e-09	1.6786e-08
1.35029	8e-13	9.67e-12	1.3517e-10	6.9462e-10	2.4249e-09	8.0716e-09	1.64096e-08
1.36095	1.73e-12	8.18e-12	1.3175e-10	7.0796e-10	2.3972e-09	8.2812e-09	1.64308e-08
1.37028	1.21e-12	8.26e-12	1.2992e-10	7.1463e-10	2.309e-09	8.4008e-09	1.5647e-08
1.38029	1.25e-12	9.23e-12	1.3306e-10	6.8037e-10	2.3255e-09	9.068e-09	1.70902e-08
1.39038	1.06e-12	9.35e-12	1.3278e-10	7.0326e-10	2.7187e-09	8.4971e-09	1.75244e-08
1.40028	6.7e-13	8.95e-12	1.3167e-10	6.9616e-10	2.796e-09	1.0076e-08	1.57182e-08
1.4103	1.13e-12	9.03e-12	1.3089e-10	7.1055e-10	2.5878e-09	8.2016e-09	1.61376e-08
1.42028	8.8e-13	8.81e-12	1.3121e-10	7.1214e-10	2.7035e-09	8.4202e-09	1.57166e-08
1.43029	1.37e-12	9.65e-12	1.3162e-10	7.1421e-10	2.669e-09	7.8833e-09	2.00556e-08
1.4403	1.14e-12	1.042e-11	1.3015e-10	7.1955e-10	2.1967e-09	8.0831e-09	1.7019e-08
1.45028	4.9e-13	8.93e-12	1.2795e-10	7.1498e-10	2.3943e-09	9.4949e-09	1.64348e-08
1.46029	1.75e-12	9.21e-12	1.258e-10	7.0595e-10	2.7284e-09	9.2664e-09	1.61638e-08
1.47044	1.21e-12	8.37e-12	1.2605e-10	6.8149e-10	2.6804e-09	7.9499e-09	1.89202e-08
1.48028	1.42e-12	9.44e-12	1.287e-10	6.8843e-10	2.2821e-09	8.4274e-09	1.67052e-08
1.49029	1.2e-12	9.34e-12	1.2971e-10	6.7199e-10	2.3958e-09	8.9041e-09	1.6042e-08
1.5017	6.9e-13	9.34e-12	1.3516e-10	6.6859e-10	2.3254e-09	8.3248e-09	1.5999e-08
1.51029	6.1e-13	9.67e-12	1.31e-10	6.7957e-10	2.3501e-09	8.0412e-09	1.65242e-08
1.52029	1.52e-12	9.12e-12	1.2871e-10	6.9814e-10	2.3972e-09	8.2912e-09	1.65614e-08
1.53038	8.2e-13	8.72e-12	1.315e-10	6.872e-10	2.7747e-09	9.0594e-09	1.63588e-08
1.54029	8.7e-13	9.82e-12	1.3199e-10	6.9754e-10	2.3093e-09	8.0998e-09	1.60588e-08
1.5503	1.16e-12	9.01e-12	1.3303e-10	6.743e-10	2.2919e-09	8.1802e-09	1.61828e-08
1.56028	9.9e-13	9.07e-12	1.3098e-10	6.8383e-10	2.6442e-09	9.4236e-09	1.6627e-08
1.57029	1.24e-12	8.79e-12	1.2941e-10	6.9722e-10	2.6853e-09	8.6387e-09	1.81118e-08
1.58052	1.05e-12	9.33e-12	1.292e-10	6.9206e-10	2.4833e-09	8.5503e-09	1.78876e-08
1.59028	1.16e-12	9.15e-12	1.2552e-10	7.0268e-10	2.7986e-09	7.0845e-09	1.64992e-08
1.60029	1.18e-12	9.06e-12	1.2859e-10	7.159e-10	2.5782e-09	7.6659e-09	1.63104e-08
1.61097	8.2e-13	9.58e-12	1.3146e-10	7.1653e-10	2.8101e-09	7.4391e-09	1.6234e-08
1.62029	2.2e-13	9.09e-12	1.3546e-10	7.0747e-10	2.3931e-09	7.1935e-09	1.56512e-08
1.63029	1.07e-12	9.74e-12	1.3005e-10	7.1731e-10	2.2985e-09	7.0937e-09	1.56092e-08
1.64037	1.02e-12	9.09e-12	1.3203e-10	6.8625e-10	2.3253e-09	7.1705e-09	1.59432e-08
1.65029	4.9e-13	9.03e-12	1.3581e-10	6.8491e-10	2.408e-09	7.3779e-09	1.5881e-08
1.66029	1.09e-12	8.76e-12	1.3371e-10	6.7374e-10	2.3438e-09	7.9709e-09	1.6584e-08
1.67028	5.4e-13	8.45e-12	1.3291e-10	6.8923e-10	2.3706e-09	8.312e-09	1.57034e-08
1.68029	1.41e-12	9.09e-12	1.2912e-10	6.8315e-10	2.3431e-09	7.4911e-09	1.71868e-08
1.6903	8e-13	8.87e-12	1.3014e-10	6.8484e-10	2.3408e-09	8.0996e-09	1.56434e-08
1.70028	9.1e-13	7.52e-12	1.3239e-10	6.8466e-10	2.2807e-09	7.1088e-09	1.58366e-08
1.71087	8.2e-13	8.64e-12	1.2843e-10	6.9983e-10	2.3981e-09	7.357e-09	1.57938e-08
1.72055	6.2e-13	8.59e-12	1.2843e-10	6.7842e-10	2.3399e-09	8.1708e-09	1.6707e-08
1.73028	6.2e-13	9.11e-12	1.2883e-10	6.7795e-10	2.107e-09	7.2921e-09	1.54106e-08
1.74029	5.1e-13	9.17e-12	1.2854e-10	7.0474e-10	2.3909e-09	7.5255e-09	1.80256e-08
1.7515	3.5e-13	8.64e-12	1.2863e-10	7.1316e-10	2.2039e-09	8.5633e-09	1.67402e-08
1.76028	1.03e-12	8.48e-12	1.2627e-10	6.8684e-10	2.3692e-09	7.309e-09	1.64222e-08
1.77029	6.6e-13	7.69e-12	1.2678e-10	6.9282e-10	2.3144e-09	7.4312e-09	1.59072e-08
1.78038	1.09e-12	8.27e-12	1.2739e-10	6.8605e-10	2.3186e-09	8.7097e-09	1.66092e-08
1.79028	1.52e-12	8.52e-12	1.3191e-10	6.8634e-10	2.2257e-09	7.1547e-09	1.69736e-08
1.80029	9.3e-13	8.52e-12	1.3172e-10	6.9232e-10	2.3939e-09	8.5415e-09	1.81544e-08
1.81028	6.9e-13	9.52e-12	1.3029e-10	6.9792e-10	2.3942e-09	7.8121e-09	1.75622e-08
1.82029	5.3e-13	8.62e-12	1.2749e-10	7.187e-10	2.3116e-09	8.6448e-09	1.63396e-08
1.83053	1e-12	9.34e-12	1.3153e-10	7.1314e-10	2.1117e-09	7.3598e-09	1.65476e-08
1.84028	3.6e-13	9.22e-12	1.3192e-10	7.0624e-10	2.42e-09	7.317e-09	1.68316e-08
1.85029	5.7e-13	8.65e-12	1.3354e-10	7.0593e-10	2.3002e-09	7.6357e-09	1.64638e-08
1.86102	8.4e-13	8.81e-12	1.3362e-10	6.9217e-10	2.3316e-09	7.8545e-09	1.69232e-08
1.87028	7e-13	8.69e-12	1.3227e-10	6.9315e-10	2.3426e-09	7.5584e-09	1.56736e-08
1.88029	1.19e-12	8.72e-12	1.3225e-10	7.0216e-10	2.2576e-09	7.753e-09	1.51808e-08
1.89038	9.1e-13	8.85e-12	1.334e-10	7.1267e-10	2.3406e-09	7.233e-09	1.55462e-08
1.90029	7.4e-13	8.43e-12	1.3045e-10	7.223e-10	2.3962e-09	7.7369e-09	1.58412e-08
1.91029	1.28e-12	8.43e-12	1.3291e-10	7.194e-10	2.5641e-09	7.9403e-09	1.84148e-08
1.92029	9.8e-13	8.43e-12	1.3226e-10	7.1575e-10	2.5365e-09	7.4189e-09	1.71774e-08
1.93029	1.53e-12	8.09e-12	1.3149e-10	6.8741e-10	2.4475e-09	7.666e-09	1.648e-08
1.9403	3.4e-13	8.27e-12	1.2948e-10	7.1579e-10	2.8139e-09	8.3973e-09	1.685e-08
1.95028	7.9e-13	7.37e-12	1.316e-10	6.9706e-10	2.6628e-09	8.8756e-09	1.58682e-08
1.96088	1.33e-12	8.75e-12	1.2998e-10	7.2392e-10	2.6464e-09	8.3562e-09	1.76546e-08
1.97038	7.6e-13	8.42e-12	1.2836e-10	7.2445e-10	2.6113e-09	8.5805e-09	1.5703e-08
1.98028	1.64e-12	8.82e-12	1.2844e-10	7.1045e-10	2.7093e-09	7.6204e-09	1.52616e-08
1.99029	3.2e-13	9.08e-12	1.2833e-10	7.1286e-10	2.576e-09	7.851e-09	1.63796e-08
2.00175	2.5e-13	8.45e-12	1.3002e-10	7.2589e-10	2.3482e-09	7.689e-09	1.5654e-08
2.01029	1.34e-12	8.42e-12	1.3197e-10	7.1372e-10	2.5467e-09	8.459e-09	1.5424e-08
2.02029	1.9e-13	8.27e-12	1.323e-10	7.169e-10	2.3991e-09	8.096e-09	1.6459e-08
2.03037	1.21e-12	8.72e-12	1.2954e-10	7.162e-10	2.7157e-09	7.8334e-09	1.5872e-08
2.04028	1.45e-12	8.97e-12	1.3183e-10	7.0274e-10	2.6299e-09	7.171e-09	1.5105e-08
2.0503	5.6e-13	8.42e-12	1.3179e-10	6.8522e-10	2.7181e-09	8.1243e-09	1.6211e-08
2.06028	1.75e-12	8.23e-12	1.3492e-10	7.0039e-10	2.7207e-09	7.6722e-09	1.54916e-08
2.07029	1.31e-12	8.33e-12	1.3342e-10	7.0528e-10	2.845e-09	7.8441e-09	1.54912e-08
2.08053	1.32e-12	7.4e-12	1.3529e-10	7.184e-10	2.4743e-09	7.3478e-09	1.7176e-08
2.09028	8.5e-13	8.67e-12	1.3434e-10	7.186e-10	2.3383e-09	7.9236e-09	1.82336e-08
2.10029	1.17e-12	7.36e-12	1.3672e-10	7.3212e-10	2.6054e-09	8.1672e-09	1.6828e-08
2.11095	1.1e-12	8.3e-12	1.3398e-10	7.1126e-10	2.6158e-09	7.6983e-09	1.71216e-08
2.12028	6.7e-13	8.17e-12	1.3468e-10	7.1113e-10	2.6169e-09	7.4709e-09	1.6759e-08
2.13029	1.21e-12	8.2e-12	1.3116e-10	7.1996e-10	2.5237e-09	7.5604e-09	1.57854e-08
2.14038	1.14e-12	8.62e-12	1.2915e-10	6.942e-10	2.6378e-09	7.5371e-09	1.5454e-08
2.15029	7.6e-13	8.52e-12	1.335e-10	7.2746e-10	2.6309e-09	7.6585e-09	1.5995e-08
2.1603	1.47e-12	7.95e-12	1.3644e-10	7.2464e-10	2.6907e-09	7.5764e-09	1.72622e-08
2.17028	6e-13	8.52e-12	1.3929e-10	7.1026e-10	2.5965e-09	8.4425e-09	1.61254e-08
2.18029	1.65e-12	7.62e-12	1.3558e-10	7.2562e-10	2.7487e-09	8.2832e-09	1.54034e-08
2.19053	1.14e-12	8.59e-12	1.3462e-10	7.022e-10	2.6938e-09	7.9877e-09	1.5572e-08
2.20028	1.2e-12	7.3e-12	1.3375e-10	7.1458e-10	2.6688e-09	7.67e-09	1.61544e-08
2.21088	5e-14	7.12e-12	1.3429e-10	7.1487e-10	2.5329e-09	7.8457e-09	1.52758e-08
2.22035	1.31e-12	8.12e-12	1.3397e-10	7.0698e-10	2.4682e-09	8.5665e-09	1.49148e-08
2.23028	1.01e-12	8.17e-12	1.331e-10	7.0065e-10	2.6853e-09	7.7307e-09	1.53582e-08
2.24029	7.7e-13	8.29e-12	1.3211e-10	7.3733e-10	2.7509e-09	8.2432e-09	1.59036e-08
2.25152	5.3e-13	7.74e-12	1.3421e-10	7.4986e-10	2.4165e-09	8.401e-09	1.76488e-08
2.26028	1.35e-12	7.59e-12	1.319e-10	7.3543e-10	2.3455e-09	7.3004e-09	1.51462e-08
2.27029	1.2e-12	8.25e-12	1.3494e-10	7.0564e-10	2.3962e-09	7.9569e-09	1.58296e-08
2.28038	1.51e-12	7.9e-12	1.3591e-10	7.1736e-10	2.4053e-09	8.0676e-09	1.6681e-08
2.29028	6.3e-13	7.41e-12	1.3552e-10	6.8727e-10	2.2913e-09	8.3222e-09	1.5431e-08
2.3003	1.29e-12	7.37e-12	1.3942e-10	6.8717e-10	2.3777e-09	8.4169e-09	1.7068e-08
2.31028	1.37e-12	7.46e-12	1.3753e-10	7.1237e-10	2.3576e-09	7.5875e-09	1.5761e-08
2.32029	1.1e-13	7.44e-12	1.3759e-10	6.9998e-10	2.323e-09	8.0207e-09	1.64258e-08
2.3303	1.16e-12	8.06e-12	1.384e-10	7.072e-10	2.6239e-09	7.8141e-09	1.70798e-08
2.34029	5.4e-13	7.74e-12	1.3648e-10	7.0432e-10	2.4562e-09	8.1162e-09	1.60548e-08
2.3503	9.1e-13	7.62e-12	1.3838e-10	7.0449e-10	2.4595e-09	8.0267e-09	1.70676e-08
2.36094	1.38e-12	8.13e-12	1.338e-10	7.0203e-10	2.4235e-09	7.9188e-09	1.82328e-08
2.37029	3.4e-13	7.63e-12	1.3732e-10	7.1311e-10	2.3562e-09	8.1071e-09	1.76284e-08
2.38029	9.1e-13	7.41e-12	1.3893e-10	7.2035e-10	2.3064e-09	8.071e-09	1.57018e-08
2.39038	6.6e-13	7.79e-12	1.3334e-10	7.1272e-10	2.3185e-09	8.1524e-09	1.6009e-08
2.40029	1.01e-12	7.45e-12	1.3135e-10	7.1646e-10	2.3328e-09	8.3349e-09	1.5856e-08
2.41029	1.07e-12	7.56e-12	1.3697e-10	7.2043e-10	2.7042e-09	8.3193e-09	1.53368e-08
2.42029	8.2e-13	7.47e-12	1.36e-10	7.2408e-10	2.4947e-09	7.9991e-09	1.54924e-08
2.43029	7e-13	8.12e-12	1.3847e-10	7.1454e-10	2.3946e-09	8.4956e-09	1.55668e-08
2.4403	1.55e-12	8.17e-12	1.4259e-10	7.0951e-10	2.3024e-09	8.6391e-09	1.59692e-08
2.45028	6e-13	6.92e-12	1.4579e-10	7.2418e-10	2.3921e-09	8.3531e-09	1.64768e-08
2.46029	8.9e-13	7.99e-12	1.4821e-10	6.9446e-10	2.4964e-09	8.4392e-09	1.59952e-08
2.47038	8.6e-13	7.58e-12	1.4214e-10	7.0279e-10	2.3678e-09	8.4369e-09	1.57712e-08
2.48028	7.7e-13	7.34e-12	1.3908e-10	7.0094e-10	2.602e-09	8.4355e-09	1.53512e-08
2.49029	4.3e-13	6.92e-12	1.4173e-10	6.9829e-10	2.54e-09	7.906e-09	1.59784e-08
2.50165	1.01e-12	7.22e-12	1.41e-10	7.0008e-10	2.589e-09	8.3181e-09	1.83506e-08
2.51028	1.47e-12	7.58e-12	1.413e-10	7.0893e-10	2.5033e-09	8.8714e-09	1.79238e-08
2.52029	8.2e-13	7.77e-12	1.4123e-10	7.2678e-10	2.4357e-09	8.2064e-09	1.71488e-08
2.5305	1.4e-12	7.57e-12	1.4445e-10	7.2287e-10	2.2721e-09	8.5035e-09	1.70778e-08
2.54028	1.28e-12	7.35e-12	1.4271e-10	7.3188e-10	2.2609e-09	8.6745e-09	1.5621e-08
2.5503	9.8e-13	7.73e-12	1.4452e-10	7.5331e-10	2.3468e-09	8.3057e-09	1.56146e-08
2.56028	1.28e-12	8.03e-12	1.396e-10	7.3979e-10	2.7737e-09	8.6049e-09	1.5657e-08
2.57029	9.5e-13	8.08e-12	1.4194e-10	7.7482e-10	2.7857e-09	8.2604e-09	1.55792e-08
2.5803	1.18e-12	8.11e-12	1.4309e-10	7.5084e-10	2.3977e-09	8.7309e-09	1.58634e-08
2.59028	1.3e-13	7.2e-12	1.3814e-10	7.4251e-10	2.3183e-09	8.4294e-09	1.73174e-08
2.60029	1.35e-12	7.6e-12	1.3634e-10	7.4443e-10	2.1975e-09	8.5295e-09	1.49902e-08
2.61103	1.86e-12	7.83e-12	1.4258e-10	7.3687e-10	2.7634e-09	8.8505e-09	1.7049e-08
2.62028	9.2e-13	8.3e-12	1.3702e-10	7.2943e-10	2.3875e-09	7.8238e-09	1.48606e-08
2.63029	1.17e-12	7.82e-12	1.4123e-10	7.3784e-10	2.2661e-09	8.2907e-09	1.51518e-08
2.64037	1.19e-12	7.66e-12	1.4191e-10	7.8995e-10	2.3786e-09	7.874e-09	1.62546e-08
2.65029	1.07e-12	9.04e-12	1.3832e-10	7.6405e-10	2.3374e-09	8.8324e-09	1.56248e-08
2.66052	4.7e-13	7.87e-12	1.3691e-10	7.3581e-10	2.3784e-09	8.2433e-09	1.57766e-08
2.67029	4.6e-13	7.96e-12	1.374e-10	7.5137e-10	2.2917e-09	7.6272e-09	1.76502e-08
2.68029	7.4e-13	7.9e-12	1.4052e-10	7.4324e-10	2.2723e-09	7.7038e-09	1.50462e-08
2.69031	1.1e-12	7.44e-12	1.3891e-10	7.5398e-10	2.3956e-09	7.7392e-09	1.66782e-08
2.70028	1.89e-12	7.62e-12	1.4026e-10	7.3785e-10	2.8641e-09	8.4403e-09	1.69138e-08
2.71088	9.1e-13	7.44e-12	1.4202e-10	7.5928e-10	2.9763e-09	8.708e-09	1.53426e-08
2.72037	2.4e-13	7.19e-12	1.414e-10	7.4125e-10	2.6014e-09	8.5639e-09	1.5829e-08
2.73028	1.8e-12	8.4e-12	1.3917e-10	7.4184e-10	2.468e-09	7.8546e-09	1.5524e-08
2.74029	1.54e-12	8.11e-12	1.4085e-10	7.4858e-10	2.4462e-09	8.2704e-09	1.74452e-08
2.75172	5.1e-13	7.16e-12	1.4125e-10	7.4708e-10	2.6659e-09	8.1795e-09	1.61946e-08
2.76028	1.25e-12	8.09e-12	1.404e-10	7.5382e-10	2.4386e-09	7.6773e-09	1.68756e-08
2.77029	1.26e-12	7.86e-12	1.4285e-10	7.5087e-10	2.4739e-09	8.3897e-09	1.65306e-08
2.78038	1.22e-12	8.46e-12	1.4162e-10	7.4692e-10	2.5346e-09	8.3487e-09	1.77308e-08
2.79029	8.9e-13	7.17e-12	1.4232e-10	7.4662e-10	2.2826e-09	8.7823e-09	1.59646e-08
2.80029	1.49e-12	8.32e-12	1.4116e-10	7.4705e-10	2.1913e-09	8.7155e-09	1.81984e-08
2.81028	1.12e-12	8.54e-12	1.4239e-10	7.5698e-10	2.4484e-09	9.436e-09	1.57668e-08
2.82029	1.05e-12	7.86e-12	1.4463e-10	7.4877e-10	2.5165e-09	9.2351e-09	1.77696e-08
2.83029	1.46e-12	8.16e-12	1.4034e-10	7.613e-10	2.5735e-09	8.6831e-09	1.56872e-08
2.84028	1.14e-12	8.48e-12	1.4028e-10	7.6346e-10	2.524e-09	8.8413e-09	1.58204e-08
2.8503	1.17e-12	8.12e-12	1.4317e-10	7.4967e-10	2.4302e-09	8.9831e-09	1.60178e-08
2.86149	1.59e-12	7.62e-12	1.4378e-10	7.6254e-10	2.4448e-09	8.6477e-09	1.58766e-08
2.87028	9.3e-13	8.61e-12	1.3868e-10	7.5563e-10	2.4658e-09	8.8063e-09	1.75014e-08
2.88053	1.49e-12	9.22e-12	1.3707e-10	7.7336e-10	2.5172e-09	8.8234e-09	1.57206e-08
2.89037	5.2e-13	8.05e-12	1.3915e-10	7.4412e-10	2.4996e-09	8.9996e-09	1.73388e-08
2.90029	7.4e-13	8.7e-12	1.3702e-10	7.4161e-10	2.5486e-09	8.6662e-09	1.57916e-08
2.91029	5.9e-13	9.06e-12	1.3853e-10	7.4627e-10	2.5218e-09	7.6214e-09	1.78904e-08
2.92028	5.7e-13	8.27e-12	1.3628e-10	7.2409e-10	2.4235e-09	8.2505e-09	1.58452e-08
2.93029	2.08e-12	9.36e-12	1.3835e-10	7.4249e-10	2.4615e-09	8.4464e-09	1.59294e-08
2.94029	1.03e-12	8.32e-12	1.3638e-10	7.7347e-10	2.4776e-09	8.2877e-09	1.5115e-08
2.95029	2.01e-12	8.81e-12	1.3544e-10	7.7065e-10	2.4687e-09	8.4317e-09	1.55234e-08
2.96087	2.06e-12	8.36e-12	1.399e-10	7.6012e-10	2.4432e-09	8.5422e-09	1.70776e-08
2.97069	7.6e-13	8.31e-12	1.3908e-10	7.5372e-10	2.5886e-09	8.5856e-09	1.69722e-08
2.98028	1.75e-12	8.86e-12	1.333e-10	7.3271e-10	2.4122e-09	8.2911e-09	1.653e-08
2.9903	2.2e-13	8.4e-12	1.371e-10	7.7177e-10	2.2564e-09	8.7519e-09	1.72934e-08
3.00167	1.09e-12	7.9e-12	1.3763e-10	7.5559e-10	2.1831e-09	7.5924e-09	1.63588e-08
3.01029	6.7e-13	7.89e-12	1.3066e-10	7.6555e-10	2.6976e-09	8.0871e-09	1.71992e-08
3.02052	1.09e-12	8.99e-12	1.3747e-10	7.5319e-10	2.2915e-09	8.399e-09	1.61748e-08
3.03045	1.22e-12	8.92e-12	1.3947e-10	7.6605e-10	2.2613e-09	8.0235e-09	1.50022e-08
3.04029	1.42e-12	8.14e-12	1.3867e-10	7.5401e-10	2.3126e-09	7.5669e-09	1.79424e-08
3.05029	1.4e-12	8.88e-12	1.3899e-10	7.4451e-10	2.3397e-09	7.9573e-09	1.53538e-08
3.06028	1.25e-12	8.53e-12	1.3674e-10	7.63e-10	2.3436e-09	8.3215e-09	1.50816e-08
3.07029	8.6e-13	8.64e-12	1.3954e-10	7.5763e-10	2.4297e-09	8.732e-09	1.5426e-08
3.08033	1.73e-12	9.5e-12	1.3596e-10	7.4313e-10	2.4768e-09	8.9085e-09	1.5639e-08
3.09028	1.07e-12	8.23e-12	1.3325e-10	7.438e-10	2.3878e-09	8.4215e-09	1.63844e-08
3.10029	1.4e-12	8.71e-12	1.3647e-10	7.8485e-10	2.4432e-09	7.64e-09	1.87756e-08
3.11094	1.63e-12	8.45e-12	1.3857e-10	7.5482e-10	2.4182e-09	7.9272e-09	1.73396e-08
3.12028	1.23e-12	8.5e-12	1.3771e-10	7.7008e-10	2.5965e-09	7.7464e-09	1.77978e-08
3.13029	1.41e-12	8.92e-12	1.3528e-10	7.7238e-10	2.4398e-09	7.6662e-09	1.66764e-08
3.14039	1.25e-12	8.46e-12	1.3801e-10	7.6433e-10	2.5922e-09	7.6336e-09	1.8377e-08
3.15029	4.4e-13	9.48e-12	1.3316e-10	7.4322e-10	2.4626e-09	7.6214e-09	1.55214e-08
3.1603	1.39e-12	8.55e-12	1.3518e-10	7.618e-10	2.4329e-09	7.5413e-09	1.75524e-08
3.17028	9.8e-13	8.42e-12	1.3493e-10	7.5587e-10	2.2162e-09	7.6321e-09	1.62914e-08
3.18032	1.61e-12	8.93e-12	1.3614e-10	7.4776e-10	2.2086e-09	7.6516e-09	1.62052e-08
3.1903	1.9e-13	8.57e-12	1.3718e-10	7.8806e-10	2.144e-09	7.5995e-09	1.63104e-08
3.20028	1.21e-12	8.62e-12	1.3129e-10	7.6697e-10	2.1712e-09	7.8907e-09	1.63156e-08
3.21088	1.2e-12	9.12e-12	1.3433e-10	7.7673e-10	2.1741e-09	7.8784e-09	1.69308e-08
3.22076	5.4e-13	7.95e-12	1.3825e-10	7.7622e-10	2.347e-09	7.8515e-09	1.52496e-08
3.23028	1.34e-12	8.55e-12	1.3701e-10	7.6708e-10	2.8006e-09	7.8246e-09	1.60776e-08
3.24029	1.31e-12	8.04e-12	1.3907e-10	7.6941e-10	2.733e-09	7.746e-09	1.71752e-08
3.25155	9.1e-13	8.07e-12	1.341e-10	7.6004e-10	2.708e-09	7.5976e-09	1.63224e-08
3.26028	6.7e-13	8.38e-12	1.3202e-10	7.4452e-10	2.4809e-09	7.8474e-09	1.7771e-08
3.27029	1.14e-12	8.22e-12	1.2843e-10	7.6765e-10	2.0945e-09	7.6583e-09	1.57254e-08
3.2805	1.12e-12	8.85e-12	1.3432e-10	7.5592e-10	2.0476e-09	7.673e-09	1.59432e-08
3.29029	7e-13	8.66e-12	1.3296e-10	7.4542e-10	2.4324e-09	7.6489e-09	1.64778e-08
3.30029	9.8e-13	8.99e-12	1.3736e-10	7.8868e-10	2.2308e-09	7.5916e-09	1.61328e-08
3.31028	1.79e-12	8.69e-12	1.3895e-10	8.2015e-10	2.1361e-09	7.6798e-09	1.55716e-08
3.32029	2.5e-13	8.97e-12	1.3743e-10	8.0756e-10	2.38e-09	7.7576e-09	1.75318e-08
3.3305	1.64e-12	9.13e-12	1.3946e-10	8.0835e-10	2.1389e-09	7.8209e-09	1.82024e-08
3.34028	6.6e-13	9.05e-12	1.4003e-10	7.9412e-10	2.1738e-09	7.3944e-09	1.71074e-08
3.35029	1.48e-12	8.54e-12	1.3987e-10	7.7524e-10	2.2247e-09	7.7319e-09	1.62206e-08
3.36095	1.07e-12	9.21e-12	1.4077e-10	7.7655e-10	2.4525e-09	7.8634e-09	1.6389e-08
3.37028	1.32e-12	9.22e-12	1.4077e-10	7.4344e-10	2.5354e-09	7.6374e-09	1.60816e-08
3.38029	9.5e-13	9.23e-12	1.4148e-10	7.4254e-10	2.5019e-09	8.0723e-09	1.6127e-08
3.39038	1.23e-12	8.7e-12	1.3693e-10	7.6659e-10	2.5686e-09	7.6892e-09	1.5415e-08
3.40028	8.5e-13	8.59e-12	1.3481e-10	7.8641e-10	1.9354e-09	7.951e-09	1.83894e-08
3.4103	1.32e-12	9.04e-12	1.4246e-10	7.9031e-10	1.9647e-09	7.5693e-09	1.63004e-08
3.42029	8.3e-13	8.68e-12	1.3874e-10	7.8915e-10	2.0311e-09	7.9856e-09	1.80816e-08
3.43033	1.34e-12	9.6e-12	1.3973e-10	7.6143e-10	2.4991e-09	7.8282e-09	1.75846e-08
3.44029	8.8e-13	9.45e-12	1.3878e-10	7.6029e-10	2.3629e-09	8.0212e-09	1.87032e-08
3.45028	1.1e-12	9.58e-12	1.4609e-10	7.7502e-10	2.08e-09	7.8263e-09	1.73804e-08
3.46089	2.1e-13	9.38e-12	1.4112e-10	7.5231e-10	1.9667e-09	7.8068e-09	1.76368e-08
3.47086	7e-13	9.1e-12	1.4436e-10	7.308e-10	2.1344e-09	7.8488e-09	1.59408e-08
3.48028	1.22e-12	9.48e-12	1.4018e-10	7.5123e-10	1.998e-09	8.0303e-09	1.55346e-08
3.4903	6.1e-13	8.67e-12	1.3828e-10	7.457e-10	1.9842e-09	7.8457e-09	1.70698e-08
3.50167	9.4e-13	9.39e-12	1.3845e-10	7.4094e-10	1.97e-09	7.9378e-09	1.6955e-08
3.5103	1.12e-12	8.87e-12	1.4061e-10	7.5989e-10	1.953e-09	7.7877e-09	1.67616e-08
3.52029	8.6e-13	9.59e-12	1.4262e-10	7.4126e-10	2.2789e-09	8.2143e-09	1.6747e-08
3.53044	1.67e-12	9.81e-12	1.4472e-10	7.1885e-10	2.2076e-09	7.7013e-09	1.72128e-08
3.54029	1.03e-12	9.58e-12	1.4616e-10	7.3185e-10	2.4331e-09	7.6204e-09	1.61206e-08
3.55029	8.1e-13	8.97e-12	1.4443e-10	7.3714e-10	2.317e-09	7.7765e-09	1.5211e-08
3.56029	1.15e-12	7.58e-12	1.4778e-10	7.4476e-10	2.2329e-09	7.9941e-09	1.55868e-08
3.57029	1.24e-12	9.05e-12	1.4148e-10	7.5323e-10	2.2301e-09	7.6346e-09	1.59206e-08
3.58058	1.38e-12	1.043e-11	1.4422e-10	7.4746e-10	2.6405e-09	7.4733e-09	1.56e-08
3.59028	1.3e-13	1.009e-11	1.4406e-10	7.4241e-10	2.2397e-09	6.9356e-09	1.524e-08
3.60029	1.05e-12	9.64e-12	1.4411e-10	7.6645e-10	2.2292e-09	7.7984e-09	1.72494e-08
3.61094	1.86e-12	9.33e-12	1.4337e-10	7.5935e-10	2.1951e-09	7.8139e-09	1.69868e-08
3.62028	1.31e-12	8.1e-12	1.4062e-10	7.4385e-10	2.1962e-09	8.4388e-09	1.5736e-08
3.63029	1.09e-12	9.18e-12	1.427e-10	7.4926e-10	2.2318e-09	7.7108e-09	1.5017e-08
3.64038	1.41e-12	9.56e-12	1.3991e-10	7.4674e-10	2.2399e-09	7.8881e-09	1.5477e-08
3.65028	1.14e-12	9.67e-12	1.4066e-10	7.5925e-10	2.2808e-09	7.4626e-09	1.54498e-08
3.66029	1.51e-12	8.92e-12	1.3694e-10	7.4752e-10	2.2127e-09	7.49e-09	1.52774e-08
3.67029	6.4e-13	9.23e-12	1.4441e-10	7.4728e-10	2.1745e-09	7.6742e-09	1.62756e-08
3.68031	1.23e-12	1.018e-11	1.3699e-10	7.3136e-10	2.2494e-09	7.7707e-09	1.60578e-08
3.6903	6.4e-13	9.67e-12	1.3957e-10	7.6218e-10	2.4493e-09	7.8146e-09	1.54304e-08
3.70028	8.3e-13	8.85e-12	1.3306e-10	7.6104e-10	2.7756e-09	7.5567e-09	1.54824e-08
3.71029	1.49e-12	8.46e-12	1.3714e-10	7.5973e-10	2.8842e-09	7.8318e-09	1.66306e-08
3.72073	1.12e-12	9.26e-12	1.3942e-10	7.4923e-10	2.7095e-09	7.4073e-09	1.58512e-08
3.73028	1.86e-12	9.92e-12	1.403e-10	7.3732e-10	2.5265e-09	7.8943e-09	1.59244e-08
3.74029	1.16e-12	9.64e-12	1.4318e-10	7.4711e-10	2.7135e-09	7.3896e-09	1.7368e-08
3.7515	7.8e-13	9.17e-12	1.4108e-10	7.3885e-10	2.7291e-09	7.6531e-09	1.9508e-08
3.76028	4.2e-13	8.98e-12	1.4234e-10	7.6267e-10	2.4302e-09	7.9581e-09	1.5595e-08
3.77029	1.13e-12	9.25e-12	1.4141e-10	7.7387e-10	2.235e-09	7.6718e-09	1.63992e-08
3.78038	9e-13	8.98e-12	1.4069e-10	7.8753e-10	2.1738e-09	8.3145e-09	1.67e-08
3.79028	1.28e-12	9.71e-12	1.3859e-10	7.7995e-10	2.3101e-09	8.2037e-09	1.71266e-08
3.80029	1.35e-12	9.89e-12	1.407e-10	7.7787e-10	2.0898e-09	8.0459e-09	1.68726e-08
3.81029	4e-13	9.38e-12	1.376e-10	7.6095e-10	2.3138e-09	7.9578e-09	1.96236e-08
3.82029	1.24e-12	9.58e-12	1.4011e-10	7.7745e-10	2.3278e-09	7.9177e-09	1.59392e-08
3.83029	1.39e-12	9.49e-12	1.408e-10	7.866e-10	2.2865e-09	8.0891e-09	1.64852e-08
3.84028	1.75e-12	9.18e-12	1.3789e-10	8.0051e-10	2.2969e-09	8.0199e-09	1.71212e-08
3.8503	1.47e-12	8.54e-12	1.3701e-10	8.0512e-10	2.1894e-09	7.7898e-09	1.808e-08
3.86093	1.3e-12	8.58e-12	1.3649e-10	7.8475e-10	2.31e-09	7.7239e-09	1.6363e-08
3.87029	1.2e-12	9.53e-12	1.3666e-10	7.8289e-10	2.2514e-09	8.0883e-09	1.53e-08
3.88029	1.05e-12	9.96e-12	1.3589e-10	8.3423e-10	2.1789e-09	7.9301e-09	1.5101e-08
3.89038	8e-13	9.36e-12	1.369e-10	8.3809e-10	2.4246e-09	8.0763e-09	1.5199e-08
3.90028	1.32e-12	9.54e-12	1.3665e-10	8.3095e-10	2.3771e-09	8.5567e-09	1.62364e-08
3.91029	9.1e-13	9.07e-12	1.3653e-10	8.3635e-10	2.517e-09	8.0494e-09	1.6398e-08
3.92028	1.34e-12	1.008e-11	1.3848e-10	8.4568e-10	2.4461e-09	8.0233e-09	1.4655e-08
3.93029	1.14e-12	9.49e-12	1.4421e-10	8.266e-10	2.3297e-09	7.7488e-09	1.5446e-08
3.94029	7.9e-13	9.24e-12	1.4564e-10	8.231e-10	2.65e-09	8.0995e-09	1.49476e-08
3.95028	2.09e-12	9.36e-12	1.4457e-10	8.2766e-10	2.5697e-09	7.9429e-09	1.48054e-08
3.96029	1.34e-12	8.58e-12	1.3999e-10	8.0827e-10	2.2851e-09	8.0772e-09	1.5092e-08
3.97088	9.3e-13	8.89e-12	1.3884e-10	8.0803e-10	2.2734e-09	7.7329e-09	1.47966e-08
3.98028	5.8e-13	9.23e-12	1.4238e-10	8.0634e-10	2.3206e-09	7.9679e-09	1.57352e-08
3.99029	7.5e-13	1.01e-11	1.4276e-10	8.1686e-10	2.3884e-09	7.9936e-09	1.66708e-08
4.00151	1.25e-12	8.75e-12	1.4068e-10	8.1754e-10	2.3172e-09	7.9529e-09	1.64264e-08
4.01028	8.7e-13	8.59e-12	1.4253e-10	7.8759e-10	2.372e-09	8.0672e-09	1.57202e-08
4.02029	7.5e-13	9.06e-12	1.4243e-10	8.2016e-10	2.3478e-09	7.7851e-09	1.74752e-08
4.03038	1.58e-12	9.16e-12	1.4217e-10	8.2164e-10	2.4197e-09	7.6704e-09	1.73978e-08
4.04029	1.41e-12	9.47e-12	1.4119e-10	8.1388e-10	2.4982e-09	7.4242e-09	1.67932e-08
4.05031	1.47e-12	9.25e-12	1.3696e-10	8.3715e-10	2.451e-09	7.9311e-09	1.75442e-08
4.06028	9.5e-13	9.09e-12	1.3798e-10	8.2622e-10	2.6025e-09	8.2996e-09	1.90696e-08
4.07029	9.2e-13	9.25e-12	1.3874e-10	8.1221e-10	2.7767e-09	7.6915e-09	1.7976e-08
4.08053	1.45e-12	9.82e-12	1.3227e-10	8.1933e-10	2.5411e-09	7.2271e-09	1.57408e-08
4.09028	7.1e-13	9.64e-12	1.3494e-10	8.1421e-10	3.0381e-09	8.5676e-09	1.61326e-08
4.10029	1.76e-12	1.018e-11	1.3398e-10	8.3771e-10	2.6605e-09	7.6754e-09	1.61788e-08
4.11095	7.2e-13	9.36e-12	1.359e-10	8.2399e-10	2.3907e-09	9.0029e-09	1.65102e-08
4.12028	1.16e-12	9.62e-12	1.3293e-10	8.27e-10	2.3826e-09	7.927e-09	1.51834e-08
4.13029	1.09e-12	1.015e-11	1.3475e-10	7.94e-10	2.639e-09	8.4341e-09	1.61898e-08
4.14038	1.13e-12	1e-11	1.3546e-10	8.1365e-10	2.7126e-09	8.8394e-09	1.72426e-08
4.15028	1.44e-12	9.6e-12	1.3712e-10	8.2192e-10	2.7283e-09	7.6548e-09	1.5663e-08
4.16029	1.12e-12	9.67e-12	1.3651e-10	8.1786e-10	3.1245e-09	8.984e-09	1.69588e-08
4.17029	1.54e-12	9.56e-12	1.3579e-10	8.2653e-10	2.7194e-09	9.0145e-09	1.55768e-08
4.18028	1.3e-12	1.031e-11	1.3323e-10	8.2938e-10	2.3306e-09	8.9316e-09	1.53706e-08
4.19029	6.8e-13	1.077e-11	1.3261e-10	8.3211e-10	2.3503e-09	8.3722e-09	1.68338e-08
4.20028	1.53e-12	9.65e-12	1.2852e-10	8.2952e-10	2.3771e-09	8.1265e-09	1.58396e-08
4.21088	1.56e-12	9.4e-12	1.2838e-10	8.2442e-10	2.3068e-09	9.0628e-09	1.61288e-08
4.22078	5e-14	9.15e-12	1.3303e-10	8.5443e-10	2.2869e-09	8.8087e-09	1.498e-08
4.23028	9e-13	9.7e-12	1.3118e-10	8.2158e-10	2.2684e-09	8.776e-09	1.60776e-08
4.24029	1.62e-12	9.01e-12	1.3515e-10	8.388e-10	2.3384e-09	8.9158e-09	1.52564e-08
4.25158	2.9e-13	9.21e-12	1.3181e-10	8.3789e-10	2.3368e-09	8.1868e-09	1.62734e-08
4.26028	3.7e-13	9.42e-12	1.3495e-10	8.2049e-10	2.3035e-09	7.7857e-09	1.63112e-08
4.27029	1.64e-12	1.009e-11	1.3168e-10	8.0921e-10	2.304e-09	8.2625e-09	1.7078e-08
4.28044	1.26e-12	9.5e-12	1.2823e-10	7.9483e-10	2.3441e-09	6.9355e-09	1.55826e-08
4.29028	1.8e-13	9.84e-12	1.3028e-10	8.5027e-10	2.7459e-09	8.151e-09	1.55066e-08
4.30029	2.08e-12	1.018e-11	1.328e-10	8.2682e-10	2.3384e-09	7.9462e-09	1.60974e-08
4.31029	1.35e-12	9.6e-12	1.3192e-10	7.9858e-10	2.7264e-09	8.7987e-09	1.62952e-08
4.32029	1.22e-12	1e-11	1.3261e-10	8.3445e-10	2.5835e-09	8.402e-09	1.55934e-08
4.33029	1.11e-12	1.064e-11	1.3088e-10	8.3774e-10	2.4242e-09	7.3791e-09	1.7699e-08
4.34028	3.1e-13	1.031e-11	1.3306e-10	8.0542e-10	2.3171e-09	8.059e-09	1.5835e-08
4.35029	1.43e-12	9.41e-12	1.37e-10	8.3439e-10	2.3739e-09	8.8433e-09	1.56948e-08
4.36093	1.01e-12	9.55e-12	1.3524e-10	8.4981e-10	2.7433e-09	8.5453e-09	1.51714e-08
4.37028	7.6e-13	9.44e-12	1.3471e-10	8.4017e-10	2.7053e-09	7.7741e-09	1.49996e-08
4.38029	1.28e-12	1.004e-11	1.3591e-10	8.1389e-10	2.6703e-09	7.8732e-09	1.48876e-08
4.39038	1.44e-12	8.59e-12	1.3732e-10	8.1703e-10	2.8277e-09	9.2104e-09	1.53724e-08
4.40028	1.13e-12	9.48e-12	1.3472e-10	7.9814e-10	2.6865e-09	7.0373e-09	1.4814e-08
4.41038	1.29e-12	9.22e-12	1.2885e-10	8.1467e-10	2.6667e-09	8.7481e-09	1.48952e-08
4.42029	9.8e-13	8.98e-12	1.2808e-10	8.1995e-10	2.6665e-09	8.9031e-09	1.48112e-08
4.43029	1.18e-12	9.71e-12	1.3281e-10	8.2743e-10	2.3628e-09	7.3686e-09	1.54316e-08
4.44029	1.2e-12	9.6e-12	1.3439e-10	8.279e-10	2.2537e-09	8.3537e-09	1.57282e-08
4.45028	7.6e-13	9.7e-12	1.3124e-10	8.1745e-10	2.2849e-09	8.3833e-09	1.57662e-08
4.46088	5.9e-13	9.1e-12	1.3286e-10	8.2457e-10	2.3313e-09	7.9409e-09	1.49318e-08
4.47059	8.9e-13	9.99e-12	1.3153e-10	8.1888e-10	2.6827e-09	7.3588e-09	1.72946e-08
4.48028	1.52e-12	9.51e-12	1.3331e-10	8.3664e-10	2.7123e-09	7.8529e-09	1.60706e-08
4.4903	7.2e-13	9.67e-12	1.3346e-10	8.2154e-10	2.7004e-09	9.2839e-09	1.67642e-08
4.50155	8.7e-13	9.25e-12	1.3224e-10	8.5554e-10	2.6092e-09	8.2429e-09	1.59722e-08
4.51028	7.4e-13	1.047e-11	1.2951e-10	8.42e-10	2.638e-09	8.6783e-09	1.93494e-08
4.5203	7.8e-13	1.052e-11	1.2798e-10	8.5669e-10	2.5083e-09	8.4661e-09	1.54264e-08
4.53029	5.2e-13	1.015e-11	1.3249e-10	8.3703e-10	2.5852e-09	7.9316e-09	1.4671e-08
4.54028	1.71e-12	1.059e-11	1.3035e-10	8.3179e-10	2.722e-09	8.5933e-09	1.51662e-08
4.5503	7.8e-13	1.074e-11	1.3338e-10	8.3845e-10	2.6485e-09	8.2715e-09	1.60808e-08
4.56029	1.02e-12	9.67e-12	1.3169e-10	8.4781e-10	2.621e-09	8.9012e-09	1.41224e-08
4.57029	1.45e-12	9.22e-12	1.3065e-10	8.2936e-10	2.7333e-09	7.2821e-09	1.51528e-08
4.58051	1.13e-12	9.92e-12	1.3035e-10	8.3146e-10	2.5088e-09	8.5267e-09	1.50614e-08
4.59028	4e-13	1.005e-11	1.3156e-10	8.2046e-10	2.5827e-09	7.2269e-09	1.49616e-08
4.6003	1.8e-12	9.59e-12	1.3313e-10	8.5611e-10	2.5937e-09	8.2994e-09	1.5133e-08
4.61093	1.23e-12	9.55e-12	1.3012e-10	8.3256e-10	2.5861e-09	8.6594e-09	1.6278e-08
4.62029	7.9e-13	9.86e-12	1.2779e-10	8.2676e-10	2.5171e-09	8.1232e-09	1.54498e-08
4.63029	7.9e-13	9.75e-12	1.2933e-10	8.1848e-10	2.4325e-09	8.421e-09	1.49608e-08
4.64038	7.2e-13	9.41e-12	1.2795e-10	8.1831e-10	2.5153e-09	8.8996e-09	1.53818e-08
4.65028	1.51e-12	9.87e-12	1.271e-10	8.3963e-10	2.6755e-09	7.5633e-09	1.57384e-08
4.66029	1.01e-12	9.75e-12	1.2845e-10	8.3239e-10	2.6772e-09	8.644e-09	1.52018e-08
4.67029	7.7e-13	9.25e-12	1.2609e-10	8.1826e-10	2.6473e-09	8.7437e-09	1.7448e-08
4.68029	1.49e-12	9.66e-12	1.2572e-10	8.1818e-10	2.858e-09	8.6807e-09	1.53392e-08
4.69029	1.59e-12	9.73e-12	1.2645e-10	8.1478e-10	2.8068e-09	7.5734e-09	1.69796e-08
4.70028	1.15e-12	1.015e-11	1.2732e-10	8.3715e-10	2.6861e-09	7.9812e-09	1.54942e-08
4.71089	5.4e-13	9.91e-12	1.2584e-10	8.4324e-10	2.5867e-09	8.0796e-09	1.49388e-08
4.72079	1.04e-12	9.76e-12	1.2804e-10	8.3378e-10	2.6076e-09	7.7511e-09	1.53606e-08
4.73028	1.03e-12	9.3e-12	1.3077e-10	8.3308e-10	2.5178e-09	8.0451e-09	1.66738e-08
4.7403	1.05e-12	9.79e-12	1.2752e-10	8.4816e-10	2.6793e-09	8.0184e-09	1.62892e-08
4.75152	1.26e-12	9.2e-12	1.284e-10	8.4273e-10	2.7206e-09	8.0693e-09	1.60726e-08
4.76028	1.21e-12	1.019e-11	1.3028e-10	8.2502e-10	2.6797e-09	7.8019e-09	1.50602e-08
4.7703	1.51e-12	9.83e-12	1.2701e-10	8.261e-10	2.5852e-09	7.9715e-09	1.53406e-08
4.78037	1.65e-12	9.39e-12	1.2632e-10	8.1858e-10	2.6482e-09	7.8451e-09	1.67386e-08
4.79029	1.13e-12	9.62e-12	1.2289e-10	8.3017e-10	2.6314e-09	8.1014e-09	1.50222e-08
4.80029	1.51e-12	8.94e-12	1.2823e-10	8.0873e-10	2.5701e-09	8.1244e-09	1.54008e-08
4.81028	9.6e-13	9.54e-12	1.2312e-10	8.1352e-10	2.6267e-09	8.1752e-09	1.61424e-08
4.82029	1.11e-12	9.33e-12	1.3167e-10	7.9889e-10	2.5572e-09	7.8819e-09	1.45878e-08
4.83029	8.8e-13	8.53e-12	1.3323e-10	8.1262e-10	2.6365e-09	7.9824e-09	1.50322e-08
4.84028	1.31e-12	9.24e-12	1.3435e-10	8.3525e-10	2.7277e-09	8.2243e-09	1.7113e-08
4.8503	9.1e-13	9.72e-12	1.3228e-10	8.391e-10	2.7009e-09	8.1885e-09	1.46584e-08
4.86093	1.17e-12	9.71e-12	1.3425e-10	8.2496e-10	2.6731e-09	7.4989e-09	1.54078e-08
4.87028	1.12e-12	1.01e-11	1.3351e-10	8.2531e-10	2.7066e-09	7.9274e-09	1.4341e-08
4.8803	1.27e-12	8.49e-12	1.3597e-10	8.1602e-10	2.2383e-09	8.1386e-09	1.54418e-08
4.89038	9.2e-13	1.014e-11	1.3729e-10	8.095e-10	2.1501e-09	8.1275e-09	1.4714e-08
4.90028	7.8e-13	1.054e-11	1.3821e-10	8.164e-10	2.2899e-09	8.1557e-09	1.5311e-08
4.9103	1.38e-12	9.18e-12	1.2976e-10	8.0132e-10	2.1689e-09	7.5114e-09	1.4851e-08
4.92028	1.22e-12	8.99e-12	1.3411e-10	7.945e-10	2.1512e-09	8.1821e-09	1.81928e-08
4.9303	1.14e-12	8.44e-12	1.3387e-10	8.2273e-10	2.164e-09	8.4517e-09	1.47878e-08
4.94029	1.25e-12	9.52e-12	1.3317e-10	8.5533e-10	2.1554e-09	8.9569e-09	1.45348e-08
4.95028	8e-13	8.78e-12	1.3329e-10	8.5536e-10	2.1033e-09	7.6527e-09	1.51302e-08
4.96089	2.7e-13	8.86e-12	1.3464e-10	8.546e-10	2.2279e-09	8.4533e-09	1.52904e-08
4.97072	1.13e-12	9.02e-12	1.3292e-10	8.3373e-10	2.1303e-09	8.0529e-09	1.50594e-08
4.98029	1.46e-12	8.14e-12	1.3006e-10	8.3029e-10	2.1284e-09	8.8293e-09	1.7178e-08
4.99029	1.64e-12	1.056e-11	1.3129e-10	8.1523e-10	2.1616e-09	9.0098e-09	1.6827e-08
5.0017	1.61e-12	8.34e-12	1.3191e-10	8.104e-10	2.1086e-09	8.8899e-09	1.64986e-08
5.01029	1.33e-12	9.26e-12	1.2808e-10	8.1747e-10	2.531e-09	7.8275e-09	1.6378e-08
5.02029	1.07e-12	9.58e-12	1.2984e-10	8.2183e-10	2.5966e-09	8.3675e-09	1.52746e-08
5.03033	1.16e-12	8.93e-12	1.3418e-10	8.2572e-10	2.72e-09	8.1211e-09	1.4649e-08
5.04032	1.73e-12	8.46e-12	1.3453e-10	7.9182e-10	2.5632e-09	8.8437e-09	1.4437e-08
5.05029	6e-13	9.06e-12	1.3271e-10	8.1901e-10	2.5941e-09	8.0109e-09	1.63044e-08
5.06028	7e-13	8.24e-12	1.3187e-10	7.8156e-10	2.4429e-09	9.047e-09	1.57892e-08
5.07029	1.18e-12	9.05e-12	1.3372e-10	8.1007e-10	2.579e-09	9.2481e-09	1.56644e-08
5.08052	1.6e-12	8.59e-12	1.3592e-10	7.9697e-10	2.5316e-09	8.5731e-09	1.46498e-08
5.09028	8.4e-13	9.44e-12	1.3416e-10	8.213e-10	2.4463e-09	8.5389e-09	1.53302e-08
5.10029	1.17e-12	8.79e-12	1.3891e-10	7.8746e-10	2.4858e-09	8.7896e-09	1.51164e-08
5.11094	1.07e-12	8.58e-12	1.3293e-10	7.9939e-10	2.6183e-09	9.2579e-09	1.6353e-08
5.12028	8.4e-13	8.64e-12	1.349e-10	7.8326e-10	2.6533e-09	9.4824e-09	1.77298e-08
5.13029	1.15e-12	9.25e-12	1.3538e-10	7.9143e-10	2.5778e-09	8.7843e-09	1.61446e-08
5.14037	7.3e-13	9.19e-12	1.3143e-10	7.7101e-10	2.6122e-09	8.6725e-09	1.73462e-08
5.15029	9.6e-13	8.99e-12	1.3403e-10	7.7889e-10	2.5374e-09	8.9953e-09	1.49382e-08
5.16029	1.1e-12	9.4e-12	1.362e-10	7.7465e-10	2.2313e-09	9.1549e-09	1.6074e-08
5.17028	1.26e-12	8.87e-12	1.3454e-10	7.7e-10	2.513e-09	9.2011e-09	1.71126e-08
5.18032	2.11e-12	8.99e-12	1.3707e-10	7.8726e-10	2.5799e-09	9.1701e-09	1.52854e-08
5.19029	6.8e-13	8.64e-12	1.3611e-10	8.1359e-10	2.6609e-09	8.663e-09	1.80518e-08
5.20028	1.22e-12	9.62e-12	1.3492e-10	8.1788e-10	2.7485e-09	8.6789e-09	1.87518e-08
5.2103	1.15e-12	8.85e-12	1.3654e-10	8.1217e-10	2.6423e-09	8.85e-09	1.74784e-08
5.22047	1.06e-12	9.26e-12	1.3609e-10	7.935e-10	2.4405e-09	9.4979e-09	1.41394e-08
5.23029	8.1e-13	8.73e-12	1.3323e-10	7.9861e-10	2.6071e-09	8.9564e-09	1.3982e-08
5.2403	1.25e-12	9.32e-12	1.3793e-10	7.8955e-10	2.5756e-09	9.0365e-09	1.41834e-08
5.25171	1.65e-12	9.44e-12	1.4271e-10	7.8222e-10	2.6245e-09	8.3719e-09	1.40018e-08
5.26029	9.2e-13	8.73e-12	1.439e-10	8.0488e-10	2.443e-09	9.2438e-09	1.8948e-08
5.2703	7.5e-13	9.71e-12	1.4148e-10	8.0547e-10	2.2643e-09	8.1713e-09	1.67128e-08
5.28034	1.55e-12	9.34e-12	1.4225e-10	8.0633e-10	2.5975e-09	8.7381e-09	1.44506e-08
5.2903	1.33e-12	9.83e-12	1.3943e-10	8.2428e-10	2.5806e-09	8.5534e-09	1.59538e-08
5.3003	1.45e-12	1.043e-11	1.4007e-10	8.1528e-10	2.4901e-09	8.4652e-09	1.41542e-08
5.31028	1.11e-12	9.68e-12	1.3999e-10	7.8388e-10	2.5548e-09	8.7597e-09	1.48404e-08
5.32029	1.2e-12	9.44e-12	1.4061e-10	7.9152e-10	2.5883e-09	8.4329e-09	1.40088e-08
5.33028	1.04e-12	8.94e-12	1.4252e-10	7.798e-10	2.5306e-09	8.8932e-09	1.75184e-08
5.34029	1.95e-12	8.9e-12	1.4077e-10	7.8415e-10	2.5995e-09	8.4504e-09	1.3984e-08
5.3503	8.9e-13	9.7e-12	1.4442e-10	7.7749e-10	2.6183e-09	8.8421e-09	1.49832e-08
5.36092	1.09e-12	9.67e-12	1.4434e-10	7.7947e-10	2.5071e-09	8.1263e-09	1.91806e-08
5.37029	1.24e-12	9.63e-12	1.4517e-10	7.9839e-10	2.5587e-09	7.9625e-09	1.70246e-08
5.3803	1.67e-12	9.13e-12	1.4222e-10	7.8075e-10	2.3943e-09	9.0835e-09	1.45864e-08
5.39038	1.23e-12	9.15e-12	1.4187e-10	7.776e-10	2.5609e-09	9.1664e-09	1.49038e-08
5.40028	9.7e-13	9.52e-12	1.4433e-10	7.8138e-10	2.5734e-09	9.0541e-09	1.78136e-08
5.4103	1.4e-12	9.65e-12	1.4519e-10	7.658e-10	2.6423e-09	8.5396e-09	1.43728e-08
5.42028	1.07e-12	1.019e-11	1.4567e-10	8.0369e-10	2.6164e-09	8.2743e-09	1.5016e-08
5.43028	7.1e-13	9.17e-12	1.4181e-10	8.0948e-10	2.5896e-09	7.5602e-09	1.7035e-08
5.4403	7e-13	9.75e-12	1.4405e-10	7.9044e-10	2.6311e-09	7.7435e-09	1.43188e-08
5.45028	7.2e-13	9.71e-12	1.3948e-10	8.0432e-10	2.5425e-09	9.1063e-09	1.74054e-08
5.4603	1.09e-12	9.7e-12	1.4149e-10	8.4532e-10	2.5381e-09	8.7553e-09	1.41464e-08
5.47035	1.29e-12	9.87e-12	1.3981e-10	8.18e-10	2.7685e-09	8.7577e-09	1.4229e-08
5.48028	1.78e-12	9.77e-12	1.3778e-10	8.1237e-10	2.6954e-09	9.2269e-09	1.41758e-08
5.4903	8e-13	1.019e-11	1.3349e-10	8.1095e-10	2.1751e-09	8.9444e-09	1.43878e-08
5.50148	1.1e-12	9.74e-12	1.3108e-10	8.2843e-10	2.6651e-09	9.5228e-09	1.58454e-08
5.51029	1.14e-12	9.02e-12	1.3254e-10	8.4791e-10	2.6007e-09	8.2571e-09	1.54318e-08
5.5203	1.37e-12	9.18e-12	1.3139e-10	8.1226e-10	2.6731e-09	8.3673e-09	1.44948e-08
5.53044	4.7e-13	1.016e-11	1.4012e-10	8.1806e-10	2.7479e-09	9.1609e-09	1.48148e-08
5.5403	1.28e-12	9.63e-12	1.3663e-10	8.221e-10	2.7193e-09	9.4673e-09	1.45806e-08
5.5503	1.04e-12	1.022e-11	1.3544e-10	8.0852e-10	2.7187e-09	9.2297e-09	1.48088e-08
5.56028	1.54e-12	9.87e-12	1.3615e-10	8.2144e-10	2.6008e-09	8.954e-09	1.6076e-08
5.57029	4.5e-13	1.048e-11	1.3915e-10	8.4259e-10	2.7414e-09	8.0346e-09	1.50636e-08
5.58052	1.36e-12	1.076e-11	1.3775e-10	8.4637e-10	2.7521e-09	8.5696e-09	1.4641e-08
5.59029	6.4e-13	1.016e-11	1.3965e-10	8.49e-10	2.583e-09	7.938e-09	1.44542e-08
5.6003	1.23e-12	9.18e-12	1.4192e-10	8.3749e-10	2.6166e-09	7.6534e-09	1.629e-08
5.61093	1.22e-12	1.035e-11	1.3681e-10	8.4279e-10	2.513e-09	8.1267e-09	1.50194e-08
5.62029	9.6e-13	1.011e-11	1.4025e-10	8.3017e-10	2.4685e-09	8.9e-09	1.46706e-08
5.63029	1.06e-12	9.59e-12	1.3933e-10	8.2021e-10	2.5181e-09	8.8769e-09	1.4362e-08
5.64037	1.29e-12	1.03e-11	1.3821e-10	8.1495e-10	2.5903e-09	9.0333e-09	1.62504e-08
5.65028	1.74e-12	1.148e-11	1.3437e-10	7.8877e-10	2.6906e-09	7.8994e-09	1.50242e-08
5.6603	1.49e-12	1.04e-11	1.3679e-10	8.2493e-10	2.6523e-09	7.6675e-09	1.4107e-08
5.67028	1.71e-12	1.004e-11	1.3667e-10	8.3024e-10	2.7834e-09	8.8519e-09	1.47086e-08
5.6803	1.36e-12	1.118e-11	1.3543e-10	8.3939e-10	2.7022e-09	8.8344e-09	1.51974e-08
5.6903	1.18e-12	1.031e-11	1.3786e-10	8.4489e-10	2.6741e-09	8.6774e-09	1.45464e-08
5.70028	1.04e-12	9.86e-12	1.3698e-10	8.3049e-10	2.5507e-09	8.7349e-09	1.48204e-08
5.7103	1.22e-12	1.013e-11	1.4597e-10	8.6138e-10	2.5811e-09	8.4933e-09	1.4498e-08
5.72043	6.5e-13	9.79e-12	1.4121e-10	8.2793e-10	2.5369e-09	8.9692e-09	1.71536e-08
5.73028	8.7e-13	1.051e-11	1.4088e-10	8.4578e-10	2.5805e-09	8.2813e-09	1.51412e-08
5.7403	1.6e-12	1.09e-11	1.3773e-10	8.0148e-10	2.6497e-09	8.6621e-09	1.66304e-08
5.75156	8.5e-13	1.063e-11	1.4006e-10	8.041e-10	2.8185e-09	8.6672e-09	1.4901e-08
5.76029	1.29e-12	1.003e-11	1.3917e-10	8.2847e-10	2.7804e-09	9.1518e-09	1.54078e-08
5.7703	1.71e-12	1.011e-11	1.4172e-10	8.2301e-10	2.5143e-09	9.0161e-09	1.5344e-08
5.78038	1.55e-12	9.59e-12	1.4114e-10	8.1825e-10	2.2916e-09	8.5564e-09	1.57848e-08
5.79031	8.5e-13	9.62e-12	1.4064e-10	8.4403e-10	2.2031e-09	7.8704e-09	1.44058e-08
5.8003	1.23e-12	9.59e-12	1.3665e-10	8.4018e-10	2.1794e-09	8.1682e-09	1.46746e-08
5.81028	1.51e-12	9.79e-12	1.3545e-10	8.3479e-10	2.2562e-09	7.3902e-09	1.47392e-08
5.82029	1.39e-12	1.016e-11	1.3563e-10	8.451e-10	2.7348e-09	8.7374e-09	1.47488e-08
5.8303	1.6e-13	1.123e-11	1.4119e-10	8.5592e-10	2.3533e-09	7.5773e-09	1.48428e-08
5.84028	1.46e-12	1.036e-11	1.3869e-10	8.3045e-10	2.6167e-09	8.6768e-09	1.51892e-08
5.8503	1.18e-12	1.032e-11	1.3883e-10	8.3041e-10	2.5132e-09	8.3193e-09	1.56886e-08
5.86097	4.4e-13	1.063e-11	1.3958e-10	8.1757e-10	2.6133e-09	8.3952e-09	1.60744e-08
5.87029	1.58e-12	1.118e-11	1.3457e-10	8.4374e-10	2.601e-09	8.8244e-09	1.50914e-08
5.8803	1.24e-12	1.048e-11	1.3627e-10	8.4334e-10	2.5457e-09	8.5757e-09	1.4882e-08
5.89038	7.3e-13	9.89e-12	1.3957e-10	8.4626e-10	2.728e-09	8.8746e-09	1.4747e-08
5.9003	1.57e-12	1.01e-11	1.3612e-10	8.383e-10	2.668e-09	9.263e-09	1.52268e-08
5.9103	1.09e-12	1.026e-11	1.3529e-10	8.4712e-10	2.645e-09	8.0128e-09	1.63414e-08
5.92028	1.12e-12	1.025e-11	1.3342e-10	8.3082e-10	2.6263e-09	7.5406e-09	1.69588e-08
5.9303	7.1e-13	1.06e-11	1.3245e-10	8.1948e-10	2.2763e-09	8.5959e-09	1.52932e-08
5.9403	1.86e-12	1.058e-11	1.3335e-10	8.5975e-10	2.214e-09	9.4438e-09	1.57492e-08
5.95028	1.24e-12	9.73e-12	1.3269e-10	8.6296e-10	2.2713e-09	8.4595e-09	1.57086e-08
5.9603	1.2e-12	1.032e-11	1.3174e-10	8.4123e-10	2.7186e-09	8.7361e-09	1.77258e-08
5.97136	8.9e-13	1.098e-11	1.303e-10	8.3629e-10	2.6955e-09	8.7876e-09	1.57202e-08
5.98028	1.59e-12	1.053e-11	1.3294e-10	8.4611e-10	2.5926e-09	8.5578e-09	1.54554e-08
5.9903	1.69e-12	9.74e-12	1.3563e-10	8.1733e-10	2.4656e-09	8.8652e-09	1.62884e-08
6.00152	5.9e-13	9.73e-12	1.356e-10	8.2482e-10	2.4858e-09	7.7348e-09	1.80622e-08
6.01029	1.7e-12	1.051e-11	1.3564e-10	8.5186e-10	2.279e-09	9.3232e-09	1.6223e-08
6.0203	1.31e-12	1.04e-11	1.3336e-10	8.484e-10	2.3415e-09	8.1648e-09	1.59862e-08
6.03038	1.01e-12	1.047e-11	1.3212e-10	8.2924e-10	2.7061e-09	7.5912e-09	1.71812e-08
6.04028	1.83e-12	1.109e-11	1.3278e-10	8.38e-10	2.8099e-09	9.2016e-09	1.56976e-08
6.0503	1.23e-12	1.039e-11	1.3401e-10	8.513e-10	2.6936e-09	9.4205e-09	1.66878e-08
6.06028	1.3e-12	9.95e-12	1.368e-10	8.5297e-10	2.3906e-09	9.0202e-09	1.8132e-08
6.0703	7.3e-13	1.065e-11	1.3865e-10	8.6212e-10	2.5262e-09	7.8127e-09	1.80544e-08
6.08042	1.89e-12	1.106e-11	1.3862e-10	8.2218e-10	2.4694e-09	8.5205e-09	1.48802e-08
6.09028	5.1e-13	1.045e-11	1.4045e-10	8.3608e-10	2.5719e-09	8.1125e-09	1.4966e-08
6.1003	2.7e-13	1.053e-11	1.4288e-10	8.4157e-10	2.5807e-09	8.3705e-09	1.5035e-08
6.11094	1.77e-12	9.76e-12	1.4625e-10	8.3878e-10	2.5115e-09	8.2592e-09	1.52144e-08
6.12029	4.5e-13	1.077e-11	1.447e-10	8.3889e-10	2.3791e-09	8.5699e-09	1.50878e-08
6.1303	1.02e-12	1.085e-11	1.4183e-10	8.6282e-10	2.4188e-09	8.2245e-09	1.49046e-08
6.14038	1.66e-12	1.195e-11	1.4156e-10	8.5195e-10	2.508e-09	8.8108e-09	1.5076e-08
6.15028	1.02e-12	9.86e-12	1.4226e-10	8.343e-10	2.2743e-09	8.3915e-09	1.56402e-08
6.1603	1.52e-12	1.076e-11	1.4099e-10	8.4803e-10	2.0661e-09	8.1339e-09	1.48552e-08
6.17028	1.27e-12	1.065e-11	1.4436e-10	8.4422e-10	2.1917e-09	8.1175e-09	1.5991e-08
6.1803	1.7e-12	1.144e-11	1.4794e-10	8.4816e-10	2.1011e-09	8.2659e-09	1.6689e-08
6.1903	1.58e-12	1.099e-11	1.4563e-10	8.4739e-10	2.313e-09	7.7452e-09	1.5005e-08
6.20028	6.7e-13	9.99e-12	1.4822e-10	8.495e-10	2.3738e-09	7.4932e-09	1.63938e-08
6.2103	1.62e-12	1.049e-11	1.455e-10	8.3904e-10	2.6004e-09	7.7129e-09	1.52248e-08
6.22033	1.7e-12	1.054e-11	1.425e-10	8.4917e-10	2.1785e-09	7.6546e-09	1.75196e-08
6.23028	1.04e-12	1.07e-11	1.4413e-10	8.1786e-10	2.4376e-09	7.653e-09	1.6057e-08
6.2403	9.9e-13	1.064e-11	1.437e-10	8.0623e-10	2.6488e-09	7.5972e-09	1.62866e-08
6.25147	7.6e-13	1.01e-11	1.4497e-10	8.2789e-10	2.5824e-09	8.2857e-09	1.46844e-08
6.2603	1.14e-12	1.117e-11	1.4412e-10	8.0722e-10	2.6084e-09	8.1614e-09	1.58318e-08
6.2703	1.51e-12	1.114e-11	1.4404e-10	7.9375e-10	2.4616e-09	8.4066e-09	1.51616e-08
6.28034	1.12e-12	1.065e-11	1.449e-10	8.0282e-10	2.1317e-09	7.5538e-09	1.79236e-08
6.29029	7.9e-13	1.118e-11	1.4762e-10	8.2642e-10	2.1233e-09	7.3769e-09	1.50886e-08
6.3003	4e-13	1.028e-11	1.4917e-10	8.0686e-10	2.4855e-09	8.1033e-09	1.50448e-08
6.31028	1.22e-12	1.088e-11	1.4581e-10	7.9224e-10	2.5234e-09	7.9224e-09	1.47492e-08
6.3203	1.33e-12	1.077e-11	1.437e-10	7.8771e-10	2.5606e-09	8.0817e-09	1.49382e-08
6.3303	1.02e-12	1.055e-11	1.4019e-10	7.775e-10	2.4528e-09	7.8281e-09	1.46962e-08
6.34028	1.73e-12	1.072e-11	1.4114e-10	7.8412e-10	2.4497e-09	8.0876e-09	1.45524e-08
6.3503	9.2e-13	1.048e-11	1.439e-10	7.7513e-10	2.3728e-09	8.9785e-09	1.5013e-08
6.36095	1.7e-12	1.032e-11	1.436e-10	7.9414e-10	2.0743e-09	8.9284e-09	1.48562e-08
6.37028	1.01e-12	1.06e-11	1.4645e-10	8.1131e-10	2.0732e-09	8.9589e-09	1.71936e-08
6.3803	2.5e-12	1.066e-11	1.4252e-10	7.9854e-10	2.1167e-09	8.9784e-09	1.55382e-08
6.39037	1.33e-12	1.081e-11	1.4392e-10	8.1047e-10	2.0179e-09	9.0381e-09	1.74316e-08
6.40029	3.7e-13	1.029e-11	1.4604e-10	8.2299e-10	2.1763e-09	8.3847e-09	1.46032e-08
6.4103	1.1e-12	1.021e-11	1.4336e-10	8.0976e-10	2.2778e-09	7.8818e-09	1.52662e-08
6.42028	1.56e-12	1.061e-11	1.4502e-10	8.0432e-10	2.3623e-09	8.1105e-09	1.6079e-08
6.43029	9.5e-13	1.049e-11	1.4853e-10	8.0467e-10	2.4649e-09	8.63e-09	1.72542e-08
6.44053	7.9e-13	1.076e-11	1.4266e-10	7.9133e-10	2.423e-09	8.9482e-09	1.60874e-08
6.45028	1.46e-12	1.054e-11	1.4484e-10	8.092e-10	2.4647e-09	8.8882e-09	1.73764e-08
6.46089	1.68e-12	1.06e-11	1.4874e-10	8.089e-10	2.4471e-09	8.3214e-09	1.4842e-08
6.47051	8.9e-13	1.045e-11	1.4993e-10	8.2738e-10	2.421e-09	8.6347e-09	1.59408e-08
6.48028	1.27e-12	1.01e-11	1.4852e-10	8.3439e-10	2.545e-09	8.4574e-09	1.51182e-08
6.4903	1.14e-12	1.021e-11	1.5112e-10	8.0278e-10	2.5357e-09	8.1012e-09	1.4734e-08
6.50149	6.9e-13	9.71e-12	1.5523e-10	8.1363e-10	2.6089e-09	8.5161e-09	1.46928e-08
6.51029	1.78e-12	1.037e-11	1.5132e-10	8.2772e-10	2.4133e-09	8.7693e-09	1.70956e-08
6.5203	1.12e-12	1.01e-11	1.4712e-10	8.1802e-10	2.5676e-09	8.7037e-09	1.56346e-08
6.53049	9.5e-13	9.98e-12	1.4969e-10	8.0363e-10	2.6643e-09	7.5817e-09	1.64622e-08
6.5403	1.8e-12	1.025e-11	1.479e-10	7.987e-10	2.1896e-09	8.4516e-09	1.61042e-08
6.5503	1.79e-12	1.075e-11	1.4547e-10	7.997e-10	2.1347e-09	8.5484e-09	1.504e-08
6.56028	1.4e-12	1.032e-11	1.4602e-10	8.3142e-10	2.172e-09	7.7283e-09	1.58358e-08
6.5703	1.8e-13	1.124e-11	1.5202e-10	8.3704e-10	2.7011e-09	7.7457e-09	1.62254e-08
6.58047	1.24e-12	1.119e-11	1.492e-10	8.2031e-10	2.1624e-09	8.2295e-09	1.5104e-08
6.59028	1.02e-12	1.096e-11	1.4766e-10	7.9726e-10	2.1233e-09	8.0296e-09	1.65822e-08
6.6003	1.38e-12	1.03e-11	1.4938e-10	8.2635e-10	2.131e-09	8.6109e-09	1.51152e-08
6.61095	1.72e-12	1.115e-11	1.4571e-10	8.2459e-10	2.1855e-09	8.5437e-09	1.54148e-08
6.62028	1.09e-12	1.066e-11	1.4379e-10	8.0157e-10	2.1491e-09	8.5318e-09	1.77152e-08
6.6303	1.38e-12	1.105e-11	1.5088e-10	7.9937e-10	2.188e-09	8.2849e-09	1.48642e-08
6.64037	1.64e-12	1.137e-11	1.4776e-10	8.0437e-10	2.5504e-09	8.3215e-09	1.4179e-08
6.65029	1.48e-12	1.155e-11	1.4543e-10	8.0085e-10	2.1202e-09	8.0201e-09	1.43042e-08
6.6603	8.8e-13	1.023e-11	1.442e-10	8.1718e-10	2.2018e-09	8.3179e-09	1.5321e-08
6.67028	7.8e-13	1.035e-11	1.4612e-10	8.0691e-10	3.2062e-09	8.0047e-09	1.49746e-08
6.6803	1.16e-12	1.094e-11	1.4471e-10	8.0595e-10	2.7022e-09	7.9197e-09	1.4892e-08
6.6903	1.44e-12	1.08e-11	1.4482e-10	8.2169e-10	2.2373e-09	8.5294e-09	1.4637e-08
6.70028	9.6e-13	1.089e-11	1.4909e-10	8.1147e-10	2.3683e-09	7.9652e-09	1.4263e-08
6.7103	1.36e-12	1.021e-11	1.4727e-10	8.2481e-10	2.0885e-09	8.038e-09	1.48822e-08
6.72058	1.03e-12	9.95e-12	1.4374e-10	8.238e-10	2.2015e-09	8.2113e-09	1.48898e-08
6.73028	7.1e-13	1.06e-11	1.4901e-10	8.361e-10	2.1204e-09	7.6486e-09	1.78098e-08
6.7403	1.46e-12	1.182e-11	1.4991e-10	8.4243e-10	2.0028e-09	7.5944e-09	1.48864e-08
6.75149	1.46e-12	1.109e-11	1.481e-10	8.2714e-10	2.4597e-09	7.4941e-09	1.58544e-08
6.76028	1.43e-12	1.06e-11	1.5046e-10	8.5624e-10	2.738e-09	7.6889e-09	1.62842e-08
6.7703	6e-13	1.081e-11	1.4778e-10	8.1093e-10	1.9599e-09	7.8243e-09	1.51906e-08
6.78036	1.47e-12	1.079e-11	1.5204e-10	8.217e-10	1.9768e-09	7.4294e-09	1.79028e-08
6.7903	1.02e-12	1.147e-11	1.4793e-10	8.1606e-10	2.179e-09	7.5889e-09	1.83748e-08
6.8003	1.02e-12	1.067e-11	1.4662e-10	7.9806e-10	2.125e-09	7.1346e-09	1.8512e-08
6.81028	9.8e-13	1.073e-11	1.4697e-10	8.171e-10	2.2692e-09	7.6768e-09	1.71972e-08
6.8203	1e-12	1.046e-11	1.4857e-10	8.3195e-10	2.0195e-09	7.5121e-09	1.78596e-08
6.83041	1.19e-12	1.07e-11	1.5211e-10	8.3926e-10	2.4572e-09	7.3884e-09	1.75894e-08
6.84028	1.22e-12	1.033e-11	1.4848e-10	8.2609e-10	2.014e-09	7.1746e-09	1.77542e-08
6.8503	7.8e-13	1.106e-11	1.4418e-10	8.4677e-10	2.187e-09	7.828e-09	1.74142e-08
6.86093	1.21e-12	1.039e-11	1.4934e-10	8.427e-10	2.1874e-09	7.7352e-09	1.7847e-08
6.87028	6.9e-13	1.055e-11	1.4931e-10	8.4272e-10	2.648e-09	7.3012e-09	1.57492e-08
6.8803	1.68e-12	1.1e-11	1.4956e-10	8.3643e-10	2.6764e-09	7.8128e-09	1.66034e-08
6.89038	1.06e-12	1.097e-11	1.4827e-10	8.4482e-10	2.5558e-09	7.6961e-09	1.48484e-08
6.90028	9.1e-13	1.056e-11	1.5126e-10	8.412e-10	2.4437e-09	7.7822e-09	1.50038e-08
6.9103	1.59e-12	1.105e-11	1.5682e-10	8.6527e-10	2.4878e-09	8.302e-09	1.48568e-08
6.92028	4.6e-13	1.067e-11	1.5336e-10	8.6548e-10	2.5471e-09	8.2884e-09	1.72786e-08
6.9303	7.5e-13	1.029e-11	1.534e-10	8.3677e-10	2.4873e-09	8.0972e-09	1.8478e-08
6.9403	1.18e-12	1.075e-11	1.5619e-10	8.2934e-10	2.0826e-09	7.7624e-09	1.88674e-08
6.95028	9.8e-13	1.084e-11	1.5872e-10	8.1522e-10	2.3375e-09	7.317e-09	1.53564e-08
6.9603	1.53e-12	1.013e-11	1.5494e-10	8.4154e-10	2.4495e-09	7.3907e-09	1.4924e-08
6.97037	1.49e-12	1.025e-11	1.5165e-10	8.3788e-10	2.3497e-09	7.5377e-09	1.54014e-08
6.98028	8.5e-13	1.086e-11	1.5538e-10	8.3518e-10	2.2661e-09	7.3962e-09	1.70126e-08
6.9903	1.59e-12	1.172e-11	1.6103e-10	8.2935e-10	2.4899e-09	7.9849e-09	1.50552e-08
7.00157	8.2e-13	1.121e-11	1.5783e-10	8.4549e-10	2.3799e-09	8.3235e-09	1.49084e-08
7.01029	1.5e-12	1.074e-11	1.5069e-10	8.3487e-10	2.3793e-09	8.1417e-09	1.5174e-08
7.0203	6.8e-13	1.103e-11	1.4749e-10	8.0898e-10	2.463e-09	8.0236e-09	1.66038e-08
7.03038	1.71e-12	1.116e-11	1.5053e-10	8.04e-10	2.4957e-09	8.3096e-09	1.55328e-08
7.04028	1.57e-12	1.131e-11	1.4949e-10	8.3876e-10	2.656e-09	8.5293e-09	1.47448e-08
7.0503	1.01e-12	1.173e-11	1.556e-10	8.3342e-10	2.3369e-09	8.0773e-09	1.4413e-08
7.06028	2.08e-12	1.137e-11	1.4933e-10	8.1232e-10	2.6064e-09	7.8274e-09	1.4637e-08
7.0703	1.58e-12	1.064e-11	1.4539e-10	8.108e-10	2.5719e-09	7.9642e-09	1.50426e-08
7.08032	1.61e-12	1.122e-11	1.4882e-10	7.8598e-10	2.5755e-09	8.1542e-09	1.6675e-08
7.09028	7.9e-13	1.171e-11	1.4953e-10	8.0861e-10	2.6106e-09	7.6309e-09	1.60386e-08
7.1003	9.5e-13	1.074e-11	1.4803e-10	8.3625e-10	2.7513e-09	7.976e-09	1.47028e-08
7.11095	1.99e-12	1.066e-11	1.4873e-10	8.257e-10	2.8024e-09	7.5653e-09	1.54178e-08
7.12028	1.1e-12	1.079e-11	1.4449e-10	8.2051e-10	2.996e-09	8.0392e-09	1.48642e-08
7.1303	6.6e-13	1.085e-11	1.4113e-10	8.3036e-10	2.9558e-09	7.8486e-09	1.4791e-08
7.14036	1.31e-12	1.105e-11	1.3965e-10	8.2221e-10	2.473e-09	7.8288e-09	1.52692e-08
7.1503	1.71e-12	1.05e-11	1.4322e-10	8.3012e-10	2.3069e-09	7.6957e-09	1.5095e-08
7.1603	1.5e-12	1.144e-11	1.455e-10	8.0149e-10	2.2409e-09	7.8499e-09	1.42802e-08
7.17044	1.05e-12	1.042e-11	1.4834e-10	8.0145e-10	2.2423e-09	7.7605e-09	1.42984e-08
7.1803	1.22e-12	1.091e-11	1.5061e-10	8.0078e-10	2.2609e-09	7.9852e-09	1.61922e-08
7.19049	9.7e-13	1.107e-11	1.5029e-10	7.7557e-10	2.3478e-09	8.3211e-09	1.66292e-08
7.20028	1.22e-12	1.134e-11	1.5169e-10	8.0138e-10	2.1677e-09	7.9345e-09	1.54172e-08
7.21088	1.81e-12	1.032e-11	1.5356e-10	7.8638e-10	2.3213e-09	9.0616e-09	1.93168e-08
7.22046	7.1e-13	9.95e-12	1.4871e-10	7.9564e-10	2.5831e-09	8.8986e-09	1.86428e-08
7.23028	1.1e-12	1.087e-11	1.4441e-10	8.1152e-10	2.4947e-09	7.9514e-09	1.52958e-08
7.2403	8.7e-13	1.059e-11	1.496e-10	7.8342e-10	2.6434e-09	8.3346e-09	1.7033e-08
7.25146	1.28e-12	1.114e-11	1.4474e-10	8.1696e-10	2.5849e-09	8.2513e-09	1.5859e-08
7.26029	1.35e-12	1.161e-11	1.461e-10	8.1831e-10	2.6437e-09	8.2614e-09	1.73308e-08
7.2703	2.3e-13	1.02e-11	1.4895e-10	7.9451e-10	2.5643e-09	7.8611e-09	1.74708e-08
7.28038	1.62e-12	1.157e-11	1.4794e-10	8.1948e-10	2.5468e-09	7.9543e-09	1.68672e-08
7.2903	1.44e-12	1.067e-11	1.4211e-10	8.2165e-10	2.5258e-09	7.6411e-09	1.49904e-08
7.3003	1.05e-12	1.018e-11	1.4552e-10	8.0565e-10	2.5072e-09	8.0983e-09	1.43574e-08
7.31028	1.74e-12	1.045e-11	1.4236e-10	7.8751e-10	2.6042e-09	7.4541e-09	1.48418e-08
7.3203	1.06e-12	1.044e-11	1.4507e-10	8.0391e-10	2.7643e-09	7.7103e-09	1.57156e-08
7.3303	9.9e-13	1.05e-11	1.5029e-10	7.9379e-10	2.8568e-09	8.004e-09	1.45746e-08
7.34028	1.6e-12	1.158e-11	1.5196e-10	8.1346e-10	2.4463e-09	8.0378e-09	1.69926e-08
7.3503	1.89e-12	1.09e-11	1.4601e-10	8.2476e-10	2.5344e-09	8.1318e-09	1.49592e-08
7.36094	1.25e-12	1.06e-11	1.4729e-10	8.3899e-10	2.616e-09	7.9514e-09	1.70984e-08
7.37029	7.5e-13	1.089e-11	1.4821e-10	8.3885e-10	2.6165e-09	7.9422e-09	1.49066e-08
7.38029	1.62e-12	1.011e-11	1.4537e-10	8.1719e-10	2.6732e-09	7.6385e-09	1.4637e-08
7.39039	1.23e-12	1.079e-11	1.4479e-10	8.4273e-10	2.5402e-09	7.8451e-09	1.62668e-08
7.40028	9e-13	1.104e-11	1.4778e-10	8.5389e-10	2.7031e-09	7.932e-09	1.54876e-08
7.4103	1.75e-12	1.055e-11	1.4898e-10	8.2339e-10	2.2048e-09	8.0938e-09	1.51774e-08
7.42028	1.46e-12	1.129e-11	1.469e-10	8.3211e-10	2.4253e-09	8.3013e-09	1.75014e-08
7.43029	1.66e-12	1.084e-11	1.4634e-10	8.4582e-10	2.5312e-09	7.9906e-09	1.52276e-08
7.4403	1.09e-12	1.187e-11	1.4913e-10	8.2567e-10	2.6025e-09	8.1917e-09	1.74962e-08
7.45028	1.16e-12	1.017e-11	1.535e-10	8.1488e-10	2.6548e-09	7.5651e-09	1.49042e-08
7.4603	1.15e-12	1.039e-11	1.4875e-10	8.124e-10	2.7534e-09	7.9257e-09	1.46942e-08
7.47042	1.58e-12	1.003e-11	1.4872e-10	8.3646e-10	2.6412e-09	8.5904e-09	1.4971e-08
7.48028	1.23e-12	1.059e-11	1.5324e-10	8.6209e-10	2.6726e-09	8.758e-09	1.50412e-08
7.4903	8.7e-13	1.043e-11	1.5286e-10	8.2754e-10	2.656e-09	9.0156e-09	1.5217e-08
7.50173	8.9e-13	1.033e-11	1.5093e-10	8.1136e-10	2.6416e-09	8.7912e-09	1.61526e-08
7.51029	1.74e-12	1.035e-11	1.4649e-10	7.844e-10	2.3295e-09	8.7743e-09	1.51196e-08
7.5203	9.5e-13	1.05e-11	1.4742e-10	7.8523e-10	2.5377e-09	8.4881e-09	1.61918e-08
7.53038	8.2e-13	1.162e-11	1.5176e-10	7.7625e-10	2.5636e-09	8.2786e-09	1.48428e-08
7.54028	1.57e-12	1.144e-11	1.5219e-10	7.8395e-10	2.2049e-09	8.3253e-09	1.5394e-08
7.5503	2.01e-12	1.066e-11	1.4721e-10	7.8625e-10	2.5255e-09	8.7258e-09	1.51568e-08
7.56028	2e-12	1.02e-11	1.4925e-10	7.7558e-10	2.537e-09	8.9917e-09	1.60214e-08
7.5703	2.2e-13	1.07e-11	1.4933e-10	7.9176e-10	2.4541e-09	9.1474e-09	1.63856e-08
7.58054	1.16e-12	1.093e-11	1.5132e-10	7.9907e-10	2.705e-09	8.7658e-09	1.6507e-08
7.59028	1.37e-12	1.114e-11	1.5239e-10	8.1709e-10	2.4452e-09	8.1166e-09	1.86858e-08
7.60029	1.48e-12	1.105e-11	1.4909e-10	8.4461e-10	2.6767e-09	8.5208e-09	1.65642e-08
7.61092	1.07e-12	1.041e-11	1.5164e-10	8.0961e-10	2.5324e-09	8.25e-09	1.54828e-08
7.62028	1.02e-12	9.86e-12	1.5024e-10	7.9688e-10	2.5079e-09	9.4583e-09	1.79668e-08
7.63029	2.22e-12	1.134e-11	1.5403e-10	7.5734e-10	2.5242e-09	8.3584e-09	1.6239e-08
7.64037	1.63e-12	1.044e-11	1.5561e-10	7.6635e-10	2.648e-09	8.5976e-09	1.59186e-08
7.65029	9.3e-13	1.015e-11	1.5176e-10	7.824e-10	2.5794e-09	9.0067e-09	1.59218e-08
7.6603	6.2e-13	1.109e-11	1.5122e-10	8.0453e-10	2.5825e-09	8.5013e-09	1.66988e-08
7.67028	8.8e-13	1.144e-11	1.5211e-10	8.0534e-10	2.6113e-09	8.3855e-09	1.89524e-08
7.68029	1.75e-12	1.064e-11	1.5404e-10	7.886e-10	2.6412e-09	8.6093e-09	1.60936e-08
7.69054	9.7e-13	1.046e-11	1.5831e-10	7.951e-10	2.5572e-09	8.5278e-09	1.6002e-08
7.70028	1.42e-12	1.09e-11	1.5511e-10	7.9916e-10	2.6423e-09	8.7438e-09	1.55814e-08
7.7103	1.57e-12	1.042e-11	1.5518e-10	8.1649e-10	2.5865e-09	8.5826e-09	1.56542e-08
7.7203	1.2e-12	1.063e-11	1.5225e-10	8.0932e-10	2.4623e-09	8.2282e-09	1.5723e-08
7.73028	1.31e-12	1.054e-11	1.5069e-10	8.0686e-10	2.5969e-09	8.4765e-09	1.52726e-08
7.7403	1.38e-12	1.069e-11	1.523e-10	8.0146e-10	2.6394e-09	8.5759e-09	1.53544e-08
7.75148	9.2e-13	1.071e-11	1.5061e-10	8.058e-10	2.611e-09	8.3655e-09	1.57586e-08
7.76028	2.05e-12	1.025e-11	1.5242e-10	7.8351e-10	2.7571e-09	8.3718e-09	1.54476e-08
7.7703	8.3e-13	1.109e-11	1.5118e-10	8.0421e-10	2.5444e-09	8.4795e-09	1.56132e-08
7.78047	1.77e-12	1.045e-11	1.4487e-10	8.0675e-10	2.4684e-09	8.2295e-09	1.66088e-08
7.79029	1.02e-12	1.058e-11	1.4633e-10	7.9915e-10	2.6208e-09	7.8239e-09	1.58438e-08
7.8003	1.38e-12	1.127e-11	1.4874e-10	8.0938e-10	2.5382e-09	8.542e-09	1.56034e-08
7.81028	1.24e-12	1.065e-11	1.4914e-10	8.2216e-10	2.5733e-09	8.1153e-09	1.6147e-08
7.82029	9.1e-13	9.98e-12	1.478e-10	8.4736e-10	2.3664e-09	8.3412e-09	1.70876e-08
7.83034	1.65e-12	1.154e-11	1.4905e-10	8.2244e-10	2.4008e-09	8.5621e-09	1.68446e-08
7.84028	5.6e-13	1.017e-11	1.4727e-10	8.2367e-10	2.3182e-09	8.4174e-09	1.66236e-08
7.8503	1.94e-12	1.016e-11	1.4818e-10	8.3429e-10	2.5085e-09	8.7895e-09	1.57434e-08
7.86092	1.44e-12	1.076e-11	1.4851e-10	8.4709e-10	2.5596e-09	8.5025e-09	1.50244e-08
7.8703	3e-14	1.094e-11	1.4846e-10	8.135e-10	2.5346e-09	8.3386e-09	1.6075e-08
7.8803	1.62e-12	1.08e-11	1.4987e-10	8.0669e-10	2.5429e-09	8.4429e-09	1.46286e-08
7.89038	1.31e-12	1.071e-11	1.5033e-10	8.0403e-10	2.51e-09	8.6315e-09	1.48646e-08
7.90028	1.9e-12	1.1e-11	1.4813e-10	8.0829e-10	2.7519e-09	8.5212e-09	1.54514e-08
7.9103	1.58e-12	1.083e-11	1.4688e-10	8.4264e-10	2.6128e-09	8.2264e-09	1.49858e-08
7.92028	1.57e-12	1.085e-11	1.4667e-10	8.1222e-10	2.6167e-09	8.7405e-09	1.50252e-08
7.9303	1.32e-12	1.137e-11	1.4606e-10	8.4354e-10	2.6591e-09	8.5381e-09	1.62158e-08
7.9403	4.1e-13	1.117e-11	1.4634e-10	8.3087e-10	2.594e-09	7.9438e-09	1.56014e-08
7.95028	1.51e-12	1.105e-11	1.5008e-10	8.3346e-10	2.6414e-09	8.5432e-09	1.76662e-08
7.9603	1.15e-12	1.16e-11	1.5266e-10	8.2202e-10	2.2496e-09	7.9327e-09	1.62994e-08
7.97037	1.12e-12	1.036e-11	1.4901e-10	8.0916e-10	2.2979e-09	8.2706e-09	1.56488e-08
7.98028	1.5e-12	1.011e-11	1.5307e-10	8.2324e-10	2.6511e-09	7.5644e-09	1.51962e-08
7.9903	9e-13	1.077e-11	1.4702e-10	7.9118e-10	2.6123e-09	8.0413e-09	1.48432e-08
8.00166	8.6e-13	1.046e-11	1.5015e-10	8.1897e-10	2.6109e-09	8.2016e-09	1.73158e-08
8.01028	1.48e-12	9.66e-12	1.5455e-10	8.439e-10	2.5276e-09	8.2761e-09	1.5716e-08
8.0203	3.9e-13	1.007e-11	1.526e-10	8.4937e-10	2.4896e-09	8.2422e-09	1.77506e-08
8.03036	1.04e-12	1.112e-11	1.4952e-10	8.3358e-10	2.7813e-09	8.4896e-09	1.54574e-08
8.04028	5.2e-13	1.055e-11	1.529e-10	8.6211e-10	2.5796e-09	8.1741e-09	1.67828e-08
8.05029	1.56e-12	1.065e-11	1.5162e-10	8.7523e-10	2.6157e-09	8.2157e-09	1.56574e-08
8.06028	1.68e-12	1.02e-11	1.567e-10	8.7492e-10	2.5482e-09	8.5548e-09	1.59206e-08
8.07029	8.4e-13	1.067e-11	1.5484e-10	8.7528e-10	2.6657e-09	8.6615e-09	1.59388e-08
8.08029	1.63e-12	1.131e-11	1.5498e-10	8.5817e-10	2.6111e-09	8.5577e-09	1.71326e-08
8.09029	1.05e-12	1.131e-11	1.5446e-10	8.442e-10	2.534e-09	8.3885e-09	1.4737e-08
8.10029	1.31e-12	1.053e-11	1.5406e-10	8.6486e-10	2.5008e-09	7.9019e-09	1.5583e-08
8.11096	1.39e-12	1.056e-11	1.4994e-10	8.3472e-10	2.4836e-09	8.4314e-09	1.64336e-08
8.12028	9.7e-13	1.055e-11	1.5278e-10	8.2306e-10	2.5767e-09	8.2372e-09	1.6393e-08
8.13029	1.71e-12	1.14e-11	1.5326e-10	8.1804e-10	2.6124e-09	8.4983e-09	1.69138e-08
8.14037	1.18e-12	9.93e-12	1.5107e-10	8.2844e-10	2.4867e-09	8.2479e-09	1.7023e-08
8.15029	1.43e-12	1.12e-11	1.4922e-10	8.0841e-10	2.689e-09	8.5266e-09	1.67712e-08
8.16029	1.85e-12	1.059e-11	1.5519e-10	8.0106e-10	2.7012e-09	8.4486e-09	1.751e-08
8.17044	1.22e-12	9.85e-12	1.5401e-10	7.9564e-10	2.3179e-09	8.6763e-09	1.57572e-08
8.18033	1.54e-12	9.91e-12	1.5248e-10	7.9459e-10	2.5805e-09	8.6904e-09	1.61034e-08
8.1903	1.65e-12	1.06e-11	1.5667e-10	7.7517e-10	2.6395e-09	9.0857e-09	1.68018e-08
8.20028	8.4e-13	9.83e-12	1.5552e-10	7.9097e-10	2.5192e-09	8.1534e-09	1.6203e-08
8.21088	1.27e-12	1.007e-11	1.5432e-10	7.8105e-10	2.1414e-09	7.9732e-09	1.68634e-08
8.22053	9.3e-13	9.84e-12	1.5863e-10	8.0675e-10	2.1394e-09	8.4312e-09	1.62982e-08
8.23028	1.27e-12	1.02e-11	1.6107e-10	8.0003e-10	2.1679e-09	7.9735e-09	1.62046e-08
8.2403	1.08e-12	1.028e-11	1.5776e-10	8.2516e-10	2.3594e-09	8.1712e-09	1.73748e-08
8.25163	1.18e-12	1.015e-11	1.5505e-10	7.8111e-10	2.3733e-09	9.0737e-09	1.70524e-08
8.26029	9.4e-13	1.065e-11	1.5917e-10	8.015e-10	2.199e-09	9.2773e-09	1.72292e-08
8.27029	9e-13	1.011e-11	1.6174e-10	7.7364e-10	2.3685e-09	8.013e-09	1.46396e-08
8.28041	3.8e-13	1.15e-11	1.5717e-10	7.615e-10	2.5045e-09	9.3478e-09	1.46346e-08
8.29028	1.35e-12	1.035e-11	1.5478e-10	7.7699e-10	2.6339e-09	7.7911e-09	1.50662e-08
8.3003	1.65e-12	1.041e-11	1.5699e-10	7.8363e-10	2.5904e-09	8.4118e-09	1.5218e-08
8.31028	9.9e-13	1.069e-11	1.5582e-10	7.7955e-10	2.4023e-09	7.9659e-09	1.5076e-08
8.32029	1.57e-12	1.045e-11	1.5388e-10	7.9486e-10	2.5017e-09	9.1613e-09	1.44704e-08
8.33043	1.34e-12	9.96e-12	1.5235e-10	7.9307e-10	2.5382e-09	8.5454e-09	1.47126e-08
8.34028	4.4e-13	9.87e-12	1.5421e-10	7.8992e-10	2.4651e-09	8.2644e-09	1.5272e-08
8.35029	8.7e-13	1.048e-11	1.5899e-10	7.9504e-10	2.5921e-09	9.5915e-09	1.54434e-08
8.36171	1.81e-12	1.058e-11	1.5862e-10	7.8368e-10	2.5126e-09	8.8361e-09	1.72922e-08
8.37028	4.3e-13	9.96e-12	1.5336e-10	7.7659e-10	2.4992e-09	7.9979e-09	1.63648e-08
8.38029	1.86e-12	1.075e-11	1.5308e-10	7.9067e-10	2.5825e-09	7.876e-09	1.66078e-08
8.39039	1.43e-12	1.043e-11	1.6057e-10	7.8976e-10	2.5003e-09	8.4839e-09	1.63292e-08
8.40029	1.36e-12	1.04e-11	1.5523e-10	7.918e-10	2.4525e-09	9.174e-09	1.57632e-08
8.41029	8.3e-13	1.037e-11	1.521e-10	7.8608e-10	2.4444e-09	7.9273e-09	1.7283e-08
8.42045	1.53e-12	9.69e-12	1.5632e-10	7.9187e-10	2.4106e-09	8.2477e-09	1.8891e-08
8.43029	2.09e-12	9.8e-12	1.5597e-10	8.0139e-10	2.4958e-09	8.4609e-09	1.49982e-08
8.4403	8.1e-13	9.98e-12	1.5354e-10	8.0045e-10	2.581e-09	8.2002e-09	1.4871e-08
8.45028	1.42e-12	1.022e-11	1.5543e-10	8.0094e-10	2.4156e-09	7.8444e-09	1.52014e-08
8.46029	1.49e-12	1.022e-11	1.5412e-10	7.9447e-10	2.4272e-09	8.6979e-09	1.61372e-08
8.47042	7e-13	9.34e-12	1.4995e-10	7.8217e-10	2.3805e-09	7.6732e-09	1.47414e-08
8.48029	1.97e-12	1.066e-11	1.5119e-10	8.0784e-10	2.2934e-09	7.5627e-09	1.72134e-08
8.49029	5e-13	1.057e-11	1.516e-10	8.1455e-10	2.2842e-09	8.2549e-09	1.5184e-08
8.50111	4.8e-13	1.002e-11	1.5347e-10	8.0615e-10	2.5668e-09	8.3781e-09	1.5761e-08
8.51029	1.47e-12	1.003e-11	1.581e-10	7.956e-10	2.7169e-09	7.7274e-09	1.54608e-08
8.52029	1.6e-12	9.73e-12	1.5436e-10	8.0755e-10	2.6011e-09	7.8583e-09	1.49322e-08
8.53038	1.21e-12	1.099e-11	1.4973e-10	7.9947e-10	2.5581e-09	7.6271e-09	1.73696e-08
8.54028	1.07e-12	9.98e-12	1.555e-10	8.1257e-10	2.4877e-09	7.7924e-09	1.52082e-08
8.5503	1.78e-12	9.62e-12	1.6243e-10	7.8297e-10	2.1398e-09	8.2785e-09	1.54348e-08
8.56028	1.84e-12	1.015e-11	1.5768e-10	7.9769e-10	2.2062e-09	7.9079e-09	1.54566e-08
8.57028	8.9e-13	9.85e-12	1.5484e-10	7.8713e-10	2.5025e-09	8.3923e-09	1.54138e-08
8.58038	1.18e-12	1.036e-11	1.5505e-10	7.9919e-10	2.839e-09	8.0265e-09	1.45886e-08
8.59028	1.49e-12	9.71e-12	1.5626e-10	8.1326e-10	2.5552e-09	8.6269e-09	1.4695e-08
8.60029	7.6e-13	9.69e-12	1.5896e-10	7.968e-10	2.5398e-09	8.2741e-09	1.53256e-08
8.61093	1.26e-12	1.01e-11	1.5907e-10	7.6928e-10	2.5192e-09	8.3017e-09	1.56684e-08
8.62028	1.27e-12	1.037e-11	1.5965e-10	7.7329e-10	2.3869e-09	7.9943e-09	1.48474e-08
8.63029	1.19e-12	9.87e-12	1.5911e-10	7.765e-10	2.3906e-09	7.7228e-09	1.63956e-08
8.64038	1.58e-12	1.029e-11	1.6446e-10	7.7154e-10	2.3784e-09	7.5819e-09	1.46148e-08
8.65029	1.26e-12	1.046e-11	1.6241e-10	7.9016e-10	2.5548e-09	7.5936e-09	1.51468e-08
8.6603	1.31e-12	9.97e-12	1.5479e-10	7.964e-10	2.3598e-09	7.5445e-09	1.56536e-08
8.67044	1.62e-12	9.65e-12	1.5401e-10	7.9437e-10	2.184e-09	8.1474e-09	1.5555e-08
8.68029	1.9e-12	1.077e-11	1.5856e-10	7.9433e-10	2.2869e-09	7.961e-09	1.74674e-08
8.6903	1.88e-12	1.031e-11	1.6118e-10	8.0224e-10	2.3886e-09	7.7548e-09	1.70144e-08
8.70028	1.16e-12	9.44e-12	1.5954e-10	8.5591e-10	2.5517e-09	8.0525e-09	1.7193e-08
8.71029	1.3e-12	9.34e-12	1.6215e-10	8.4507e-10	2.456e-09	7.5879e-09	1.74258e-08
8.72057	1.42e-12	1.037e-11	1.6396e-10	8.2345e-10	2.5717e-09	7.9873e-09	1.72462e-08
8.73028	2.02e-12	1.023e-11	1.6212e-10	8.6283e-10	2.4718e-09	8.0095e-09	1.7253e-08
8.74029	8.3e-13	9.45e-12	1.6086e-10	8.4076e-10	2.6256e-09	7.9002e-09	1.72992e-08
8.75152	1.51e-12	9.68e-12	1.5638e-10	8.7273e-10	2.4471e-09	7.541e-09	1.80202e-08
8.76029	1.72e-12	1.007e-11	1.5863e-10	8.6139e-10	2.3573e-09	8.3763e-09	1.6752e-08
8.77029	6.1e-13	9.52e-12	1.6158e-10	8.3783e-10	2.2864e-09	8.6e-09	1.62834e-08
8.78038	2.26e-12	9.89e-12	1.6215e-10	8.1469e-10	2.5953e-09	8.7263e-09	1.67786e-08
8.79028	8.6e-13	1.03e-11	1.6268e-10	8.1255e-10	2.5193e-09	7.8459e-09	1.66306e-08
8.8003	9.6e-13	1.029e-11	1.5835e-10	7.8966e-10	2.2392e-09	8.2976e-09	1.72756e-08
8.81028	1.38e-12	1.013e-11	1.5733e-10	7.8378e-10	2.3002e-09	8.0181e-09	1.7339e-08
8.82029	1.16e-12	9.57e-12	1.6454e-10	7.7736e-10	2.5976e-09	7.8305e-09	1.72698e-08
8.8303	1.28e-12	1.036e-11	1.6634e-10	7.823e-10	2.6013e-09	8.1767e-09	1.68044e-08
8.84029	1.1e-12	1.064e-11	1.6556e-10	7.8824e-10	2.6234e-09	8.0578e-09	1.58182e-08
8.85029	1.41e-12	1.043e-11	1.6021e-10	7.9993e-10	2.672e-09	7.695e-09	1.71654e-08
8.86092	1.9e-12	1.082e-11	1.5643e-10	8.0191e-10	2.5452e-09	7.6255e-09	1.63584e-08
8.87029	8.8e-13	1.048e-11	1.5854e-10	7.955e-10	2.6348e-09	7.6524e-09	1.64032e-08
8.88029	1.84e-12	1.013e-11	1.6198e-10	7.8071e-10	2.6653e-09	7.7347e-09	1.60246e-08
8.89041	1.26e-12	1.052e-11	1.5493e-10	8.0923e-10	2.345e-09	7.8827e-09	1.57694e-08
8.90029	1.23e-12	9.95e-12	1.563e-10	8.0432e-10	2.7027e-09	8.9125e-09	1.60852e-08
8.91029	1.35e-12	9.93e-12	1.5831e-10	8.0512e-10	2.7269e-09	8.0464e-09	1.69456e-08
8.92028	1.52e-12	1.064e-11	1.5815e-10	7.7337e-10	2.7399e-09	8.4094e-09	1.65708e-08
8.93029	1.14e-12	1.055e-11	1.5696e-10	7.6765e-10	2.5381e-09	7.9218e-09	1.65902e-08
8.9403	1.16e-12	1.03e-11	1.6069e-10	7.7477e-10	2.6809e-09	7.789e-09	1.61766e-08
8.95028	1.24e-12	1.022e-11	1.5369e-10	7.906e-10	2.6976e-09	8.2197e-09	1.69594e-08
8.9603	1.03e-12	1.024e-11	1.5491e-10	7.8008e-10	2.5933e-09	8.1579e-09	1.65488e-08
8.97071	1.09e-12	1.069e-11	1.5284e-10	7.8585e-10	2.6523e-09	7.8916e-09	1.43576e-08
8.98028	1.21e-12	1.028e-11	1.5378e-10	7.9147e-10	2.6155e-09	8.3225e-09	1.60976e-08
8.9903	1.53e-12	1.008e-11	1.5502e-10	8.1338e-10	2.4979e-09	7.6695e-09	1.50892e-08
9.00148	5.7e-13	9.75e-12	1.5849e-10	7.9385e-10	2.6803e-09	8.3268e-09	1.69594e-08
9.01028	1.22e-12	9.3e-12	1.5542e-10	7.7538e-10	2.5913e-09	8.0957e-09	1.74406e-08
9.02031	1.09e-12	9.77e-12	1.55e-10	7.8163e-10	2.6215e-09	8.3222e-09	1.50976e-08
9.03037	1.01e-12	9.95e-12	1.564e-10	7.9412e-10	2.3456e-09	7.9199e-09	1.51474e-08
9.04032	1.33e-12	9.99e-12	1.5693e-10	7.8635e-10	2.648e-09	8.2111e-09	1.50474e-08
9.05048	1.45e-12	1.044e-11	1.5549e-10	7.7952e-10	2.6026e-09	8.0761e-09	1.51734e-08
9.06028	1.75e-12	9.23e-12	1.543e-10	7.7481e-10	2.7e-09	8.0893e-09	1.4906e-08
9.0703	1.06e-12	9.98e-12	1.5428e-10	7.8304e-10	2.6207e-09	8.087e-09	1.4868e-08
9.08028	1.79e-12	1.018e-11	1.5344e-10	7.794e-10	2.5485e-09	7.8075e-09	1.48412e-08
9.0903	5.8e-13	1.076e-11	1.53e-10	7.8152e-10	2.5535e-09	8.0112e-09	1.53432e-08
9.1003	1.15e-12	1.003e-11	1.5264e-10	7.9037e-10	2.5453e-09	7.9095e-09	1.57086e-08
9.11089	9.3e-13	1.002e-11	1.4877e-10	7.8324e-10	2.5546e-09	7.9578e-09	1.44462e-08
9.12028	1.09e-12	9.99e-12	1.5202e-10	7.7974e-10	2.4864e-09	7.9664e-09	1.45642e-08
9.1303	1.37e-12	1.057e-11	1.5143e-10	7.8924e-10	2.1376e-09	8.2186e-09	1.44836e-08
9.14036	1.25e-12	9.97e-12	1.5436e-10	7.8366e-10	2.1411e-09	8.5363e-09	1.4615e-08
9.15028	1.02e-12	1.115e-11	1.5359e-10	7.7304e-10	2.3604e-09	8.3176e-09	1.43302e-08
9.1603	1.3e-12	1.054e-11	1.4667e-10	7.5154e-10	2.4545e-09	8.5304e-09	1.45874e-08
9.17044	1.29e-12	1.048e-11	1.4493e-10	7.6106e-10	2.5531e-09	8.7722e-09	1.65636e-08
9.18033	1.6e-12	1.083e-11	1.5203e-10	7.7303e-10	2.4957e-09	8.4999e-09	1.6144e-08
9.19028	1.07e-12	1.099e-11	1.5199e-10	7.5342e-10	2.5202e-09	8.2699e-09	1.51324e-08
9.20029	1.1e-12	1.003e-11	1.5101e-10	7.7776e-10	2.4091e-09	8.4414e-09	1.54262e-08
9.2103	8.2e-13	1.047e-11	1.5139e-10	7.8228e-10	2.1914e-09	7.7696e-09	1.57158e-08
9.22054	1.48e-12	1.085e-11	1.5475e-10	7.8859e-10	2.4147e-09	8.017e-09	1.63312e-08
9.23028	1.3e-12	1.13e-11	1.5008e-10	7.5461e-10	2.5265e-09	8.4146e-09	1.48062e-08
9.2403	7.4e-13	1.017e-11	1.524e-10	7.7405e-10	2.5229e-09	7.6733e-09	1.47934e-08
9.25163	9.8e-13	1.111e-11	1.5466e-10	7.6587e-10	2.5651e-09	8.1538e-09	1.4969e-08
9.26028	1.4e-12	1.023e-11	1.5391e-10	7.6284e-10	2.3587e-09	8.52e-09	1.68306e-08
9.2703	5.9e-13	1.102e-11	1.5526e-10	7.6899e-10	2.5499e-09	8.2285e-09	1.50062e-08
9.28036	1.57e-12	1.092e-11	1.572e-10	7.7797e-10	2.4126e-09	8.4204e-09	1.5684e-08
9.2903	8.2e-13	1.035e-11	1.583e-10	7.7307e-10	2.4708e-09	8.0885e-09	1.49014e-08
9.30029	1.63e-12	1.085e-11	1.5513e-10	7.683e-10	2.4811e-09	8.087e-09	1.4708e-08
9.31028	8e-13	9.49e-12	1.5077e-10	7.5626e-10	2.6673e-09	8.6613e-09	1.51168e-08
9.3203	6.7e-13	1.022e-11	1.5184e-10	7.7825e-10	2.5179e-09	8.337e-09	1.5207e-08
9.33029	1.32e-12	1.029e-11	1.5542e-10	7.8931e-10	2.6203e-09	8.3327e-09	1.5594e-08
9.34028	8.6e-13	1.035e-11	1.5671e-10	7.9466e-10	2.3419e-09	8.6077e-09	1.73126e-08
9.3503	1.21e-12	1.096e-11	1.535e-10	8.0401e-10	2.1865e-09	8.3826e-09	1.63036e-08
9.36089	1.17e-12	1.022e-11	1.4854e-10	7.7676e-10	2.4407e-09	8.3396e-09	1.5926e-08
9.37028	1.29e-12	9.91e-12	1.5356e-10	7.6907e-10	2.2353e-09	8.4623e-09	1.52006e-08
9.3803	1.63e-12	1.016e-11	1.6192e-10	7.7274e-10	2.4719e-09	8.3764e-09	1.57514e-08
9.39036	1.43e-12	1.116e-11	1.5527e-10	7.5768e-10	2.507e-09	8.3586e-09	1.5839e-08
9.40028	6.7e-13	1.076e-11	1.563e-10	7.5606e-10	2.34e-09	8.0946e-09	1.4758e-08
9.4103	1.53e-12	1.019e-11	1.6333e-10	7.403e-10	2.6435e-09	7.5148e-09	1.51932e-08
9.42028	2.33e-12	1.012e-11	1.5909e-10	7.6277e-10	2.405e-09	8.4015e-09	1.58472e-08
9.43029	7.6e-13	1.131e-11	1.6302e-10	7.6383e-10	2.6235e-09	8.6673e-09	1.53266e-08
9.44028	1.14e-12	1.101e-11	1.6012e-10	7.5907e-10	2.955e-09	8.0915e-09	1.65528e-08
9.45028	1.48e-12	1.135e-11	1.5703e-10	7.422e-10	2.8306e-09	8.2686e-09	1.6074e-08
9.4603	8.5e-13	9.73e-12	1.5844e-10	7.4297e-10	2.4319e-09	8.6797e-09	1.60398e-08
9.47038	9.7e-13	9.82e-12	1.5596e-10	7.483e-10	2.4447e-09	8.2929e-09	1.7156e-08
9.48028	8.4e-13	1.014e-11	1.6001e-10	7.4384e-10	2.3839e-09	8.0664e-09	1.79576e-08
9.4903	7.9e-13	1.071e-11	1.6041e-10	7.8152e-10	2.5812e-09	8.321e-09	1.66188e-08
9.50164	7.5e-13	1.042e-11	1.5677e-10	7.6489e-10	2.2873e-09	8.3922e-09	1.5711e-08
9.51029	1.81e-12	9.36e-12	1.5587e-10	7.4566e-10	2.354e-09	8.4814e-09	1.8211e-08
9.5203	1.55e-12	9.94e-12	1.5472e-10	7.2766e-10	2.3194e-09	8.3363e-09	1.76918e-08
9.53033	1.83e-12	1.083e-11	1.5369e-10	7.5403e-10	2.3164e-09	8.2855e-09	1.88582e-08
9.54029	1.31e-12	1.065e-11	1.5523e-10	7.5389e-10	2.3874e-09	7.7498e-09	1.6054e-08
9.5503	7.4e-13	1.064e-11	1.5647e-10	7.6368e-10	2.4694e-09	8.095e-09	1.67046e-08
9.56028	1.2e-12	9.76e-12	1.5788e-10	7.5909e-10	2.2266e-09	8.2041e-09	1.75262e-08
9.57029	1.1e-12	9.65e-12	1.5491e-10	7.8068e-10	2.3783e-09	8.4313e-09	1.63646e-08
9.5803	7.4e-13	1.095e-11	1.5569e-10	7.9052e-10	2.4015e-09	8.1661e-09	1.7208e-08
9.59028	1.14e-12	1.094e-11	1.5776e-10	7.9337e-10	2.465e-09	8.5643e-09	1.5594e-08
9.60029	1.47e-12	1.048e-11	1.5281e-10	7.782e-10	2.3217e-09	8.4588e-09	1.60932e-08
9.61093	1.14e-12	9.55e-12	1.4889e-10	7.8192e-10	2.3832e-09	8.2816e-09	1.56246e-08
9.62028	1.56e-12	1.133e-11	1.5081e-10	7.6637e-10	2.3821e-09	7.9688e-09	1.8813e-08
9.63029	1.19e-12	1.124e-11	1.528e-10	7.8549e-10	2.4202e-09	7.7476e-09	1.57578e-08
9.64038	8.7e-13	9.4e-12	1.5455e-10	7.9063e-10	2.4641e-09	7.7832e-09	1.50284e-08
9.65028	1.09e-12	1.14e-11	1.5829e-10	7.6834e-10	2.4081e-09	8.0537e-09	1.57654e-08
9.66029	1.47e-12	1.168e-11	1.5747e-10	8.0158e-10	2.3639e-09	8.1839e-09	1.54612e-08
9.67045	1.52e-12	1.066e-11	1.5811e-10	7.816e-10	2.344e-09	8.3412e-09	1.54074e-08
9.68028	9.6e-13	1.116e-11	1.5335e-10	7.7276e-10	2.465e-09	8.0553e-09	1.56864e-08
9.6903	1.37e-12	1.024e-11	1.5196e-10	7.6614e-10	1.9725e-09	8.217e-09	1.82326e-08
9.70028	1.6e-12	1.096e-11	1.5282e-10	7.5544e-10	2.0497e-09	8.2471e-09	1.81316e-08
9.71029	1.42e-12	1.076e-11	1.5332e-10	7.5674e-10	2.3553e-09	8.279e-09	1.67722e-08
9.7203	1.51e-12	1.068e-11	1.5775e-10	7.7966e-10	2.3286e-09	8.2974e-09	1.72064e-08
9.73028	1.03e-12	1.14e-11	1.5743e-10	7.8498e-10	2.1721e-09	7.916e-09	1.7342e-08
9.74029	1.7e-12	1.179e-11	1.5666e-10	7.6921e-10	2.3153e-09	8.1238e-09	1.73334e-08
9.75152	3.7e-13	1.046e-11	1.584e-10	7.9216e-10	2.4602e-09	7.8761e-09	1.70244e-08
9.76028	1.93e-12	1.059e-11	1.5651e-10	7.9171e-10	2.357e-09	8.6858e-09	1.71886e-08
9.77029	1.34e-12	1.086e-11	1.5788e-10	7.7203e-10	2.3111e-09	8.4115e-09	1.69926e-08
9.78043	3.1e-13	1.034e-11	1.6155e-10	7.8741e-10	2.3545e-09	8.3403e-09	1.77754e-08
9.79029	1.77e-12	1.068e-11	1.5885e-10	8.0591e-10	2.4017e-09	8.3333e-09	1.7313e-08
9.80029	1.07e-12	1.035e-11	1.6015e-10	7.7188e-10	2.2102e-09	8.5179e-09	1.68364e-08
9.81029	1.39e-12	1.041e-11	1.6237e-10	7.8452e-10	2.1714e-09	8.6385e-09	1.70944e-08
9.82029	1.35e-12	9.97e-12	1.5549e-10	7.7359e-10	2.132e-09	8.3213e-09	1.7462e-08
9.83051	1.09e-12	1.092e-11	1.5822e-10	7.7793e-10	2.1107e-09	8.3219e-09	1.76276e-08
9.84029	2.6e-13	1.045e-11	1.5678e-10	7.661e-10	2.075e-09	8.4769e-09	1.7159e-08
9.85029	1.43e-12	1.049e-11	1.5965e-10	7.7231e-10	2.1158e-09	8.5219e-09	1.73198e-08
9.86092	1.76e-12	8.98e-12	1.5914e-10	7.8681e-10	2.156e-09	7.546e-09	1.78864e-08
9.87029	1.46e-12	1.034e-11	1.6277e-10	7.755e-10	2.0454e-09	8.2342e-09	1.67512e-08
9.88053	4.8e-13	1.018e-11	1.6636e-10	7.7911e-10	2.292e-09	8.4909e-09	1.74964e-08
9.89036	1.01e-12	9.98e-12	1.6562e-10	7.9212e-10	2.3988e-09	8.9028e-09	1.71962e-08
9.90029	2.07e-12	1.014e-11	1.646e-10	7.7739e-10	2.2753e-09	8.691e-09	1.54928e-08
9.91029	1.36e-12	1.048e-11	1.6453e-10	7.7477e-10	2.3891e-09	8.5438e-09	1.75098e-08
9.92028	9.8e-13	1.054e-11	1.5861e-10	7.7107e-10	2.3673e-09	8.5686e-09	1.68668e-08
9.93033	1.63e-12	1.101e-11	1.5988e-10	7.8019e-10	2.3645e-09	9.0428e-09	1.79374e-08
9.94029	1.03e-12	1.057e-11	1.6281e-10	7.817e-10	2.3943e-09	8.7968e-09	1.74684e-08
9.95028	1.19e-12	1.001e-11	1.6339e-10	7.4004e-10	2.4635e-09	8.199e-09	1.81848e-08
9.9603	1.39e-12	9.5e-12	1.5877e-10	7.4165e-10	2.3706e-09	8.1613e-09	1.76154e-08
9.97032	9e-13	1.046e-11	1.547e-10	7.3886e-10	2.3117e-09	8.2513e-09	1.6699e-08
9.98028	1.22e-12	1.08e-11	1.5508e-10	7.58e-10	2.3116e-09	8.5225e-09	1.68584e-08
9.9903	1.94e-12	1.047e-11	1.5955e-10	7.6215e-10	2.3584e-09	8.126e-09	1.67868e-08
10.0016	9.3e-13	9.29e-12	1.5856e-10	7.4461e-10	2.4258e-09	7.7256e-09	1.68572e-08
10.0103	1.3e-12	1.046e-11	1.6257e-10	7.4412e-10	2.2083e-09	8.0615e-09	1.73952e-08
10.0203	1.39e-12	1.033e-11	1.5946e-10	7.4734e-10	2.138e-09	7.4111e-09	1.69652e-08
10.0304	1.38e-12	1.005e-11	1.6006e-10	7.4464e-10	2.6045e-09	8.4641e-09	1.737e-08
10.0403	9.6e-13	1.015e-11	1.6211e-10	7.8083e-10	2.4312e-09	8.5491e-09	1.67436e-08
10.0503	1.01e-12	1.11e-11	1.5857e-10	7.6681e-10	2.4696e-09	8.1645e-09	1.73052e-08
10.0603	1.69e-12	1.009e-11	1.579e-10	7.7442e-10	2.5305e-09	8.2829e-09	1.75494e-08
10.0703	6.8e-13	1.036e-11	1.5745e-10	7.6893e-10	2.4587e-09	7.7034e-09	1.7993e-08
10.0803	7.2e-13	1.102e-11	1.5886e-10	7.8671e-10	2.4335e-09	7.7593e-09	1.63884e-08
10.0903	1.07e-12	1.063e-11	1.5763e-10	7.8943e-10	2.4944e-09	7.8901e-09	1.54976e-08
10.1003	2.15e-12	9.73e-12	1.5496e-10	7.7523e-10	2.4237e-09	8.0312e-09	1.6052e-08
10.1109	1.18e-12	1.053e-11	1.5635e-10	7.777e-10	2.5146e-09	7.7187e-09	1.67998e-08
10.1203	5.9e-13	1.033e-11	1.5839e-10	7.7572e-10	2.5184e-09	7.6963e-09	1.65404e-08
10.1303	1.42e-12	1.013e-11	1.5396e-10	7.4698e-10	2.5325e-09	8.0112e-09	1.65568e-08
10.1404	8.7e-13	9.98e-12	1.5526e-10	7.5335e-10	2.5767e-09	7.9978e-09	1.66256e-08
10.1503	1.36e-12	9.96e-12	1.5083e-10	7.6332e-10	2.5415e-09	8.0123e-09	1.68288e-08
10.1603	1.25e-12	1.001e-11	1.5395e-10	7.9827e-10	2.0996e-09	8.4092e-09	1.68706e-08
10.1703	6.4e-13	1.032e-11	1.52e-10	7.722e-10	2.0939e-09	8.9044e-09	1.6605e-08
10.1803	9.9e-13	1.016e-11	1.5615e-10	7.5782e-10	2.1131e-09	7.3039e-09	1.6955e-08
10.1903	1.96e-12	1.036e-11	1.5743e-10	7.572e-10	2.1271e-09	7.686e-09	1.7186e-08
10.2003	8.1e-13	1.045e-11	1.5503e-10	7.6519e-10	2.208e-09	7.1466e-09	1.71934e-08
10.2103	8.5e-13	1.059e-11	1.5307e-10	7.5524e-10	2.5455e-09	7.2403e-09	1.68488e-08
10.2205	1.1e-12	1.004e-11	1.5174e-10	7.4192e-10	2.6481e-09	7.7774e-09	1.65672e-08
10.2303	1.08e-12	9.79e-12	1.5179e-10	7.5319e-10	2.1326e-09	8.3906e-09	1.70692e-08
10.2403	1.16e-12	1.11e-11	1.5014e-10	7.5179e-10	2.1574e-09	8.3704e-09	1.7277e-08
10.2516	1.44e-12	1.057e-11	1.5217e-10	7.4973e-10	2.1226e-09	7.027e-09	1.66976e-08
10.2603	1.92e-12	1.062e-11	1.543e-10	7.4105e-10	2.2432e-09	8.4337e-09	1.74594e-08
10.2703	1.04e-12	1.029e-11	1.5445e-10	7.3806e-10	2.1966e-09	8.4899e-09	1.7409e-08
10.2804	4.2e-13	1.01e-11	1.5635e-10	7.464e-10	2.1598e-09	9.1145e-09	1.67968e-08
10.2903	1.44e-12	1.039e-11	1.5551e-10	7.431e-10	2.2294e-09	8.2829e-09	1.78896e-08
10.3003	1.09e-12	1.067e-11	1.5222e-10	7.5672e-10	2.6126e-09	9.1067e-09	1.69244e-08
10.3103	1.21e-12	9.66e-12	1.5293e-10	7.3235e-10	2.6103e-09	8.5458e-09	1.7508e-08
10.3203	1.64e-12	1.057e-11	1.5398e-10	7.4434e-10	2.4453e-09	7.3432e-09	1.52122e-08
10.3303	1.41e-12	1.026e-11	1.542e-10	7.3949e-10	2.4391e-09	7.6042e-09	1.73578e-08
10.3403	1.09e-12	1.062e-11	1.5947e-10	7.538e-10	2.3117e-09	8.5686e-09	1.85048e-08
10.3503	1.34e-12	1.055e-11	1.5697e-10	7.334e-10	2.3425e-09	8.3626e-09	1.667e-08
10.3609	1.37e-12	1.121e-11	1.5528e-10	7.2064e-10	2.5006e-09	8.7063e-09	1.5746e-08
10.3703	1.01e-12	1.033e-11	1.5856e-10	7.4081e-10	2.5381e-09	6.9029e-09	1.48276e-08
10.3804	1.03e-12	1.103e-11	1.5983e-10	7.5127e-10	2.4511e-09	7.074e-09	1.9387e-08
10.3904	1.8e-12	1.127e-11	1.5527e-10	7.4832e-10	2.5038e-09	7.697e-09	1.8296e-08
10.4003	6.2e-13	1.197e-11	1.6032e-10	7.4744e-10	2.4531e-09	8.5375e-09	1.87642e-08
10.4103	8.7e-13	1.051e-11	1.6162e-10	7.5017e-10	2.3428e-09	8.7325e-09	1.85216e-08
10.4205	1.63e-12	1.097e-11	1.559e-10	7.6857e-10	2.4485e-09	8.2753e-09	1.45936e-08
10.4303	1.15e-12	1.072e-11	1.5791e-10	7.5433e-10	2.5386e-09	8.8701e-09	1.8406e-08
10.4403	1.25e-12	1.111e-11	1.5475e-10	7.7288e-10	2.4496e-09	8.7103e-09	1.91248e-08
10.4503	7.2e-13	1.06e-11	1.5675e-10	7.5367e-10	2.4612e-09	8.5067e-09	1.4508e-08
10.4609	1.44e-12	1.141e-11	1.5697e-10	7.6211e-10	2.197e-09	8.4857e-09	1.47512e-08
10.4703	8.5e-13	1.065e-11	1.5742e-10	7.6779e-10	2.3797e-09	8.2582e-09	1.7437e-08
10.4803	7.5e-13	1.092e-11	1.5673e-10	7.5754e-10	2.3541e-09	8.4879e-09	1.6977e-08
10.4903	1.47e-12	1.188e-11	1.5959e-10	7.867e-10	2.4889e-09	7.8514e-09	1.44424e-08
10.5004	8.6e-13	1.185e-11	1.6021e-10	7.8079e-10	2.3401e-09	7.9037e-09	1.6219e-08
10.5103	1.57e-12	1.143e-11	1.5668e-10	7.6592e-10	2.3025e-09	8.0543e-09	1.4488e-08
10.5203	1.15e-12	1.119e-11	1.5331e-10	7.8011e-10	2.4015e-09	8.1025e-09	1.87038e-08
10.5304	1.2e-12	1.026e-11	1.5086e-10	7.6829e-10	2.2767e-09	8.3466e-09	1.8762e-08
10.5403	7.4e-13	1.074e-11	1.583e-10	8.0781e-10	2.4425e-09	8.5229e-09	1.68312e-08
10.5503	1.7e-12	1.08e-11	1.5853e-10	7.8251e-10	2.511e-09	8.0043e-09	1.87084e-08
10.5603	1.53e-12	1.008e-11	1.5496e-10	7.7788e-10	2.0788e-09	7.6086e-09	1.57636e-08
10.5703	7.2e-13	1.038e-11	1.5631e-10	7.775e-10	2.2115e-09	7.6798e-09	1.68486e-08
10.5804	1.39e-12	1.061e-11	1.5454e-10	7.886e-10	2.4209e-09	7.3124e-09	1.84544e-08
10.5903	9.5e-13	1.035e-11	1.4666e-10	7.9342e-10	2.3168e-09	7.3041e-09	1.92048e-08
10.6003	1.09e-12	1.076e-11	1.5093e-10	8.2228e-10	2.0406e-09	7.3036e-09	1.49852e-08
10.6109	1.19e-12	1.023e-11	1.6051e-10	8.0989e-10	2.1787e-09	7.2259e-09	1.47782e-08
10.6203	1.1e-12	1.016e-11	1.5907e-10	7.9013e-10	2.2616e-09	7.4722e-09	1.46036e-08
10.6303	1.74e-12	1.092e-11	1.6005e-10	7.6712e-10	2.2865e-09	7.5528e-09	1.69494e-08
10.6404	1.01e-12	1.109e-11	1.5627e-10	7.9023e-10	2.2891e-09	7.7263e-09	1.58122e-08
10.6503	1.02e-12	1.045e-11	1.5676e-10	8.1167e-10	2.2814e-09	7.7122e-09	1.88628e-08
10.6603	1.4e-12	1.058e-11	1.5776e-10	8.0567e-10	2.2621e-09	7.3973e-09	1.96226e-08
10.6704	1.35e-12	1.047e-11	1.5665e-10	8.4407e-10	2.3099e-09	7.8402e-09	1.89418e-08
10.6803	2.3e-13	9.16e-12	1.5691e-10	8.2954e-10	2.3156e-09	7.1469e-09	1.83796e-08
10.6903	1.24e-12	9.97e-12	1.5346e-10	8.2021e-10	2.2876e-09	7.507e-09	1.89356e-08
10.7003	1.08e-12	1.013e-11	1.5267e-10	8.2877e-10	2.3096e-09	7.9639e-09	1.89718e-08
10.7103	6.4e-13	9.95e-12	1.5094e-10	8.1799e-10	2.2901e-09	7.8151e-09	1.90456e-08
10.7204	1.47e-12	9.19e-12	1.5209e-10	7.9003e-10	2.2171e-09	7.5295e-09	1.92702e-08
10.7303	9.3e-13	9.76e-12	1.556e-10	7.7048e-10	2.0474e-09	7.8608e-09	1.67374e-08
10.7403	1.1e-12	9.79e-12	1.5789e-10	8.1187e-10	2.2875e-09	7.717e-09	1.88366e-08
10.7517	1.08e-12	1.071e-11	1.5764e-10	8.0653e-10	2.3094e-09	7.6028e-09	1.7207e-08
10.7603	9.9e-13	9.76e-12	1.5795e-10	8.0881e-10	2.2626e-09	7.7637e-09	1.88264e-08
10.7703	1.14e-12	1.048e-11	1.5545e-10	8.1932e-10	2.305e-09	7.8133e-09	1.46012e-08
10.7804	1.5e-12	9.82e-12	1.5914e-10	8.1888e-10	2.3365e-09	6.9769e-09	1.7444e-08
10.7903	1.38e-12	1.027e-11	1.5424e-10	8.1366e-10	2.3608e-09	7.9573e-09	1.81884e-08
10.8003	1.44e-12	1.022e-11	1.5668e-10	7.944e-10	2.3483e-09	7.9596e-09	1.66714e-08
10.8103	9.6e-13	9.8e-12	1.5355e-10	8.0693e-10	2.3668e-09	7.3937e-09	1.50714e-08
10.8203	8.3e-13	9.66e-12	1.5105e-10	7.8956e-10	2.4157e-09	7.8438e-09	1.53242e-08
10.8303	2.01e-12	1.053e-11	1.5506e-10	7.8326e-10	2.3232e-09	8.4178e-09	1.72584e-08
10.8403	8.9e-13	1.023e-11	1.534e-10	7.8231e-10	2.3714e-09	8.2649e-09	1.86466e-08
10.8503	1.09e-12	1.085e-11	1.5784e-10	7.8117e-10	2.3239e-09	7.8359e-09	1.68608e-08
10.8609	1.35e-12	1.059e-11	1.5404e-10	7.8775e-10	2.411e-09	7.4898e-09	1.54594e-08
10.8703	8.5e-13	1.019e-11	1.5654e-10	8.0435e-10	2.0932e-09	8.287e-09	1.5072e-08
10.8803	1.49e-12	1.057e-11	1.5236e-10	8.1339e-10	2.258e-09	7.7284e-09	1.58976e-08
10.8904	1.31e-12	1.098e-11	1.5437e-10	7.9281e-10	2.397e-09	7.4961e-09	1.68502e-08
10.9003	1.98e-12	1.171e-11	1.5646e-10	8.0991e-10	2.3891e-09	7.5055e-09	1.6576e-08
10.9103	1.41e-12	1.091e-11	1.5626e-10	8.2382e-10	2.324e-09	7.6591e-09	1.67522e-08
10.9203	1.01e-12	9.96e-12	1.5882e-10	8.0941e-10	2.3417e-09	7.1532e-09	1.88242e-08
10.9303	7.5e-13	1.113e-11	1.5173e-10	8.0304e-10	2.152e-09	7.7943e-09	1.6672e-08
10.9403	1.71e-12	1.13e-11	1.5914e-10	7.982e-10	2.0407e-09	7.7161e-09	1.71488e-08
10.9503	1.4e-12	1.028e-11	1.5174e-10	7.9374e-10	2.3598e-09	7.9069e-09	1.4572e-08
10.9603	1.2e-12	1.07e-11	1.5712e-10	7.9021e-10	2.323e-09	7.7544e-09	1.50704e-08
10.9703	1.07e-12	1.11e-11	1.5395e-10	7.6551e-10	2.0656e-09	7.6287e-09	1.49924e-08
10.9803	1.79e-12	1.108e-11	1.5277e-10	7.826e-10	2.3057e-09	7.9312e-09	1.7622e-08
10.9903	8.9e-13	1.081e-11	1.4927e-10	7.9172e-10	2.1067e-09	7.7797e-09	1.65434e-08
11.0017	1.07e-12	1.027e-11	1.5012e-10	7.8827e-10	2.1756e-09	8.1801e-09	1.8003e-08
11.0103	1.1e-12	1.104e-11	1.5269e-10	7.8742e-10	2.2544e-09	7.9326e-09	1.70724e-08
11.0203	9.9e-13	1.098e-11	1.5258e-10	7.8317e-10	2.3016e-09	7.9566e-09	1.47798e-08
11.0304	1.51e-12	1.165e-11	1.5442e-10	7.8294e-10	2.1867e-09	7.6364e-09	1.69422e-08
11.0403	1.13e-12	1.027e-11	1.5308e-10	7.7289e-10	2.2832e-09	7.0057e-09	1.91836e-08
11.0503	1.17e-12	1.053e-11	1.5244e-10	7.8336e-10	2.3762e-09	8.0687e-09	1.711e-08
11.0603	1.48e-12	1.064e-11	1.5211e-10	7.7315e-10	2.3349e-09	7.6885e-09	1.73788e-08
11.0703	1.21e-12	1.003e-11	1.4993e-10	7.6216e-10	2.3663e-09	8.0199e-09	1.48604e-08
11.0803	1.29e-12	1.115e-11	1.521e-10	7.7983e-10	2.2441e-09	7.3839e-09	1.9321e-08
11.0903	9.1e-13	1.112e-11	1.4899e-10	7.6413e-10	2.2566e-09	6.9266e-09	1.88312e-08
11.1003	1.75e-12	1.028e-11	1.5481e-10	7.6505e-10	2.2875e-09	7.6993e-09	1.91702e-08
11.1109	1.19e-12	1.051e-11	1.5387e-10	7.5146e-10	2.3388e-09	7.3213e-09	1.73822e-08
11.1203	1.14e-12	1.222e-11	1.5066e-10	7.4372e-10	2.2158e-09	7.9906e-09	1.47194e-08
11.1303	1.27e-12	1.153e-11	1.5175e-10	7.7027e-10	2.3088e-09	7.6883e-09	1.58358e-08
11.1404	1.28e-12	1.128e-11	1.5534e-10	7.5065e-10	2.1426e-09	7.6011e-09	1.79716e-08
11.1503	1.49e-12	1.164e-11	1.5303e-10	7.3788e-10	2.1152e-09	7.9199e-09	1.48368e-08
11.1603	1.7e-12	1.094e-11	1.5527e-10	7.5265e-10	2.1401e-09	7.8335e-09	1.5443e-08
11.1704	1.15e-12	1.07e-11	1.5371e-10	7.5402e-10	2.0824e-09	7.9727e-09	1.3874e-08
11.1803	1.38e-12	1.103e-11	1.5251e-10	7.2472e-10	2.3363e-09	7.7955e-09	1.43496e-08
11.1903	4.6e-13	1.173e-11	1.4688e-10	7.42e-10	2.4003e-09	7.9361e-09	1.6837e-08
11.2003	2.08e-12	1.077e-11	1.5282e-10	7.3711e-10	2.4155e-09	7.9988e-09	1.73942e-08
11.2103	9.3e-13	1.067e-11	1.5107e-10	7.1532e-10	2.3203e-09	7.9448e-09	1.3569e-08
11.2207	6.7e-13	1.053e-11	1.5216e-10	7.4872e-10	2.2786e-09	7.6858e-09	1.85238e-08
11.2303	2e-12	1.143e-11	1.504e-10	7.4018e-10	2.1854e-09	7.9819e-09	1.82838e-08
11.2403	1.61e-12	1.081e-11	1.5059e-10	7.5531e-10	2.239e-09	7.6944e-09	1.88004e-08
11.2514	7.9e-13	1.087e-11	1.4886e-10	7.6253e-10	2.1768e-09	7.1196e-09	1.84996e-08
11.2603	1.83e-12	1.03e-11	1.5468e-10	7.8149e-10	2.2121e-09	7.9584e-09	1.79054e-08
11.2703	1.25e-12	1.062e-11	1.5537e-10	7.7533e-10	2.2388e-09	7.3918e-09	1.54156e-08
11.2804	1.26e-12	1.011e-11	1.5957e-10	7.6942e-10	2.1695e-09	7.9382e-09	1.83902e-08
11.2903	1.64e-12	1.004e-11	1.5678e-10	7.8212e-10	2.2086e-09	7.732e-09	1.698e-08
11.3003	9.6e-13	1.05e-11	1.6056e-10	7.8064e-10	2.1597e-09	7.563e-09	1.61326e-08
11.3103	1.13e-12	1.054e-11	1.5526e-10	7.9261e-10	2.1715e-09	6.8957e-09	1.6133e-08
11.3203	9.8e-13	1.107e-11	1.5697e-10	7.9171e-10	2.2151e-09	6.6539e-09	1.39286e-08
11.3303	1.35e-12	1.031e-11	1.5053e-10	7.6752e-10	2.0154e-09	7.7932e-09	1.39604e-08
11.3403	9.5e-13	1.058e-11	1.4925e-10	7.7535e-10	2.1586e-09	7.4979e-09	1.41106e-08
11.3503	9.7e-13	1.025e-11	1.4794e-10	7.5197e-10	2.2115e-09	7.5957e-09	1.417e-08
11.3609	1.98e-12	1.052e-11	1.4937e-10	7.8096e-10	2.0552e-09	7.6944e-09	1.7022e-08
11.3703	8.6e-13	1.063e-11	1.4965e-10	7.6977e-10	2.1293e-09	7.7441e-09	1.56796e-08
11.3804	7.1e-13	1.07e-11	1.5054e-10	8.0578e-10	2.2191e-09	7.5876e-09	1.65928e-08
11.3904	1.58e-12	1.102e-11	1.4625e-10	8.0265e-10	2.0869e-09	7.4214e-09	1.47136e-08
11.4003	2.2e-12	1.016e-11	1.5196e-10	7.9197e-10	2.1593e-09	7.0451e-09	1.75876e-08
11.4103	1.02e-12	1.101e-11	1.5529e-10	7.536e-10	2.1171e-09	7.1255e-09	1.73852e-08
11.4204	1.28e-12	1.116e-11	1.5062e-10	7.7842e-10	1.9773e-09	6.8247e-09	1.43778e-08
11.4303	1.33e-12	1.112e-11	1.5135e-10	7.7721e-10	1.9252e-09	7.7144e-09	1.7309e-08
11.4403	1.14e-12	1.117e-11	1.491e-10	7.8265e-10	2.1233e-09	7.1348e-09	1.63472e-08
11.4503	8.7e-13	1.032e-11	1.4816e-10	7.7719e-10	2.2202e-09	6.9577e-09	1.68974e-08
11.4609	7.5e-13	1.022e-11	1.4136e-10	7.9926e-10	2.2393e-09	7.1703e-09	1.5764e-08
11.4705	1.35e-12	1.101e-11	1.4222e-10	7.9066e-10	2.2589e-09	7.0439e-09	1.42606e-08
11.4803	1.57e-12	1.15e-11	1.5052e-10	7.9467e-10	2.2346e-09	6.7788e-09	1.43862e-08
11.4903	1.57e-12	1.096e-11	1.4637e-10	7.8513e-10	2.3169e-09	7.0752e-09	1.74056e-08
11.5015	1.14e-12	1.025e-11	1.4822e-10	7.9598e-10	2.1859e-09	7.2204e-09	1.6918e-08
11.5103	8e-13	1.05e-11	1.4906e-10	7.8037e-10	2.1855e-09	7.0903e-09	1.674e-08
11.5203	1.96e-12	1.056e-11	1.5025e-10	8.1492e-10	2.1791e-09	7.0689e-09	1.57064e-08
11.5304	8.2e-13	1.194e-11	1.4987e-10	8.3018e-10	2.2149e-09	6.8063e-09	1.5639e-08
11.5403	1.83e-12	1.148e-11	1.5115e-10	8.2719e-10	2.1469e-09	7.453e-09	1.54842e-08
11.5503	1.7e-12	1.128e-11	1.4879e-10	8.3045e-10	2.1932e-09	7.2344e-09	1.34404e-08
11.5603	1.61e-12	1.108e-11	1.5163e-10	8.1389e-10	2.2922e-09	8.0669e-09	1.35068e-08
11.5703	1.34e-12	1.194e-11	1.5719e-10	8.107e-10	1.9432e-09	7.6788e-09	1.36156e-08
11.5803	8.6e-13	1.138e-11	1.5951e-10	8.1623e-10	1.949e-09	6.6583e-09	1.60136e-08
11.5903	1e-12	1.14e-11	1.5728e-10	8.1495e-10	2.1388e-09	7.178e-09	1.61796e-08
11.6003	1.53e-12	1.106e-11	1.5581e-10	8.3886e-10	2.1967e-09	7.6739e-09	1.63918e-08
11.6109	1.01e-12	1.193e-11	1.5251e-10	8.4491e-10	2.0359e-09	7.3703e-09	1.54456e-08
11.6203	1.35e-12	1.117e-11	1.4985e-10	8.415e-10	2.1169e-09	7.4088e-09	1.66526e-08
11.6303	1.44e-12	1.133e-11	1.602e-10	8.3095e-10	2.1559e-09	7.2461e-09	1.5104e-08
11.6404	1.47e-12	1.178e-11	1.584e-10	8.0333e-10	2.2517e-09	7.4194e-09	1.4475e-08
11.6503	2.2e-12	1.046e-11	1.5941e-10	8.1478e-10	2.1169e-09	7.635e-09	1.71074e-08
11.6603	1.52e-12	1.157e-11	1.5461e-10	8.3416e-10	2.1476e-09	6.8132e-09	1.77104e-08
11.6704	1.31e-12	1.038e-11	1.5745e-10	8.1871e-10	2.197e-09	7.4692e-09	1.80562e-08
11.6803	1.26e-12	1.132e-11	1.5807e-10	8.3504e-10	2.2401e-09	7.8648e-09	1.92026e-08
11.6903	1.72e-12	1.106e-11	1.6018e-10	8.0985e-10	2.1941e-09	7.3581e-09	1.88136e-08
11.7003	9.5e-13	1.189e-11	1.5948e-10	7.9532e-10	2.2784e-09	7.7262e-09	1.73808e-08
11.7103	1.08e-12	1.151e-11	1.6613e-10	7.9404e-10	2.3394e-09	6.8117e-09	1.76008e-08
11.7203	1.29e-12	1.179e-11	1.5645e-10	7.9241e-10	2.4008e-09	7.485e-09	1.84796e-08
11.7303	1.66e-12	1.152e-11	1.6668e-10	7.7958e-10	2.2783e-09	7.8117e-09	1.87386e-08
11.7403	7.2e-13	1.228e-11	1.5621e-10	7.8214e-10	2.4214e-09	7.6825e-09	1.41466e-08
11.7515	7.9e-13	1.045e-11	1.5704e-10	7.8118e-10	2.3752e-09	7.5534e-09	1.87796e-08
11.7603	2.15e-12	1.128e-11	1.5791e-10	8.0152e-10	2.3441e-09	7.366e-09	1.88072e-08
11.7703	1.73e-12	1.122e-11	1.5552e-10	7.9114e-10	2.3394e-09	7.1437e-09	1.7469e-08
11.7804	1.04e-12	1.112e-11	1.6105e-10	7.8588e-10	2.0892e-09	7.3352e-09	1.72548e-08
11.7903	9.7e-13	1.104e-11	1.6377e-10	7.9435e-10	2.0532e-09	7.2349e-09	1.63468e-08
11.8003	1.27e-12	1.109e-11	1.6096e-10	7.8165e-10	2.1765e-09	7.4836e-09	1.64846e-08
11.8103	1.27e-12	1.102e-11	1.6218e-10	8.1324e-10	2.3128e-09	7.1113e-09	1.70452e-08
11.8203	1.36e-12	1.2e-11	1.6203e-10	7.9171e-10	2.3565e-09	7.4499e-09	1.50296e-08
11.8305	1.72e-12	1.1e-11	1.624e-10	7.8805e-10	2.3577e-09	7.3562e-09	1.68794e-08
11.8403	6.8e-13	1.084e-11	1.635e-10	7.8909e-10	2.1586e-09	7.3698e-09	1.73268e-08
11.8503	1.25e-12	1.083e-11	1.6192e-10	7.8771e-10	2.121e-09	7.3599e-09	1.7399e-08
11.8609	1.99e-12	1.085e-11	1.5933e-10	7.6854e-10	2.0728e-09	7.521e-09	1.66232e-08
11.8703	5.7e-13	1.085e-11	1.6424e-10	7.6148e-10	2.1364e-09	7.638e-09	1.46142e-08
11.8803	2e-12	1.113e-11	1.6066e-10	7.6393e-10	2.2042e-09	7.8301e-09	1.35978e-08
11.8904	1.2e-12	1.039e-11	1.6125e-10	7.4703e-10	2.3542e-09	6.7846e-09	1.37892e-08
11.9003	1.73e-12	1.092e-11	1.6283e-10	7.7175e-10	2.3143e-09	7.4987e-09	1.3911e-08
11.9103	1.44e-12	1.115e-11	1.5657e-10	7.7002e-10	2.3312e-09	7.3543e-09	1.79824e-08
11.9203	1.23e-12	1.079e-11	1.608e-10	7.7784e-10	2.2732e-09	7.4594e-09	1.77614e-08
11.9303	1.65e-12	1.109e-11	1.5694e-10	7.9064e-10	2.3094e-09	7.6774e-09	1.52924e-08
11.9403	1.54e-12	1.081e-11	1.5407e-10	7.7706e-10	2.1512e-09	7.7771e-09	1.71478e-08
11.9503	1.47e-12	1.113e-11	1.6071e-10	7.6065e-10	2.2375e-09	7.3317e-09	1.64818e-08
11.9603	1.45e-12	1.108e-11	1.6184e-10	7.7166e-10	2.087e-09	7.6327e-09	1.52224e-08
11.9706	1.54e-12	1.085e-11	1.5836e-10	7.7213e-10	2.479e-09	7.6343e-09	1.42928e-08
11.9803	8.4e-13	1.078e-11	1.5666e-10	7.882e-10	2.482e-09	7.6724e-09	1.72556e-08
11.9903	1.05e-12	1.131e-11	1.629e-10	7.6861e-10	2.5368e-09	7.0506e-09	1.40324e-08
12.0014	1.04e-12	1.034e-11	1.6113e-10	7.6589e-10	2.4194e-09	7.3906e-09	1.3588e-08
12.0103	1.6e-12	1.058e-11	1.5938e-10	7.5806e-10	2.4109e-09	7.8907e-09	1.36806e-08
12.0203	1.61e-12	1.194e-11	1.6181e-10	7.6597e-10	2.1523e-09	7.6068e-09	1.34892e-08
12.0304	1.16e-12	1.124e-11	1.5928e-10	7.5706e-10	2.3583e-09	7.4564e-09	1.76162e-08
12.0403	7.3e-13	1.094e-11	1.5602e-10	7.7548e-10	2.3438e-09	7.592e-09	1.74634e-08
12.0503	1.05e-12	1.098e-11	1.5866e-10	7.7484e-10	2.3853e-09	7.6034e-09	1.7528e-08
12.0603	1.44e-12	1.08e-11	1.614e-10	7.6837e-10	2.2846e-09	7.9394e-09	1.6687e-08
12.0703	9.1e-13	1.083e-11	1.6479e-10	7.8191e-10	2.432e-09	7.8885e-09	1.67864e-08
12.0803	7.2e-13	1.133e-11	1.67e-10	7.6511e-10	2.4127e-09	7.9009e-09	1.61234e-08
12.0903	9.5e-13	1.101e-11	1.6191e-10	7.4401e-10	2.5974e-09	7.3745e-09	1.7373e-08
12.1003	1.38e-12	1.088e-11	1.6051e-10	7.6009e-10	2.6461e-09	7.6868e-09	1.65576e-08
12.1109	1.65e-12	1.066e-11	1.6037e-10	7.4893e-10	2.5069e-09	7.8119e-09	1.68432e-08
12.1203	1.09e-12	1.119e-11	1.6041e-10	7.6286e-10	2.5544e-09	7.5537e-09	1.93864e-08
12.1303	1.15e-12	1.167e-11	1.579e-10	7.7055e-10	2.5499e-09	7.1764e-09	1.96106e-08
12.1404	1.68e-12	1.093e-11	1.6047e-10	7.7947e-10	2.4511e-09	7.3816e-09	1.66448e-08
12.1503	1.47e-12	1.127e-11	1.5929e-10	7.5415e-10	2.7082e-09	7.3292e-09	1.63952e-08
12.1603	1.3e-12	1.052e-11	1.5617e-10	7.8145e-10	2.6802e-09	7.5542e-09	1.63424e-08
12.1703	1.09e-12	1.08e-11	1.5858e-10	8.0722e-10	2.6031e-09	7.3966e-09	1.67552e-08
12.1803	1.55e-12	1.115e-11	1.6076e-10	8.1714e-10	2.641e-09	7.0144e-09	1.3154e-08
12.1903	1.48e-12	1.042e-11	1.6416e-10	7.9274e-10	2.5422e-09	7.076e-09	1.34976e-08
12.2003	1.01e-12	1.113e-11	1.6224e-10	7.9482e-10	2.2547e-09	7.5828e-09	1.60734e-08
12.2103	1.55e-12	1.083e-11	1.5717e-10	8.0695e-10	2.2578e-09	7.6928e-09	1.70988e-08
12.2203	1.18e-12	1.049e-11	1.5468e-10	7.9691e-10	2.4328e-09	7.8453e-09	1.70944e-08
12.2303	1.05e-12	1.034e-11	1.541e-10	7.9701e-10	2.559e-09	7.5671e-09	1.80072e-08
12.2403	2.03e-12	1.183e-11	1.5633e-10	8.0202e-10	2.5552e-09	7.7599e-09	1.77562e-08
12.2515	1.5e-12	1.102e-11	1.5417e-10	7.8823e-10	2.5356e-09	7.6914e-09	1.71e-08
12.2603	1.82e-12	1.142e-11	1.5046e-10	8.245e-10	2.598e-09	7.5144e-09	1.4351e-08
12.2703	9.7e-13	1.173e-11	1.5805e-10	8.0566e-10	2.4284e-09	7.04e-09	1.73248e-08
12.2804	1.33e-12	1.219e-11	1.5657e-10	8.1906e-10	2.5892e-09	7.2225e-09	1.7722e-08
12.2903	1.16e-12	1.091e-11	1.5981e-10	8.2657e-10	2.6191e-09	7.5046e-09	1.78388e-08
12.3003	1.36e-12	1.166e-11	1.5572e-10	7.9252e-10	2.7219e-09	7.2955e-09	1.68256e-08
12.3103	1.13e-12	1.129e-11	1.5793e-10	8.1226e-10	2.4953e-09	7.5633e-09	1.77758e-08
12.3203	1.58e-12	1.092e-11	1.5716e-10	8.1628e-10	2.425e-09	7.2626e-09	1.67886e-08
12.3303	1.19e-12	1.188e-11	1.5476e-10	8.0753e-10	2.4338e-09	7.4165e-09	1.60378e-08
12.3403	1.2e-12	1.1e-11	1.5149e-10	8.0813e-10	2.4184e-09	7.3581e-09	1.61956e-08
12.3503	8.1e-13	1.101e-11	1.5472e-10	7.9894e-10	2.4384e-09	7.2197e-09	1.69082e-08
12.3609	1.21e-12	1.128e-11	1.5105e-10	8.041e-10	2.438e-09	7.0579e-09	1.82376e-08
12.3703	1.1e-12	1.118e-11	1.5979e-10	7.9793e-10	2.3402e-09	7.0461e-09	1.75224e-08
12.3803	1.52e-12	1.16e-11	1.6191e-10	7.9327e-10	2.1384e-09	7.1777e-09	1.48284e-08
12.3904	9.5e-13	1.179e-11	1.6483e-10	7.8492e-10	2.0739e-09	7.3568e-09	1.7704e-08
12.4003	1.23e-12	1.113e-11	1.6123e-10	7.7912e-10	2.3316e-09	7.2916e-09	1.84812e-08
12.4103	1.6e-12	1.2e-11	1.6098e-10	7.841e-10	2.1978e-09	7.3271e-09	1.72354e-08
12.4203	2.12e-12	1.184e-11	1.5923e-10	7.8654e-10	2.4122e-09	7.1773e-09	1.82746e-08
12.4303	7.2e-13	1.127e-11	1.6121e-10	7.88e-10	2.4427e-09	7.3772e-09	1.76312e-08
12.4403	1.57e-12	1.186e-11	1.6102e-10	7.9637e-10	2.3931e-09	7.3747e-09	1.70288e-08
12.4503	1.18e-12	1.244e-11	1.5424e-10	8.0022e-10	2.3104e-09	7.5315e-09	1.50882e-08
12.4603	1.81e-12	1.142e-11	1.5552e-10	8.0268e-10	2.3153e-09	7.381e-09	1.73612e-08
12.4704	7.7e-13	1.112e-11	1.5999e-10	7.8784e-10	2.3314e-09	7.3473e-09	1.49688e-08
12.4803	1.58e-12	1.12e-11	1.6499e-10	7.955e-10	2.1976e-09	7.5524e-09	1.55816e-08
12.4903	1.27e-12	1.13e-11	1.6433e-10	7.7462e-10	2.3305e-09	7.2276e-09	1.75156e-08
12.5015	1.31e-12	1.081e-11	1.6623e-10	7.9851e-10	2.4123e-09	6.9578e-09	1.55272e-08
12.5103	1.4e-12	1.101e-11	1.6513e-10	7.7788e-10	2.3256e-09	7.5495e-09	1.61108e-08
12.5203	1.12e-12	1.123e-11	1.6287e-10	7.9384e-10	2.263e-09	7.2392e-09	1.50866e-08
12.5304	1.21e-12	1.108e-11	1.5858e-10	7.8856e-10	2.4638e-09	7.3348e-09	1.38156e-08
12.5403	2.29e-12	1.104e-11	1.5676e-10	7.9322e-10	2.3946e-09	6.9378e-09	1.37042e-08
12.5503	1e-12	1.167e-11	1.5799e-10	7.9336e-10	2.3741e-09	7.1861e-09	1.3576e-08
12.5603	1.99e-12	1.077e-11	1.5454e-10	8.1128e-10	2.0792e-09	6.7969e-09	1.3336e-08
12.5703	1.06e-12	1.09e-11	1.6127e-10	7.8909e-10	2.3718e-09	7.2237e-09	1.37868e-08
12.5803	1.89e-12	1.091e-11	1.5608e-10	8.0429e-10	2.4304e-09	7.0816e-09	1.36562e-08
12.5903	1.01e-12	1.151e-11	1.5552e-10	7.8945e-10	2.4249e-09	7.4799e-09	1.3714e-08
12.6003	1.82e-12	1.105e-11	1.5812e-10	7.7817e-10	2.3429e-09	7.4129e-09	1.39894e-08
12.6109	1.81e-12	1.137e-11	1.6286e-10	7.9682e-10	2.2811e-09	7.569e-09	1.40586e-08
12.6203	2.01e-12	1.117e-11	1.554e-10	8.1918e-10	2.103e-09	7.7136e-09	1.36796e-08
12.6303	1.86e-12	1.106e-11	1.5577e-10	8.0967e-10	2.1082e-09	7.8194e-09	1.3334e-08
12.6404	7.7e-13	1.132e-11	1.5879e-10	8.0207e-10	2.2233e-09	7.7408e-09	1.35538e-08
12.6503	1.68e-12	1.086e-11	1.5756e-10	8.0231e-10	2.3379e-09	7.4878e-09	1.45062e-08
12.6603	1.68e-12	1.056e-11	1.5899e-10	8.0056e-10	2.261e-09	7.3854e-09	1.36806e-08
12.6705	1.13e-12	1.066e-11	1.6e-10	8.1382e-10	2.3724e-09	7.4927e-09	1.32696e-08
12.6803	1.17e-12	1.118e-11	1.6103e-10	8.0187e-10	2.4147e-09	7.4036e-09	1.38222e-08
12.6903	2.3e-12	1.172e-11	1.534e-10	8.2037e-10	2.3645e-09	7.3612e-09	1.35e-08
12.7003	2.2e-12	1.133e-11	1.6385e-10	7.8569e-10	2.3755e-09	7.3612e-09	1.30184e-08
12.7103	1.85e-12	1.07e-11	1.6211e-10	7.8297e-10	2.3229e-09	7.3137e-09	1.33958e-08
12.7205	8.7e-13	1.051e-11	1.5708e-10	7.6054e-10	2.2573e-09	7.4051e-09	1.40302e-08
12.7303	2.04e-12	1.13e-11	1.5083e-10	7.809e-10	2.2107e-09	7.375e-09	1.38448e-08
12.7403	1.17e-12	1.087e-11	1.5345e-10	7.7947e-10	2.1747e-09	7.3092e-09	1.46854e-08
12.7514	1.25e-12	1.107e-11	1.5742e-10	7.7209e-10	2.1906e-09	7.4797e-09	1.37542e-08
12.7603	1.99e-12	1.035e-11	1.5355e-10	7.7216e-10	2.3597e-09	7.8856e-09	1.4253e-08
12.7703	1.29e-12	1.095e-11	1.5703e-10	7.7117e-10	2.2473e-09	7.5801e-09	1.47202e-08
12.7804	1.39e-12	1.136e-11	1.54e-10	7.6646e-10	2.2607e-09	7.5411e-09	1.46964e-08
12.7903	1.25e-12	1.216e-11	1.6148e-10	7.6523e-10	2.2755e-09	7.4998e-09	1.3763e-08
12.8003	1.45e-12	1.109e-11	1.5219e-10	7.6996e-10	2.3299e-09	7.4974e-09	1.36598e-08
12.8103	1.4e-12	1.155e-11	1.5605e-10	7.5325e-10	2.309e-09	7.1683e-09	1.44836e-08
12.8203	1.75e-12	1.122e-11	1.5662e-10	7.4785e-10	2.3513e-09	6.9318e-09	1.36816e-08
12.8303	1.49e-12	1.148e-11	1.5255e-10	7.4811e-10	2.2997e-09	6.7207e-09	1.41288e-08
12.8403	7.5e-13	1.21e-11	1.5436e-10	7.3349e-10	2.0529e-09	7.5429e-09	1.48982e-08
12.8503	1.02e-12	1.174e-11	1.5542e-10	7.3444e-10	2.2997e-09	7.3173e-09	1.39258e-08
12.8609	1.44e-12	1.113e-11	1.5275e-10	7.2146e-10	2.2162e-09	7.0671e-09	1.51082e-08
12.8703	6.8e-13	1.131e-11	1.5498e-10	7.3802e-10	2.3662e-09	7.2091e-09	1.39304e-08
[truncated: 20,709 more rows]

## Sheet: Figure 3f
Time			Time	--
0.13333	-89.895		0.14181	1.2845e-10
[truncated: 5,450 more rows]

## Sheet: Figure 4b
	After surgery(h)		sham			surgery
[truncated: 10 more rows]

[truncated: 7 more sheets: Figure 4c, Figure 4e, Figure 4g, Figure 5a,b, Figure 5d, Figure 5e, Figure 5g]
